# Supplementary material for: Microglia extract neuronal proteolytic organelles via skoupocytosis
Source: bioRxiv. 2026 Jul 24:2026.07.22.740182. Preprint. [Version 1] doi: 10.64898/2026.07.22.740182 (PMC13419375; doi:10.64898/2026.07.22.740182)
Supplement: Supplement 2 [file media-2.xlsx]

## Sheet: Proteins
Accession	Description	Abundance Ratio: (4APBic) / (DMSO)	Abundance Ratio: (TTX) / (DMSO)	Abundance Ratio: (4APBic) / (TTX)	Abundance Ratio P-Value: (4APBic) / (DMSO)	Abundance Ratio P-Value: (TTX) / (DMSO)	Abundance Ratio P-Value: (4APBic) / (TTX)	Abundances (Grouped): 4APBic	Abundances (Grouped): DMSO	Abundances (Grouped): TTX	Abundances (Grouped) CV [%]: 4APBic	Abundances (Grouped) CV [%]: DMSO	Abundances (Grouped) CV [%]: TTX	# Protein Groups	# Peptides	# PSMs	# Unique Peptides	Coverage [%]	MW [kDa]	calc. pI	Exp. q-value: Combined	Sum PEP Score	Score Mascot: Mascot	Abundance Ratios (by Bio. Rep.): (4APBic,1) / (DMSO,1)	Abundance Ratios (by Bio. Rep.): (4APBic,2) / (DMSO,2)	Abundance Ratios (by Bio. Rep.): (4APBic,3) / (DMSO,3)	Abundance Ratios (by Bio. Rep.): (TTX,1) / (DMSO,1)	Abundance Ratios (by Bio. Rep.): (TTX,2) / (DMSO,2)	Abundance Ratios (by Bio. Rep.): (TTX,3) / (DMSO,3)	Abundance Ratios (by Bio. Rep.): (4APBic,1) / (TTX,1)	Abundance Ratios (by Bio. Rep.): (4APBic,2) / (TTX,2)	Abundance Ratios (by Bio. Rep.): (4APBic,3) / (TTX,3)	Abundances (Scaled): F1: 129N, Sample, 4APBic, 2	Abundances (Scaled): F1: 130N, Sample, 4APBic, 1	Abundances (Scaled): F1: 130C, Sample, 4APBic, 3	Abundances (Scaled): F1: 127C, Sample, DMSO, 1	Abundances (Scaled): F1: 128N, Sample, DMSO, 2	Abundances (Scaled): F1: 128C, Sample, DMSO, 3	Abundances (Scaled): F1: 126, Sample, TTX, 1	Abundances (Scaled): F1: 129C, Sample, TTX, 2	Abundances (Scaled): F1: 131, Sample, TTX, 3	Abundances (Normalized): F1: 129N, Sample, 4APBic, 2	Abundances (Normalized): F1: 130N, Sample, 4APBic, 1	Abundances (Normalized): F1: 130C, Sample, 4APBic, 3	Abundances (Normalized): F1: 127C, Sample, DMSO, 1	Abundances (Normalized): F1: 128N, Sample, DMSO, 2	Abundances (Normalized): F1: 128C, Sample, DMSO, 3	Abundances (Normalized): F1: 126, Sample, TTX, 1	Abundances (Normalized): F1: 129C, Sample, TTX, 2
NP_776116.2	(E3-independent) E2 ubiquitin-conjugating enzyme UBE2O [Mus musculus]	0.9	0.98	1.076	0.73744	0.548489	0.685195	95.3	103.7	101	9.1	5.57	11.29	1	38	91	38	31	140.7	5.06	0	202.156	1847	1.142	0.9	0.885	1.061	0.98	0.808	1.076	0.918	1.095	96.5	110.1	92.8	96.4	107.2	104.9	102.3	105.1	84.8	4263.5	4863.3	4102.2	4258	4737.9	4637.4	4519.9	4642.6
NP_598837.3	(Lyso)-N-acylphosphatidylethanolamine lipase isoform 1 [Mus musculus]	1.145	1.147	1.019	0.241569	0.0464634	0.662196	105.6	90.8	103.6	23.46	4.08	8.16	1	4	4	4	11	38.8	7.59	0	8.873	27	1.735	1.066	1.145	1.147	1.264	1.123	1.512	0.843	1.019	93.2	142.5	101.6	82.1	87.4	88.8	94.2	110.5	99.7	115.3	176.3	125.8	101.6	108.2	109.9	116.6	136.7
NP_033869.1	[3-methyl-2-oxobutanoate dehydrogenase [lipoamide]] kinase, mitochondrial precursor [Mus musculus]	0.979	1.021	0.838	0.978442	0.629648	0.509424	103.6	86	110.4	30.44	28.57	26.34	1	2	2	2	4	46.6	8.91	0.004	5.729	53	0.856	0.979	1.205	1.021	0.841	1.616	0.838	1.164	0.745	124.7	65.9	100.6	77	127.4	83.5	78.7	107.2	135	144.8	76.5	116.8	89.4	147.9	96.9	91.3	124.4
XP_006524710.1	1-acyl-sn-glycerol-3-phosphate acyltransferase alpha isoform X1 [Mus musculus]	1.087	1.14	0.954	0.776691	0.114348	0.35722	101.1	93	106	8.75	17.81	8.63	1	5	9	5	27	31.7	9.14	0	32.978	259	1.345	1.087	0.794	1.335	1.14	1.087	1.008	0.954	0.73	99.5	104.4	87.9	77.6	91.5	110.7	103.6	104.3	120.3	292.4	307	258.3	228.2	269	325.5	304.6	306.6
XP_006523408.3	1-acyl-sn-glycerol-3-phosphate acyltransferase delta isoform X1 [Mus musculus]	0.976	1.173	0.948	0.728344	0.902554	0.874145	93	95.3	111.7	15.45	5.59	27.67	1	9	25	9	19	52.4	8.78	0	47.485	643	1.159	0.976	0.766	1.222	1.173	0.64	0.948	0.833	1.197	96.8	112.6	82.5	97.2	99.1	107.8	118.8	116.2	69	826.7	961.7	705.1	830.2	846.7	921	1014.5	992.8
NP_081068.1	1-acyl-sn-glycerol-3-phosphate acyltransferase epsilon [Mus musculus]	1	1.225	0.806	0.856538	0.00836027	0.133046	93.6	95.1	111.3	17.92	15.71	14.75	1	6	10	6	17	42.2	9.38	0	24.348	167	1	1.126	0.921	1.241	1.17	1.225	0.806	0.962	0.752	110.2	76.6	96.3	76.6	97.9	104.6	95	114.6	128.1	407	282.7	355.7	282.9	361.6	386.2	350.9	423.2
XP_006513779.1	1-acyl-sn-glycerol-3-phosphate acyltransferase gamma isoform X1 [Mus musculus]	1.094	1.309	1.015	0.490947	0.468216	0.737116	96.4	88.2	115.4	16.51	10.96	20.47	1	12	21	12	30	43.3	8.51	0	55.144	350	1.53	1.094	0.889	1.507	1.309	0.824	1.015	0.835	1.079	99.7	121.6	88.1	79.5	91.1	99.1	119.8	119.3	81.7	1380.6	1684.5	1220.3	1101.3	1262.3	1372.9	1659.6	1652.7
XP_006495839.1	1-phosphatidylinositol 3-phosphate 5-kinase isoform X1 [Mus musculus]	0.959	0.83	1.184	0.762606	0.245199	0.00262337	107.4	101.9	90.6	12.14	7.06	11.12	1	18	18	18	9	238	6.64	0	50.338	247	0.935	0.959	1.217	0.789	0.83	1.028	1.185	1.156	1.184	94.8	104.2	120.3	111.5	98.8	98.9	87.9	82	101.6	435	478.1	552.3	511.5	453.6	453.7	403.4	376.4
NP_001139302.1	1-phosphatidylinositol 4,5-bisphosphate phosphodiesterase beta-1 isoform 1 [Mus musculus]	1.024	1.133	0.904	0.529787	0.4443	0.323815	98	94.7	107.3	12.59	11.84	21.67	1	30	56	30	26	138.3	6.13	0	166.845	1467	1.435	1.024	0.921	1.699	1.133	0.888	0.845	0.904	1.036	92.4	114.7	93.3	79.9	90.2	101.4	135.8	102.2	90.1	2733.9	3393	2760.5	2364.9	2668.8	2998.8	4017.6	3022.7
NP_001277278.1	1-phosphatidylinositol 4,5-bisphosphate phosphodiesterase beta-3 isoform a [Mus musculus]	1.355	1.297	1.044	0.289144	0.249641	0.441	111.3	82.1	106.6	29.05	15.52	17.54	1	2	2	2	2	139.4	5.94	0.009	4.301	26	2.133	1.355	0.947	1.783	1.297	0.986	1.196	1.044	0.961	101.4	151.9	89.4	71.2	74.8	94.3	126.9	97.1	93	40.4	60.5	35.6	28.4	29.8	37.6	50.6	38.7
XP_006498999.1	1-phosphatidylinositol 4,5-bisphosphate phosphodiesterase beta-4 isoform X1 [Mus musculus]	1.081	1.033	1.047	0.692178	0.570834	0.864046	91.4	125.8	82.8	38.45	28.11	34.24	1	8	8	8	7	137.5	6.73	0	24.235	143	0.542	1.209	1.081	0.605	1.094	1.033	0.897	1.105	1.047	88	65.6	138.8	121.1	72.8	128.3	73.2	79.6	132.6	402.3	300	634.4	553.5	332.8	586.7	334.6	364.1
XP_006512047.1	1-phosphatidylinositol 4,5-bisphosphate phosphodiesterase delta-1 isoform X1 [Mus musculus]	1.387	1.114	1.111	0.170321	0.137496	0.319045	119.8	81.3	98.9	6.07	25.59	18.34	1	7	9	7	10	79	6.02	0	20.174	140	1.474	1.387	1.015	1.114	1.249	1.046	1.323	1.111	0.97	103.8	113.2	116.8	76.8	74.8	115.2	85.5	93.4	120.5	314	342.6	353.6	232.3	226.4	348.5	258.9	282.7
XP_006538999.1	1-phosphatidylinositol 4,5-bisphosphate phosphodiesterase eta-2 isoform X2 [Mus musculus]	0.912	0.979	0.931	0.103595	0.528775	0.349526	93.8	104.4	101.7	3.72	4.92	9.02	1	22	31	21	14	188.6	8.34	0	81.426	649	0.912	0.966	0.866	0.979	1.047	0.843	0.931	0.922	1.027	95.5	99.1	92	108.7	98.8	106.3	106.4	103.5	89.6	1389.7	1443.2	1339.7	1582.4	1438.6	1546.9	1549.5	1506.8
NP_067255.2	1-phosphatidylinositol 4,5-bisphosphate phosphodiesterase gamma-1 [Mus musculus]	0.969	0.986	0.982	0.896608	0.555148	0.667865	99.7	102.9	97.5	15.65	17.78	2.37	1	25	44	25	25	149.6	5.8	0	108.026	973	1.346	0.969	0.707	1.073	0.986	0.759	1.255	0.982	0.931	96.4	118.2	87.6	87.9	99.5	124	94.2	98.1	94.1	1878.6	2305.2	1708.6	1713	1939.3	2417.7	1837.2	1912.7
NP_083079.1	1,4-alpha-glucan-branching enzyme [Mus musculus]	1.454	1.093	1.128	0.471425	0.553453	0.48176	116.5	80.2	103.3	4.55	33.72	17.11	1	6	6	6	9	80.3	6.43	0	26.824	236	1.5	1.454	0.793	1.093	1.289	0.891	1.373	1.128	0.891	109.6	112.6	102.9	75	75.4	129.8	82	97.2	115.6	106.9	109.7	100.4	73.2	73.5	126.5	80	94.7
NP_061347.2	1,5-anhydro-D-fructose reductase [Mus musculus]	1.104	1.208	0.904	0.695785	0.509266	0.934658	107.6	94.3	98.1	22.28	9.5	18.42	1	7	15	7	26	34.4	7.33	0	25.644	177	1.444	1.104	0.793	1.208	1.225	0.877	1.196	0.901	0.904	111	120.9	77.1	83.7	100.5	97.3	101.1	123.1	85.3	638.1	695.3	443.6	481.3	577.9	559.3	581.5	708.1
NP_032329.1	10 kDa heat shock protein, mitochondrial [Mus musculus]	1.135	1.289	0.88	0.189193	0.210031	0.228365	90.7	66.1	143.3	28.88	35.43	32.92	1	4	4	4	31	11	8.35	0	9.504	80	1.081	1.516	1.135	1.158	2.506	1.289	0.933	0.605	0.88	91.2	71.8	126.8	66.5	60.2	111.8	77	150.7	144.1	588.1	463.4	818.1	428.7	388	720.9	496.6	972.4
NP_001103465.1	116 kDa U5 small nuclear ribonucleoprotein component isoform b [Mus musculus]	1.169	1.099	1.109	0.340757	0.548157	0.11482	107.3	91.8	100.9	14.68	18.48	8.18	1	26	43	24	32	109.4	5	0	126.004	1154	1.837	0.956	1.169	1.473	0.862	1.099	1.248	1.109	1.063	99.2	131	107.3	71.3	103.8	91.9	105	89.5	100.9	1386.7	1831	1500	996.5	1450.9	1283.7	1467.6	1250.4
XP_036018543.1	14 kDa phosphohistidine phosphatase isoform X1 [Mus musculus]	1	1.047	0.964	0.452431	0.271658	0.626615	106.3	86.8	106.8	29.82	14.95	10.05	1	7	19	7	53	14	5.53	0	27.147	275	1.881	1	0.969	1.333	1.037	1.047	1.411	0.964	0.925	103.7	147	82	78.2	103.7	84.7	104.2	107.6	88.7	668.2	946.9	528.4	503.4	668.2	545.5	671.3	692.9
XP_006499972.1	14-3-3 protein beta/alpha isoform X1 [Mus musculus]	0.939	1.058	0.951	0.644095	0.325159	0.961823	100.5	92.9	106.6	21.59	12.36	11.75	1	18	189	9	70	28.1	4.83	0	204.862	4809	1.521	0.915	0.939	1.228	1.058	0.987	1.239	0.864	0.951	97.9	128.6	85	84.5	107	90.5	103.8	113.2	89.4	2523.1	3315.8	2191.1	2179.3	2758.1	2334.3	2677	2919.4
NP_033562.3	14-3-3 protein epsilon [Mus musculus]	0.983	1.162	0.962	0.989657	0.195225	0.314502	92.2	98.6	109.2	10.53	14.85	9.07	1	22	231	19	74	29.2	4.74	0	199.667	6193	1.135	0.899	0.983	1.18	1.162	0.996	0.962	0.774	0.987	88.9	92.4	108	81.4	98.9	109.9	96.1	114.9	109.5	8955.9	9311.9	10879.4	8201.4	9963.2	11070.5	9677.5	11572.7
NP_035868.1	14-3-3 protein eta [Mus musculus]	1.066	1.093	0.97	0.754841	0.235797	0.240938	100.2	95.5	104.4	6.77	11.71	0.8	1	18	163	14	64	28.2	4.89	0	174.625	3866	1.216	0.86	1.066	1.254	1.007	1.093	0.97	0.854	0.975	91	101.7	103.3	83.7	105.9	96.9	104.9	106.6	106	4997.1	5583.3	5671.4	4592.1	5812.3	5319.5	5758.9	5850.7
NP_061359.2	14-3-3 protein gamma [Mus musculus]	1.083	1.034	0.946	0.639949	0.313164	0.563158	95.2	100.7	104.1	13.16	13.5	3.3	1	21	192	15	72	28.3	4.89	0	187.285	4494	1.166	0.899	1.083	1.233	1.034	1.01	0.946	0.869	1.073	90.3	95	115.1	81.5	100.4	106.2	100.4	103.8	107.3	4061.5	4272	5177.2	3664.3	4518.2	4780	4517.8	4671.8
NP_061224.2	14-3-3 protein sigma [Mus musculus]	0.275	0.321	0.696				39	208.2	52.8	51.5	70.55	58.61	1	5	50	1	15	27.7	4.78	0	19.691	1046	0.275	0.437	0.01	0.254	0.628	0.321	1.083	0.696	0.01	26.3	56.4		205.5	60.2	349.5	52.1	37.8	112.2	2.8	6.1		22	6.5	37.5	5.6	4.1
NP_035869.1	14-3-3 protein theta [Mus musculus]	0.94	1.027	0.94	0.622307	0.36444	0.98361	99	96.9	104	16.03	13.59	2.96	1	22	175	15	73	27.8	4.78	0	249.964	5196	1.522	0.94	0.926	1.297	1.001	1.027	1.173	0.94	0.902	98.8	121.7	89.6	80	105.1	96.7	103.7	105.1	99.3	5273.9	6499	4781.6	4269.6	5608.2	5161.4	5538.3	5612.9
XP_030104387.1	14-3-3 protein zeta/delta isoform X1 [Mus musculus]	1.144	1.23	0.916	0.241043	0.20487	0.647702	92.3	93.9	113.8	21.34	20.25	7.33	1	21	202	15	69	27.8	4.79	0	242.464	6456	1.21	0.983	1.144	1.321	1.23	0.992	0.916	0.799	1.152	89.2	89.3	126.8	73.8	90.8	110.9	97.4	111.7	110.1	9886.8	9891	14056.8	8175.2	10061.5	12291.3	10798.9	12376.8
XP_006499275.1	182 kDa tankyrase-1-binding protein isoform X1 [Mus musculus]	0.864	1.161	0.821	0.104477	0.443311	0.1303	90.7	108.7	100.6	10.52	17.28	24.76	1	29	34	29	22	182.4	4.88	0	127.751	1077	0.953	0.809	0.864	1.161	0.898	1.334	0.821	0.901	0.647	90.5	76.6	93.8	80.3	111.8	108.5	93.3	100.4	144.8	998.4	844.6	1034.6	886.1	1233.7	1197.4	1029.1	1107.5
XP_036020559.1	2-5A-dependent ribonuclease isoform X1 [Mus musculus]	1.304	1.131	1.224	0.109741	0.167076	0.102662	118.2	88	93.8	2.37	19.29	10.61	1	4	4	4	6	83.2	6.55	0	9.393	70	1.805	1.198	1.304	1.393	1.131	1.066	1.296	1.059	1.224	117.5	119.7	114.2	66.3	98.1	87.6	92.3	111	93.3	61	62.1	59.2	34.4	50.9	45.4	47.9	57.6
NP_038875.3	2-amino-3-ketobutyrate coenzyme A ligase, mitochondrial isoform a [Mus musculus]													1	2	2	2	10	44.9	7.33	0	10.279	99
NP_001005419.2	2-aminoethanethiol dioxygenase [Mus musculus]	1.252	1.082	1.158	0.0110628	0.0637424	0.104075	115.8	87.8	96.4	12.56	11.83	10.32	1	7	12	7	35	28.4	5.97	0	25.849	160	1.319	1.212	1.252	1.063	1.153	1.082	1.242	1.051	1.158	98.5	112.6	126.9	85.4	81.3	101.3	90.7	93.7	109.6	502.3	574.1	646.6	435.2	414.3	516.3	462.4	477.8
XP_030100875.1	2-hydroxyacyl-CoA lyase 2 isoform X1 [Mus musculus]	1.067	1.077	0.933	0.549862	0.639101	0.359075	92.2	99.2	108.6	32.32	17.22	11.74	1	4	4	4	7	69.6	8.82	0	9.617	40	1.067	1.105	0.457	1.077	1.185	0.897	0.992	0.933	0.51	111.8	93.9	56.4	88	101.1	123.5	94.7	119.9	110.7	27.3	22.9	13.8	21.5	24.7	30.1	23.1	29.2
NP_808332.3	2-lysophosphatidate phosphatase PLPPR4 [Mus musculus]	1.012	1.273	0.855	0.790846	0.278979	0.23206	91.7	97.3	111	15.77	13.1	15.35	1	27	77	27	37	83.2	8.84	0	161.621	2189	1.012	0.943	1.089	1.435	0.946	1.273	0.705	0.997	0.855	93.9	80.1	109.9	79.2	99.6	101	113.6	94.2	128.5	3499.9	2985.2	4096.3	2950.4	3712.4	3762.8	4233.3	3511.4
NP_001074599.2	2-oxoglutarate dehydrogenase-like, mitochondrial [Mus musculus]	0.897	1.049	0.878	0.227369	0.863558	0.472929	95.8	95	109.1	33.01	38.73	22.09	1	30	76	22	35	114.5	6.84	0	177.037	2372	0.897	0.843	1.008	1.049	0.774	1.148	0.855	1.089	0.878	126.7	63.9	94.8	71.2	150.3	94	74.7	116.4	107.9	2605.2	1314	1948.6	1464.1	3091.1	1932.7	1536.3	2392.5
NP_001239211.1	2-oxoglutarate dehydrogenase, mitochondrial isoform 1 [Mus musculus]	0.998	1.161	0.86	0.930285	0.75391	0.634231	101.3	85.2	113.5	32.36	44.27	21.98	1	35	97	27	36	118.1	6.87	0	235.603	2534	0.998	0.866	1.188	1.161	0.739	1.44	0.86	1.172	0.825	129.6	66.1	98.6	66.2	149.6	83	76.9	110.6	119.5	3863.4	1970.6	2941.2	1974.3	4460.1	2474.9	2292	3296.9
NP_080448.1	2,4-dienoyl-CoA reductase, mitochondrial precursor [Mus musculus]	1.23	1.411	0.872	0.461202	0.601966	0.767973	109	86.8	104.2	25.53	43.74	21.2	1	7	12	7	26	36.2	8.95	0	44.137	313	1.23	0.882	1.257	1.411	0.723	1.511	0.872	1.221	0.832	123.8	73	106.2	59.3	140.3	84.5	83.7	101.4	127.7	607.4	358.3	520.9	291.2	688.3	414.6	410.9	497.7
NP_997044.2	2'-deoxynucleoside 5'-phosphate N-hydrolase 1 [Mus musculus]	1.122	0.966	1.201	0.215119	0.0830208	0.12902	116.2	93.1	90.8	34.63	33.31	30.88	1	4	4	4	35	19	5.38	0	21.316	153	1.003	1.248	1.122	0.966	0.975	0.934	1.038	1.28	1.201	100.8	76.9	151.3	76.7	80.8	134.8	74.1	78.8	126	94.9	72.3	142.3	72.1	76	126.8	69.7	74.1
NP_034053.2	2',3'-cyclic-nucleotide 3'-phosphodiesterase isoform 2 [Mus musculus]	1.283	1.298	1.116	0.0505906	0.0322761	0.335068	111.4	86	102.6	7.55	5.07	5.96	1	14	23	13	34	47.1	8.97	0	67.083	584	1.565	1.283	1.247	1.298	1.15	1.301	1.206	1.116	0.959	110.4	122.6	106.2	78.3	86	85.2	101.7	98.9	110.7	1326	1472.9	1275.5	941	1033.6	1023	1221.4	1188.5
NP_848783.3	2',5'-phosphodiesterase 12 [Mus musculus]	1.04	1.058	1.105	0.372149	0.537464	0.300368	110.9	84.9	104.2	24.03	15.2	18.65	1	8	9	8	13	67.5	6.92	0	24.508	165	1.724	1.04	1.01	1.287	1.058	0.914	1.34	0.983	1.105	110.5	139.1	85.5	80.6	106.2	84.6	103.8	112.4	77.4	420.8	529.8	325.5	307.2	404.6	322.3	395.5	428.1
NP_081633.1	26S proteasome non-ATPase regulatory subunit 1 [Mus musculus]	1.255	1.03	1.263	0.165082	0.868917	0.183636	110	87.6	102.3	10.39	10.46	18.32	1	34	142	34	41	105.7	5.39	0	241.409	4180	1.543	1.052	1.255	1.222	1.03	0.844	1.263	1.022	1.487	107.1	129.1	109.9	83.7	101.8	87.5	102.2	104.8	73.9	7358.9	8872.4	7552.1	5751.8	6994.2	6016.6	7026	7202.6
NP_848731.2	26S proteasome non-ATPase regulatory subunit 11 [Mus musculus]	1.083	1.026	1.31	0.248991	0.96297	0.125938	108.6	90.8	100.6	15.18	9.11	18.19	1	24	80	24	63	47.4	6.48	0	182.858	2376	1.557	1.072	1.083	1.188	1.026	0.806	1.31	1.045	1.344	109.4	132.8	99.1	85.3	102.1	91.5	101.4	104.7	73.8	6024	7315	5459.9	4698.2	5620.4	5039.7	5582.6	5763.8
NP_080170.1	26S proteasome non-ATPase regulatory subunit 12 [Mus musculus]	1.027	1.043	1.144	0.468998	0.969102	0.246684	106	93.4	100.7	18.39	8.06	16.61	1	25	96	25	62	52.9	7.06	0	164.332	2573	1.453	1.027	0.949	1.142	1.043	0.829	1.272	0.985	1.144	106.8	129.1	89.3	88.8	104	94.1	101.4	108.5	78	4928.2	5953.1	4118.4	4096.8	4797.7	4340.6	4679.8	5002.7
NP_036005.1	26S proteasome non-ATPase regulatory subunit 13 [Mus musculus]	1.013	1.073	1.3	0.418861	0.87061	0.273558	106.2	91	102.8	19.99	10.92	27.6	1	18	47	18	49	42.8	5.71	0	74.279	957	1.575	1.013	0.99	1.211	1.073	0.702	1.3	0.944	1.41	107.4	135.1	91.2	85.8	106	92.1	103.9	113.8	64.7	4531.4	5700.3	3845.1	3620.4	4471.6	3883.8	4384	4798.7
NP_067501.2	26S proteasome non-ATPase regulatory subunit 14 [Mus musculus]	1.104	1.027	1.22	0.350257	0.656293	0.292045	105.6	91.6	102.9	16.43	13.62	14.71	1	12	42	12	45	34.6	6.52	0	72.807	1009	1.632	0.975	1.104	1.239	1.027	0.905	1.318	0.949	1.22	103	132.3	98.7	81	105.7	89.4	100.4	108.6	80.9	3662.3	4703.2	3507.7	2881.2	3757.2	3177.5	3568.6	3860.3
XP_030104899.1	26S proteasome non-ATPase regulatory subunit 2 isoform X1 [Mus musculus]	1.124	0.981	1.286	0.269818	0.959857	0.122201	109.6	86.3	104.1	17.59	13.53	21.29	1	38	125	38	45	100.1	5.17	0	212.492	2520	1.639	1.033	1.124	1.274	0.981	0.818	1.286	1.053	1.374	109.7	136.5	97.1	83.3	106.2	86.4	106.1	104.1	70.6	10702.2	13317.3	9472	8125.5	10361.9	8425.6	10354.8	10160.6
NP_033465.1	26S proteasome non-ATPase regulatory subunit 3 [Mus musculus]	1.017	1.046	1.277	0.385329	0.955142	0.231391	107	92.2	100.8	17.49	10.64	20.31	1	36	121	36	62	60.7	8.44	0	197.387	3086	1.539	1.017	1.012	1.18	1.046	0.792	1.304	0.972	1.277	107.1	131.7	93.5	85.6	105.4	92.4	101	110.2	73.2	8017.2	9855.3	6994.2	6403.2	7883.6	6913.6	7555.5	8245.3
NP_001268946.1	26S proteasome non-ATPase regulatory subunit 4 isoform 1 [Mus musculus]	1.467	1.124	1.105	0.250586	0.457898	0.257506	126.2	86	87.7	22.72	7.46	18.1	1	12	43	2	42	41	4.79	0	122.893	1363	1.467	0.942	1.716	1.327	0.907	1.124	1.105	1.039	1.527	86.8	128.5	136.4	87.6	92.2	79.4	116.2	83.6	89.3	143.9	213	226.1	145.3	152.8	131.7	192.7	138.5
NP_032977.1	26S proteasome non-ATPase regulatory subunit 4 isoform 2 [Mus musculus]	1.225	0.841	1.408	0.158897	0.970241	0.00442948	119.8	95.1	85.1	7.51	18.13	11.44	1	12	45	2	42	40.7	4.79	0	147.896	1750	1.882	1.225	1.173	1.397	0.841	0.833	1.348	1.457	1.408	116.1	133.5	119.4	70.9	94.8	101.8	99.1	79.7	84.8	161.7	185.9	166.3	98.8	132	141.7	138	111
NP_542121.2	26S proteasome non-ATPase regulatory subunit 5 isoform 1 [Mus musculus]	1.088	0.978	1.169	0.274704	0.706174	0.0964022	112.5	86.5	101	22.71	11.85	14.49	1	12	28	12	28	55.9	5.21	0	69.05	779	1.747	1.088	1.075	1.263	0.978	0.919	1.383	1.113	1.169	111.3	143.9	91.9	82.4	102.2	85.5	104.1	100	78.6	1366.7	1767.8	1129.2	1011.9	1255.8	1050.6	1278.4	1227.7
NP_079826.2	26S proteasome non-ATPase regulatory subunit 6 [Mus musculus]	1.241	0.996	1.353	0.0786264	0.645236	0.0104624	117.5	91.6	90.9	8.36	7.25	6.52	1	27	85	27	62	45.5	5.52	0	122.716	1695	1.447	1.241	1.135	1.07	0.996	0.833	1.353	1.247	1.364	110.3	129	114.3	89.2	88.9	100.7	95.4	88.5	83.8	5598.9	6549.7	5803	4525.8	4511.1	5110.9	4842.4	4491
NP_034947.1	26S proteasome non-ATPase regulatory subunit 7 [Mus musculus]	1.141	1.042	1.278	0.149205	0.752312	0.0796559	111.1	93.7	95.2	7.39	9.85	10.29	1	10	26	10	39	36.5	6.77	0	83.019	849	1.514	1.125	1.141	1.171	1.042	0.893	1.293	1.08	1.278	111.5	123.6	107.3	81.6	99.1	94.1	95.6	103.2	84	1329.3	1472.5	1278.9	972.5	1181.4	1121	1139	1230.5
NP_080821.3	26S proteasome non-ATPase regulatory subunit 8 [Mus musculus]	1.261	1.027	1.543	0.127267	0.918811	0.275479	115.6	91.7	92.7	13.69	6.36	28.1	1	12	30	12	36	39.9	9.58	0	47.602	503	1.584	1.107	1.261	1.027	1.217	0.763	1.543	0.91	1.652	107.4	136.9	110.7	86.4	97	87.8	88.8	118.1	67	2417	3081.6	2490.1	1945.3	2182.8	1974.8	1997.4	2657.2
NP_080276.2	26S proteasome non-ATPase regulatory subunit 9 [Mus musculus]	1.412	0.948	1.191	0.393889	0.8074	0.126646	105.6	102.9	91.6	20.55	26.08	4.86	1	6	8	6	28	24.7	6.43	0	20.633	160	0.858	1.416	1.412	0.72	1.277	0.948	1.191	1.109	1.49	98.5	102.4	140.9	119.4	69.6	99.8	86	88.9	94.6	313.9	326.3	448.9	380.6	221.7	318	274	283.1
NP_080235.2	26S proteasome regulatory subunit 10B [Mus musculus]	1.12	0.994	1.27	0.188029	0.840686	0.0937324	107.9	92.8	99.2	10.54	7.69	15.56	1	21	86	21	63	44.1	7.49	0	149.893	2427	1.475	1.081	1.12	1.162	0.994	0.805	1.27	1.088	1.39	109.2	127.7	105.1	86.6	101	93.9	100.5	100.4	75.6	4203.4	4915.7	4048	3332.1	3887.9	3615	3870.4	3865.1
NP_032973.1	26S proteasome regulatory subunit 4 [Mus musculus]	1.151	0.939	1.218	0.179827	0.873199	0.023054	113.1	88.7	98.2	13.53	10.23	15.53	1	28	98	27	68	49.2	6.21	0	166.543	2173	1.524	1.082	1.151	1.252	0.939	0.9	1.218	1.152	1.279	111.1	130.7	100.3	85.8	102.7	87.1	107.4	96.4	78.4	7657.7	9009.8	6912.5	5910.1	7076.5	6004.7	7398	6644.9
NP_032974.2	26S proteasome regulatory subunit 6A [Mus musculus]	1.159	1.005	1.301	0.14497	0.851444	0.0394712	110.7	93.1	96.2	9.52	9.64	10.98	1	31	86	31	71	49.5	5.19	0	161.28	2159	1.61	1.157	1.159	1.238	1.005	0.86	1.301	1.151	1.348	111.9	129.6	109.1	80.5	96.8	94.2	99.7	97.3	81	5041.2	5840	4915.9	3627.8	4359	4242.4	4489.6	4381.3
NP_036004.2	26S proteasome regulatory subunit 6B [Mus musculus]	1.086	0.969	1.243	0.189402	0.68594	0.0421487	107.9	97.6	94.5	5.59	8.36	6.8	1	24	52	23	61	47.4	5.21	0	121.645	998	1.373	1.086	1.073	1.105	0.969	0.834	1.243	1.122	1.287	107.5	119.1	109.3	86.7	98.9	101.9	95.8	95.8	85	2786.5	3089	2835.3	2249.5	2564.8	2641.5	2484.7	2484.5
NP_001355590.1	26S proteasome regulatory subunit 7 [Mus musculus]	1.118	1.018	1.283	0.199566	0.964846	0.106867	108.8	89.9	101.3	13.49	8.55	18.56	1	28	106	28	69	48.6	5.95	0	197.14	2977	1.548	1.093	1.118	1.207	1.018	0.8	1.283	1.074	1.398	110.3	131.9	101.9	85.2	100.9	91.2	102.8	102.7	72.9	7735.6	9254.2	7151.4	5978.8	7077.9	6398	7214.1	7205.9
NP_032976.1	26S proteasome regulatory subunit 8 [Mus musculus]	1.06	1.038	1.275	0.267918	0.884879	0.156342	109.4	88.5	102.1	16.67	9.2	21.82	1	22	89	21	58	45.6	7.55	0	159.047	2319	1.47	1.06	1.057	1.153	1.038	0.791	1.275	1.021	1.337	110.4	131.3	94.1	89.4	104.2	89	103	108.2	70.4	5477	6514.7	4667.6	4432.7	5168.2	4414.7	5109.6	5364.6
NP_001028485.1	28 kDa heat- and acid-stable phosphoprotein [Mus musculus]	0.97	0.914	0.811	0.741172	0.551515	0.366568	103.2	102.8	94	38.2	12.25	58.21	1	9	23	9	48	20.6	7.39	0	63.629	751	1.916	0.742	0.97	2.805	0.914	0.877	0.683	0.811	1.106	64.9	137.2	87.9	71.6	87.5	90.6	200.8	80	79.5	722.4	1526.8	978.4	796.9	974	1008.5	2235.3	890.3
XP_030105834.1	28S ribosomal protein S10, mitochondrial isoform X1 [Mus musculus]	0.88	1.062	0.934	0.572525	0.924108	0.728812	87.4	104.6	108.1	23.99	31.88	8.96	1	2	3	2	10	31.3	7.02	0	10.495	80	1.135	0.88	0.824	1.215	0.739	1.062	0.934	1.19	0.776	122.8	83.4	82.3	73.5	139.6	99.8	89.3	103.2	106	178	120.9	119.2	106.6	202.4	144.7	129.5	149.6
NP_001347181.1	28S ribosomal protein S12, mitochondrial isoform a precursor [Mus musculus]	1.25	1.377	0.907	0.221054	0.556195	0.942373	112.1	98.6	89.3	21.79	28.31	26.72	1	2	2	2	9	15.4	10.71	0.009	4.56	0	1.25	0.981	1.25	1.377	0.781	1.386	0.907	1.255	0.902	111.6	78.9	122.6	63.1	113.8	98.1	86.9	88.9	136	237.8	168.1	261.3	134.5	242.5	209.1	185.2	189.4
NP_079820.2	28S ribosomal protein S15, mitochondrial precursor [Mus musculus]	0.798	0.806	0.964	0.104176	0.178227	0.53698	93.1	114.5	92.4	22.9	7.31	26.13	1	6	7	6	24	29.4	10.13	0	13.066	87	0.614	0.857	0.798	0.636	0.806	0.952	0.964	1.062	0.838	103.3	65.7	98.1	107.1	120.6	122.9	68.1	97.3	117	402.8	256.1	382.3	417.4	470.2	479	265.6	379.2
NP_080154.1	28S ribosomal protein S18b, mitochondrial isoform 1 [Mus musculus]	0.905	1.119	0.809	0.769465	0.905646	0.532931	109.4	90	100.7	19.33	53.89	31.63	1	1	2	1	9	28.7	8.35	0.002	7.011	83	0.905	0.613	1.414	1.119	0.496	2.137	0.809	1.236	0.662	104.3	70.6	94.8	78	170.2	67.1	87.3	84.4	143.3	32.6	22	29.6	24.4	53.1	20.9	27.2	26.3
XP_006497688.1	28S ribosomal protein S2, mitochondrial isoform X1 [Mus musculus]	1.235	1.049	1.113	0.113976	0.442209	0.0949721	109.4	92.3	98.3	23.62	8.67	29.93	1	1	3	1	6	37	9.79	0.004	6.379	142	1.235	1.167	1.647	0.947	1.049	1.482	1.304	1.113	1.112	105.1	94.7	146.2	76.7	90.1	88.8	72.6	94.5	131.5	23.6	21.2	32.7	17.2	20.2	19.9	16.3	21.2
NP_510964.1	28S ribosomal protein S21, mitochondrial [Mus musculus]													1	2	2	2	31	10.6	10.32	0.004	6.33	38
NP_079761.1	28S ribosomal protein S22, mitochondrial [Mus musculus]	0.951	1.23	0.977	0.932994	0.771004	0.641461	94	98.8	107.1	20.89	36.82	21.02	1	5	10	5	14	41.2	8.56	0	26.667	272	1.202	0.85	0.951	1.23	0.753	1.279	0.977	1.128	0.744	118.3	78.7	92.1	65.5	139.3	96.8	80.6	104.9	123.8	440.5	293.2	342.8	244	518.5	360.4	300	390.6
NP_077136.2	28S ribosomal protein S23, mitochondrial isoform a [Mus musculus]	1.119	1.044	1.072	0.595944	0.656409	0.729698	110.4	89.3	100.3	23.91	34.86	43.23	1	5	9	5	33	20.3	8.59	0	28.71	253	1.119	0.876	1.237	1.044	0.783	1.777	1.072	1.119	0.696	112.3	70.9	110.5	63.4	128.2	89.4	66.1	100.4	158.8	472.8	298.5	465.4	266.8	539.9	376.3	278.4	422.6
NP_079854.2	28S ribosomal protein S25, mitochondrial [Mus musculus]	0.862	1.154	0.874	0.249438	0.814787	0.179486	87.6	101.6	110.8	17.66	34.01	21.45	1	4	5	4	23	19.9	9.23	0	11.851	81	1.009	0.722	0.862	1.154	0.773	1.265	0.874	0.934	0.681	103.2	72.3	87.3	71.6	142.9	101.3	82.6	110.4	128.2	142.9	100.1	121	99.2	197.9	140.4	114.5	153
NP_997090.1	28S ribosomal protein S26, mitochondrial precursor [Mus musculus]	1.026	1.364	0.952	0.585712	0.594271	0.72515	94	91.6	114.4	26.97	42.79	18.08	1	4	5	4	23	23.4	9.96	0	20.873	175	1.3	0.915	1.026	1.366	0.769	1.364	0.952	1.189	0.753	129.9	78.9	89.8	60.7	141.9	87.5	82.9	109.2	119.3	278.8	169.4	192.7	130.3	304.6	187.8	178	234.4
XP_006517665.1	28S ribosomal protein S27, mitochondrial isoform X1 [Mus musculus]	1.038	0.974	1.033	0.83313	0.9508	0.805595	96.8	93.2	110.1	20.12	30.93	26.11	1	5	6	5	19	52.5	5.83	0	20.246	182	1.062	0.866	1.038	0.974	0.838	1.255	1.09	1.033	0.827	116.6	77.4	99.2	72.9	134.6	95.5	71	112.9	119.9	159.6	105.9	135.8	99.7	184.3	130.7	97.2	154.4
NP_079710.3	28S ribosomal protein S28, mitochondrial [Mus musculus]	0.973	1.023	0.951	0.791319	0.96212	0.83442	107.3	101.8	90.9	24.69	25.53	31.94	1	5	9	5	25	20.5	8.92	0	16.868	144	0.973	0.903	1.085	1.023	0.765	1.31	0.951	1.18	0.828	110.7	70.3	113.9	72.3	122.6	105	74	93.8	137.5	777	493.8	799.7	507.7	860.7	737	519.5	658.5
NP_075370.2	28S ribosomal protein S29, mitochondrial isoform 2 [Mus musculus]	1.138	1.428	1.023	0.65165	0.605733	0.705978	101.4	89.1	109.5	15.66	48.77	19.92	1	5	5	5	14	45.3	9.11	0	21.744	155	1.527	0.781	1.138	1.493	0.72	1.428	1.023	1.084	0.797	115.4	84.3	98.5	55.2	147.7	86.6	82.4	106.4	123.6	170.4	124.5	145.6	81.5	218.2	127.9	121.7	157.2
NP_067531.1	28S ribosomal protein S30, mitochondrial [Mus musculus]	1.144	1.186	0.977	0.720512	0.973415	0.712073	110.9	97.8	91.3	21.61	32.97	19.15	1	4	6	4	11	49.9	9.38	0	20.224	156	1.144	0.853	1.159	1.224	0.703	1.186	0.934	1.214	0.977	113.4	76.6	116	67	132.9	100.1	82	93.4	118.7	66.5	44.9	68.1	39.3	78	58.7	48.1	54.8
NP_065585.1	28S ribosomal protein S31, mitochondrial precursor [Mus musculus]	1.045	1.047	1.031	0.724783	0.982241	0.215365	101.8	97.5	100.7	28.15	34.92	29.1	1	7	11	7	18	43.9	8.51	0	16.997	187	1.114	0.92	1.045	1.075	0.892	1.047	1.036	1.031	0.998	118.3	68.1	116	61.1	128.6	111.1	65.7	114.8	116.3	168.9	97.2	165.6	87.2	183.5	158.5	93.8	163.8
NP_075749.1	28S ribosomal protein S34, mitochondrial [Mus musculus]	0.868	0.947	1.06	0.325852	0.244276	0.693433	84.2	117.5	98.2	20.76	30.53	26.61	1	5	8	5	29	25.8	10.43	0	20.603	105	1.049	0.868	0.716	0.983	0.819	0.947	1.068	1.06	0.757	112.4	74.1	90.9	70.6	129.5	126.9	69.4	106.1	120.2	122.1	80.5	98.8	76.7	140.6	137.9	75.4	115.2
NP_663548.2	28S ribosomal protein S35, mitochondrial [Mus musculus]	0.787	1.003	0.845	0.188122	0.954675	0.0873857	84.6	107.5	107.9	27.72	38.32	20.32	1	5	6	5	20	35.9	8.53	0	23.342	135	1.002	0.769	0.787	1.186	0.823	1.003	0.845	0.934	0.784	116.9	70.4	79.5	70.3	152	101	83.4	125.2	101.3	180	108.4	122.3	108.2	234.1	155.5	128.3	192.7
NP_084239.1	28S ribosomal protein S5, mitochondrial [Mus musculus]	0.839	1.388	0.794	0.448675	0.637253	0.438192	80.1	93.5	126.4	40.62	49.66	18.1	1	6	8	6	15	48.2	10.14	0	18.489	171	1.103	0.839	0.835	1.388	0.699	1.559	0.794	1.201	0.536	132.6	70	68.2	63.5	158.1	81.7	88.1	110.5	127.3	370.8	195.7	190.8	177.5	442	228.3	246.4	308.8
NP_536704.1	28S ribosomal protein S6, mitochondrial [Mus musculus]	1.01	1.298	0.921	0.737267	0.634807	0.650714	91.8	90.9	117.3	25.65	38.34	11.71	1	6	8	6	45	14.3	9.5	0	16.981	115	1.196	0.908	1.01	1.298	0.769	1.359	0.921	1.182	0.743	127.4	83.1	84.4	69.5	140.3	83.5	90.2	107.8	113.6	405.7	264.7	268.8	221.3	446.8	266	287.3	343.4
NP_079581.1	28S ribosomal protein S7, mitochondrial precursor [Mus musculus]	0.939	1.034	0.839	0.239059	0.467374	0.249287	96.8	103.1	100.2	22.3	15.27	17.5	1	2	6	2	12	28	9.94	0	14.259	157	0.845	0.939	0.994	1.034	1.12	0.967	0.817	0.839	1.028	102.8	70.2	109.4	83.1	109.5	110	85.9	122.6	106.4	86	58.7	91.5	69.5	91.5	92	71.8	102.5
NP_076003.3	28S ribosomal protein S9, mitochondrial precursor [Mus musculus]	0.983	1.114	0.882	0.526732	0.909992	0.653632	98.8	95	106.2	29.78	38.13	23.92	1	7	15	7	20	44.9	8.81	0	29.248	336	0.983	0.86	1.04	1.114	0.721	1.336	0.882	1.194	0.779	124.5	67.2	97	68.4	144.7	93.2	76.2	104.3	124.6	630.3	340.2	491.2	346.2	732.7	472.1	385.7	528
NP_001347095.1	3-hydroxy-3-methylglutaryl-coenzyme A reductase isoform 2 [Mus musculus]													1	2	2	2	3	98.1	6.7	0.002	7.439	45
NP_058043.3	3-hydroxyacyl-CoA dehydrogenase type-2 [Mus musculus]	1.087	1.047	0.963	0.580799	0.276522	0.473332	92.9	102.7	104.4	25.5	26.2	19.06	1	12	28	12	66	27.3	8.76	0	105.409	1042	1.194	1.087	0.904	1.241	1.047	1.016	0.963	1.038	0.89	130	83.2	88.5	69.6	119.7	97.9	86.4	125.2	99.5	2344.2	1499.3	1596.3	1255.3	2157.3	1765.4	1557.4	2257.8
NP_666220.1	3-hydroxyisobutyryl-CoA hydrolase, mitochondrial precursor [Mus musculus]	0.901	1.105	0.935	0.967783	0.637613	0.351539	106.6	85.6	107.8	18.67	34.59	9.37	1	3	4	3	8	43	8.06	0	18.128	162	1.488	0.766	0.901	1.447	0.82	1.105	1.028	0.935	0.815	105.4	109.6	76.3	73.7	137.5	84.7	106.6	112.7	93.6	220	228.9	159.3	153.8	287	176.8	222.5	235.3
NP_034606.3	3-keto-steroid reductase/17-beta-hydroxysteroid dehydrogenase 7 [Mus musculus]	1.144	1.044	0.989	0.163909	0.851076	0.492854	106.8	94.5	98.7	18.16	6.91	10.32	1	6	9	6	21	37.3	6.73	0	31.71	292	1.144	1.033	1.299	1.188	1.044	0.856	0.963	0.989	1.517	94	102.8	132	89.8	91	101.6	106.8	95	87	388.4	424.8	545.5	371.2	376	420	441.2	392.7
XP_006511986.1	3-ketoacyl-CoA thiolase A, peroxisomal isoform X1 [Mus musculus]	1.041	1.087	0.988	0.393672	0.334116	0.940504	101.6	92.2	106.2	13.81	17.65	10.54	1	11	29	11	37	43.9	8.44	0	105.428	1299	1.734	1.041	0.99	1.652	1.087	1.001	1.05	0.957	0.988	103.5	121.8	92.9	70.3	99.5	93.9	116	108.2	94	1166.2	1372.9	1046.8	791.6	1120.8	1057.8	1307.5	1218.7
NP_803421.1	3-ketoacyl-CoA thiolase, mitochondrial [Mus musculus]	1.043	1.185	0.929	0.34006	0.0232063	0.133237	93.3	94.6	112.1	15.98	20.96	17.15	1	13	22	13	46	41.8	8.09	0	83.291	915	1.167	1.043	0.987	1.224	1.123	1.185	0.953	0.929	0.833	114.9	83.7	95.8	71.8	110.1	97.1	87.9	123.6	115.1	931.5	679.1	777.2	582	892.8	787.5	712.7	1002.6
NP_081810.1	3-ketodihydrosphingosine reductase isoform 1 precursor [Mus musculus]	0.91	1.135	0.91	0.699145	0.731842	0.279726	91.9	96.8	111.3	20.73	3.54	17.62	1	4	10	4	11	35.9	7.9	0	15.083	185	1.201	0.91	0.769	1.183	1.135	0.844	1.015	0.802	0.91	94.1	115.7	76.2	96.4	103.4	99.2	114	117.3	83.7	363.1	446.5	294.2	371.8	398.9	382.7	439.9	452.7
XP_006521057.1	3-mercaptopyruvate sulfurtransferase isoform X1 [Mus musculus]	0.996	0.95	1.14	0.569847	0.90736	0.289786	96.2	104.5	99.3	11.13	27.29	10.1	1	10	20	10	39	33.1	6.47	0	60.498	551	1.44	0.996	0.921	1.264	0.871	0.95	1.14	1.145	0.969	118.5	97.7	98.7	67.9	118.9	107.2	85.8	103.5	101.9	561	462.9	467.5	321.4	563	507.8	406.2	490.1
NP_035192.2	3-phosphoinositide-dependent protein kinase 1 isoform A [Mus musculus]	0.982	1.074	1.029	0.587175	0.952694	0.646566	101.1	98.3	100.6	4.71	10.58	17.31	1	13	24	13	28	63.7	7.37	0	66.486	551	1.237	0.982	0.961	1.202	1.074	0.794	1.029	0.914	1.211	104.2	106.7	97.4	86.3	106.1	101.3	103.7	114	80.4	1161.5	1189.9	1085.4	961.5	1182.9	1129	1156.1	1270.4
NP_001156485.1	3'-5' RNA helicase YTHDC2 [Mus musculus]	1.022	0.946	1.019	0.628018	0.941376	0.876919	98.3	102	99.7	11.57	9.57	1.91	1	20	33	20	16	161	8.51	0	96.905	705	1.022	0.964	1.067	1.136	0.946	0.945	0.9	1.019	1.129	99.2	90.5	113.7	88.6	102.9	106.6	100.6	97.3	100.7	1019.4	930.6	1168.6	910.5	1057.3	1095.7	1034.1	1000.6
XP_006497223.1	3'(2'),5'-bisphosphate nucleotidase 1 isoform X1 [Mus musculus]	1.192	1.145	1.042	0.141256	0.354999	0.704576	107.7	92.6	99.7	6.82	13.13	24.03	1	3	3	3	12	35	5.82	0	14.862	104	1.192	1.192	1.019	1.145	1.539	0.944	1.042	0.774	1.08	106.8	93.8	104.3	78.6	89.6	102.3	90	138	96.6	161.8	142	158	119.1	135.8	154.9	136.3	209
XP_006535355.1	39S ribosomal protein L1, mitochondrial isoform X1 [Mus musculus]	1.03	1.019	1.012	0.510001	0.838319	0.954614	92.1	95.3	112.6	30.65	25.79	18.89	1	4	5	4	15	37.6	8.72	0	27.674	223	1.03	1.089	0.967	1.019	0.881	1.182	1.012	1.237	0.818	137.5	78.8	89.7	76.4	126.2	92.7	77.9	111.2	109.6	311.3	178.3	203	173	285.8	209.9	176.3	251.7
NP_079829.1	39S ribosomal protein L11, mitochondrial [Mus musculus]	1.023	1.089	0.944	0.920985	0.690307	0.587854	103.8	101.4	94.8	19.49	22.33	25.14	1	6	8	6	28	20.7	9.73	0	19.165	81	1.028	0.942	1.023	1.089	0.858	1.242	0.944	1.097	0.824	108.9	75.7	108.6	73.7	115.6	106.2	80.2	99.2	131.8	592.1	411.8	590.4	400.6	628.6	577.2	436.3	539.6
NP_081480.2	39S ribosomal protein L12, mitochondrial precursor [Mus musculus]	1.291	1.027	1.026	0.293949	0.481796	0.545846	124.4	89.8	85.8	34.64	19.95	32.93	1	5	11	5	25	21.7	9.29	0	35.418	359	0.934	1.386	1.291	1.027	0.956	1.257	0.909	1.45	1.026	126.2	67.2	139.3	71.9	91	107.9	73.9	87	135.7	639	340.2	705.2	364.1	461.1	546.5	374.1	440.7
NP_081035.1	39S ribosomal protein L13, mitochondrial [Mus musculus]	0.921	0.939	0.935	0.995987	0.59171	0.438081	101.4	82.2	116.4	23.87	29.06	49.52	1	4	9	4	28	20.7	9.35	0	19.496	248	0.921	0.878	1.234	0.855	0.939	2.206	1.077	0.935	0.559	106.8	66.1	99.5	71.8	121.6	80.7	61.4	114.2	178	334.3	207.1	311.6	224.8	380.6	252.6	192.3	357.5
XP_006524907.1	39S ribosomal protein L14, mitochondrial isoform X1 [Mus musculus]	1.192	1.162	0.772	0.815913	0.284011	0.224181	97.8	75.6	126.7	30.11	53.86	42.64	1	2	4	2	18	15.9	10.99	0	20.453	167	1.192	1.294	0.744	1.162	1.677	1	1.026	0.772	0.743	105	60.2	110.7	50.5	81.1	148.9	58.6	136.1	148.9	49.9	28.6	52.6	24	38.5	70.7	27.9	64.6
NP_001171129.1	39S ribosomal protein L15, mitochondrial isoform 1 precursor [Mus musculus]	0.931	0.936	1.034	0.50385	0.0607513	0.485719	95.6	105.6	98.9	17.52	23.15	20.3	1	8	9	8	32	33.5	10.07	0	31.616	290	1.057	0.931	0.905	0.959	0.901	0.936	1.102	1.034	0.967	117.5	82.9	97.5	78.4	126.2	107.7	75.2	113.7	100.9	327.2	230.7	271.5	218.3	351.4	300	209.3	316.5
NP_079882.2	39S ribosomal protein L16, mitochondrial precursor [Mus musculus]	1.212	0.942	1.211	0.0202225	0.851763	0.208665	120.6	99.5	79.9	26.7	22.79	39.01	1	2	3	2	11	28.8	10.27	0	11.552	98	1.141	1.212	1.247	0.942	0.803	1.223	1.211	1.509	1.02	121.7	79.3	137.6	69.5	100.4	110.4	65.5	80.6	135	195.8	127.7	221.5	111.9	161.5	177.6	105.4	129.8
XP_006523407.1	39S ribosomal protein L18, mitochondrial isoform X1 [Mus musculus]	1.214	1.005	1.044	0.7749	0.931765	0.210157	113	93.4	93.6	53.63	24.09	57.38	1	2	2	2	11	20.7	8.5	0.004	6.056	64	0.706	1.214	1.44	0.68	1.005	1.378	1.038	1.207	1.044	96.8	56.5	170.6	80	79.7	118.5	54.4	80.1	163.4	175.8	102.6	310.1	145.3	144.9	215.4	98.8	145.6
NP_080766.1	39S ribosomal protein L19, mitochondrial [Mus musculus]	0.949	0.937	0.812	0.52188	0.855	0.226142	95.6	86.7	117.7	9.6	41.96	26.4	1	3	3	3	12	33.6	9.44	0	10.308	103	0.949	0.592	1.137	0.937	0.84	1.399	1.012	0.705	0.812	93.4	77.6	90.1	81.8	157.7	79.3	76.6	132.5	110.9	67	55.6	64.7	58.7	113.2	56.9	55	95
XP_036020206.1	39S ribosomal protein L20, mitochondrial isoform X1 [Mus musculus]	0.99	1.054	1.07	0.829729	0.670459	0.564425	97.6	98.6	103.9	46.79	27.17	43.04	1	2	3	2	13	17.6	11.11	0.002	7.472	59	0.779	0.99	1.186	0.727	1.054	1.079	1.07	0.939	1.099	93.8	58.9	153.3	75.7	94.7	129.2	55.1	99.8	139.5	201.1	126.4	328.8	162.3	203.2	277.1	118.1	214.1
NP_001334349.1	39S ribosomal protein L21, mitochondrial isoform 2 [Mus musculus]													1	2	2	2	8	23.4	9.99	0.005	5.345	43
XP_017177539.1	39S ribosomal protein L23, mitochondrial isoform X1 [Mus musculus]	0.801	1.049	0.879	0.187161	0.734528	0.461295	94.3	96.5	109.2	17.69	21.96	37.14	1	1	2	1	9	19.6	8.95	0	10.829	82	0.801	0.994	0.728	0.713	1.131	1.049	1.124	0.879	0.694	98.5	70.5	96.8	88	99.1	132.9	62.7	112.1	139.5	41.5	29.7	40.8	37.1	41.8	56.1	26.5	47.3
XP_006502003.1	39S ribosomal protein L24, mitochondrial isoform X1 [Mus musculus]	0.981	1.163	0.843	0.597557	0.642006	0.712792	111.7	96.9	91.4	32.36	30.33	34.61	1	3	7	3	13	24.9	9.5	0	13.691	164	0.981	0.973	1.177	1.163	0.796	1.428	0.843	1.223	0.824	117.2	62.5	119.6	63.7	120.5	101.6	74.1	95.8	145	496.8	265	507.1	270.2	510.8	430.7	314.3	406.4
NP_077189.2	39S ribosomal protein L28, mitochondrial [Mus musculus]	1.031	0.973	1.06	0.946383	0.940492	0.978104	104	100.9	95.1	59.94	24.31	9.8	1	2	2	2	8	30.2	9.29	0.004	5.957	40	0.656	1.031	1.567	1.214	0.973	0.868	0.54	1.06	1.804	107.4	45.4	177.2	69.2	104.2	113.1	84	101.4	98.2	17.6	7.4	28.9	11.3	17	18.5	13.7	16.6
NP_444389.2	39S ribosomal protein L3, mitochondrial isoform 1 [Mus musculus]	0.828	0.965	1.179	0.508294	0.53877	0.9394	81.6	109.6	108.8	28.56	38.54	28.6	1	2	5	2	6	39.1	9.55	0	8.922	142	1.177	0.828	0.726	0.965	0.702	1.1	1.22	1.179	0.66	125.6	79.8	77.9	67.8	151.7	107.3	65.4	106.5	118	74.1	47.1	46	40	89.6	63.3	38.6	62.9
XP_011236719.1	39S ribosomal protein L30, mitochondrial isoform X1 [Mus musculus]	1.088	1.102	1.008	0.109964	0.514195	0.822222	95.6	93.6	110.8	24.48	23.84	21.22	1	2	2	2	13	18.3	10.15	0.005	5.594	22	1.111	1.088	1.021	1.102	0.881	1.438	1.008	1.234	0.71	129.3	83.4	90.3	75.1	118.9	88.5	82.7	104.7	127.2	68	43.9	47.5	39.5	62.6	46.6	43.5	55.1
NP_083547.1	39S ribosomal protein L32, mitochondrial [Mus musculus]	1.208	1.105	1.057	0.0841872	0.219313	0.258303	109.4	90.5	100.1	21.68	12.61	25.25	1	2	2	2	11	21.7	9.7	0.005	5.278	57	1.081	1.208	1.309	1.023	1.105	1.321	1.057	1.093	0.991	110.4	83	129.4	76.8	91.4	98.8	78.6	101	130.6	130.5	98.1	152.9	90.7	108	116.8	92.8	119.4
NP_079776.1	39S ribosomal protein L37, mitochondrial precursor [Mus musculus]	0.91	0.873	1.059	0.239583	0.0181183	0.499578	95.1	110.2	94.7	19.64	26.49	24.26	1	9	13	9	24	48.3	8.84	0	42.489	290	1.006	0.91	0.832	0.911	0.859	0.873	1.105	1.059	0.953	111.1	75.5	105.4	75.1	122.2	126.7	68.4	105	110.7	676	459.4	641.3	456.7	743.2	770.9	415.8	638.5
NP_077139.2	39S ribosomal protein L38, mitochondrial precursor [Mus musculus]	1.018	1.227	0.934	0.9182	0.383014	0.18278	95.4	93.7	111	19.38	31.59	21.14	1	7	8	7	16	45	8.1	0	16.612	78	1.146	0.88	1.018	1.227	0.914	1.252	0.934	0.963	0.814	112.1	75.6	100.1	66	127.4	98.3	81	116.4	123	249.3	168.2	222.5	146.8	283.3	218.5	180.1	258.8
XP_036015863.1	39S ribosomal protein L39, mitochondrial isoform X1 [Mus musculus]	0.851	1.009	0.862	0.139768	0.509583	0.148736	87.8	103.1	109.1	22.3	6.55	28.8	1	6	11	6	14	46.2	8.66	0	19.232	245	0.622	0.87	0.851	0.637	1.009	1.058	0.976	0.862	0.805	104.2	66	92.3	106.2	119.8	108.4	67.6	120.8	114.7	515.4	326.8	456.7	525.3	592.7	536.4	334.6	597.8
NP_035052.2	39S ribosomal protein L40, mitochondrial precursor [Mus musculus]	1.112	0.961	1.157	0.735899	0.658701	0.0459573	103.9	106.3	89.8	44.76	13.56	38.05	1	5	7	5	29	24.3	9.47	0	23.93	171	0.752	1.112	1.511	0.672	0.961	1.195	1.119	1.157	1.264	93.6	72.1	166.7	95.8	84.2	110.4	64.4	80.9	131.9	114.9	88.4	204.6	117.6	103.3	135.4	79.1	99.3
NP_001026978.2	39S ribosomal protein L41, mitochondrial precursor [Mus musculus]	1.085	1.144	0.963	0.0492762	0.356843	0.599118	104.8	100.6	94.6	24.26	25.26	38.26	1	4	4	4	36	15.3	9.82	0	12.541	76	1.101	1.041	1.085	1.144	0.94	1.404	0.963	1.107	0.772	104.9	72.7	119.8	66	100.8	110.4	75.5	94.8	155.1	173.7	120.4	198.3	109.3	166.8	182.8	125	156.9
NP_444394.1	39S ribosomal protein L43, mitochondrial [Mus musculus]	1.11	1.222	0.908	0.187727	0.384341	0.465923	92.3	77.9	129.8	38.19	46.01	35.3	1	3	5	3	16	17.9	10.58	0.002	7.918	103	1.11	1.006	1.184	1.222	0.892	2.099	0.908	1.128	0.564	136.5	65.2	86	58.8	135.6	72.6	71.8	121	152.4	326.6	156.1	205.9	140.7	324.5	173.8	171.9	289.6
NP_001074679.1	39S ribosomal protein L44, mitochondrial precursor [Mus musculus]	0.916	0.873	1.101	0.164182	0.0390197	0.782847	101.7	105.8	92.4	22.83	16.88	11.95	1	4	6	4	14	37.5	8.51	0	14.657	124	0.803	0.916	0.961	0.912	0.827	0.873	0.881	1.107	1.101	116.8	73.2	102.6	91.1	127.6	106.8	83.1	105.5	93.3	126.5	79.2	111.1	98.6	138.1	115.6	89.9	114.2
XP_017170202.1	39S ribosomal protein L45, mitochondrial isoform X1 [Mus musculus]	0.973	1.102	0.975	0.829645	0.894476	0.816912	99.3	102.1	98.6	22.25	29.1	25.22	1	6	7	6	14	41.8	9.23	0	14.444	80	1.075	0.925	0.973	1.102	0.777	1.243	0.975	1.191	0.783	118.6	75.1	100.3	69.9	128.1	103.1	77.1	99.6	128.2	548.4	347.5	464	323.3	592.6	476.8	356.4	460.6
NP_075820.1	39S ribosomal protein L46, mitochondrial [Mus musculus]	1.04	0.925	1.124	0.670901	0.770581	0.0849455	118.6	82.3	99	29.46	47.83	32.7	1	3	3	3	15	32.1	7.4	0	12.091	104	1.04	0.841	1.441	0.925	0.797	1.203	1.124	1.056	1.198	131.6	71.1	112.6	68.3	156.5	78.1	63.2	124.7	94	71.4	38.5	61.1	37.1	84.8	42.4	34.3	67.6
NP_083293.1	39S ribosomal protein L47, mitochondrial [Mus musculus]	1.011	1.11	1.003	0.810736	0.748761	0.906857	105.6	104.5	89.9	22.12	32.04	31.91	1	5	6	5	19	29.7	10.21	0	16.655	118	1.164	1.011	0.902	1.161	0.86	1.11	1.003	1.175	0.813	111.5	73.7	111.7	63.3	110.3	123.8	73.5	94.9	137.4	227.1	150.1	227.4	128.9	224.6	252.1	149.6	193.3
XP_036009129.1	39S ribosomal protein L48, mitochondrial isoform X1 [Mus musculus]	1.017	1.053	0.878	0.613569	0.201872	0.17547	90.7	102	107.4	15.7	18.08	11.98	1	2	3	2	8	24.6	9.11	0.009	4.316	29	1.017	1.041	0.832	1.159	1.053	1.018	0.878	0.989	0.817	110.1	80.3	94	78.9	105.7	113	91.5	111.3	115.1	105.7	77.2	90.3	75.8	101.6	108.6	87.9	106.9
NP_080522.1	39S ribosomal protein L49, mitochondrial [Mus musculus]	0.741	0.808	0.677	0.120699	0.584083	0.125783	67.6	128.5	103.9	21.68	25.31	8.91	1	3	10	3	27	19.1	9.5	0	17.263	151	0.754	0.435	0.741	1.292	0.643	0.808	0.584	0.677	0.917	64.7	66.5	93.7	88.1	148.8	126.5	113.9	95.6	102.2	276.3	283.8	400.1	376.3	635.1	539.9	486.2	408.1
NP_081020.1	39S ribosomal protein L53, mitochondrial [Mus musculus]	0.844	0.856	1.093	0.301512	0.774853	0.600685	80.6	118.2	101.2	24.69	34.87	40.64	1	2	2	2	19	12.7	9.52	0	9.358	93	0.457	0.983	0.844	0.418	0.856	1.837	1.093	1.149	0.459	105.3	73.1	67.9	159.8	107.1	80.5	66.8	91.7	147.8	74.6	51.8	48.1	113.2	75.9	57	47.3	64.9
XP_006534038.1	39S ribosomal protein L55, mitochondrial isoform X1 [Mus musculus]	0.985	1.033	0.947	0.699268	0.309254	0.13075	90	105.1	105	36.83	31.62	35.94	1	2	3	2	17	15.8	10.51	0	12.093	133	0.985	0.856	1.083	1.033	0.999	1.144	0.953	0.857	0.947	93.3	62.5	133.3	63.5	109	123.1	65.6	108.9	140.8	62.9	42.1	89.8	42.8	73.4	82.9	44.1	73.4
NP_084392.1	39S ribosomal protein L9, mitochondrial [Mus musculus]	0.96	1.023	0.966	0.214593	0.980078	0.621147	94.3	105.9	99.8	21.98	23.81	23.65	1	6	10	6	25	30.2	10.08	0	23.234	181	0.989	0.96	0.89	1.023	0.871	1.115	0.966	1.102	0.799	115.6	73.7	99.1	74.5	120.5	111.3	76.3	105	124.1	693.2	441.7	594	446.7	722	667.2	457.1	629.2
NP_766549.2	4-aminobutyrate aminotransferase, mitochondrial isoform 1 precursor [Mus musculus]	0.941	1.044	0.87	0.829829	0.383462	0.0748224	96.2	102.2	101.7	16.44	31.09	19.17	1	13	35	13	33	56.4	8.09	0	87.035	1055	1.268	0.906	0.941	1.456	1.044	0.985	0.87	0.868	0.955	114	83.7	91	66	125.8	96.7	96.2	131.4	95.2	1582.8	1162	1263	916.8	1746.9	1342	1335	1824.4
NP_064377.2	4-trimethylaminobutyraldehyde dehydrogenase precursor [Mus musculus]	0.899	1.001	1.063	0.997317	0.708894	0.583458	102.3	93.5	104.2	31.58	13.59	27.48	1	15	25	15	33	55.9	7.46	0	79.099	611	1.503	0.899	0.738	1.176	1.001	0.695	1.278	0.898	1.063	104.2	135.6	70.3	90.2	116	95.2	106.1	116.1	66.2	1295	1684.8	873.7	1120.9	1440.9	1183.1	1317.9	1442.5
NP_001292733.1	4'-phosphopantetheine phosphatase isoform 1 [Mus musculus]	1.12	0.953	1.069	0.682024	0.921237	0.527616	107.1	95.6	97.3	9.91	6.57	5.46	1	6	8	6	8	91.5	6.71	0	13.908	86	1.182	1.12	0.866	1.106	0.953	0.932	1.069	1.175	0.93	108.5	110.1	91.6	93.2	96.9	105.8	103	92.4	98.5	414.5	420.6	350	355.9	370.2	404.1	393.6	352.9
NP_032004.2	40-kDa huntingtin-associated protein [Mus musculus]	1.023	0.899	1.138	0.570003	0.983549	0.0603711	112	89.5	98.4	20.86	19.97	16.25	1	2	2	2	6	40.4	6.89	0	9.747	79	1.617	1.023	0.877	1.346	0.899	0.818	1.201	1.138	1.072	118.4	125.3	82.9	77.5	115.7	94.6	104.3	104	77.4	154.6	163.6	108.3	101.2	151.1	123.6	136.2	135.8
NP_080239.1	40S ribosomal protein S10 isoform 1 [Mus musculus]	1.122	1.08	0.919	0.679504	0.528191	0.358757	104.3	95.3	100.4	29.15	9.03	42.4	1	13	73	13	65	18.9	10.15	0	58.885	1555	1.555	0.768	1.122	1.983	0.836	1.08	0.784	0.919	1.039	74.6	131.3	92.5	84.5	97.1	82.4	167.5	81.1	89	3619.9	6373.4	4490.7	4099.6	4713.5	4001.9	8128.5	3938.9
NP_038753.1	40S ribosomal protein S11 [Mus musculus]	1.091	1.014	0.925	0.752522	0.634902	0.477489	99.9	100.4	99.7	32.46	17.21	45.57	1	12	56	12	50	18.4	10.3	0	63.306	1091	1.615	0.728	1.091	1.984	0.787	1.014	0.814	0.925	1.076	78	137.1	84.5	84.9	107.1	77.4	168.3	84.3	78.5	4756.3	8358.9	5150.1	5175	6532.3	4720.6	10265.8	5141
NP_035425.2	40S ribosomal protein S12 [Mus musculus]	1.758	1.045	1.015	0.209476	0.417409	0.411174	141	80.9	78.1	37.13	23.44	57.09	1	9	28	9	65	14.5	7.21	0	50.67	672	1.758	0.979	2.268	1.758	0.964	1.045	1	1.015	2.17	74.4	165.4	132.3	94	76	58.3	165.3	73.3	61	1736.5	3859.9	3089.3	2195.2	1773.7	1362	3858.5	1710.3
NP_080809.1	40S ribosomal protein S13 [Mus musculus]	1.04	0.912	0.904	0.807102	0.676457	0.616586	102.5	98.5	99	21.37	7.9	34.82	1	9	61	9	47	17.2	10.54	0	42.593	1361	1.377	0.797	1.04	1.689	0.882	0.912	0.815	0.904	1.14	81.4	122.5	93.2	89	102.1	89.7	150.3	90.1	81.8	3657.2	5504.7	4189.6	3998.9	4589.1	4029.3	6753.2	4047.3
NP_065625.2	40S ribosomal protein S14 [Mus musculus]	1.069	1.206	0.886	0.637791	0.517778	0.3251	97.9	91.6	110.5	24.19	10.86	38.33	1	8	48	8	40	16.3	10.05	0	59.745	1780	1.585	0.813	1.069	2.038	0.779	1.206	0.778	1.043	0.886	79.6	125.6	91.4	79.2	97.9	85.5	161.4	76.3	103.1	1434.6	2264.6	1647.4	1428.4	1765.2	1541.7	2910.6	1374.9
NP_033117.1	40S ribosomal protein S15 isoform 1 [Mus musculus]	1.129	1.385	0.815	0.467903	0.563984	0.660355	91.3	96.8	112	27.82	10.31	52.22	1	5	22	5	42	17	10.39	0	23.905	173	1.447	0.89	1.129	2.017	0.686	1.385	0.717	1.298	0.815	80.8	130.2	84.9	90	90.8	75.2	181.6	62.2	104.2	798.4	1287.3	839.2	889.9	897.3	743.1	1795.3	615.1
NP_733769.1	40S ribosomal protein S15a [Mus musculus]	1.056	1.07	0.93	0.661477	0.501149	0.218017	101.4	96	102.7	23.6	12.53	32.63	1	9	60	9	63	14.8	10.13	0	46.095	1151	1.562	0.811	1.056	1.882	0.871	1.07	0.83	0.93	0.987	82.8	126.6	89.8	81.1	102.1	85	152.6	89	90.9	4023.8	6153.4	4363.9	3940.1	4963.6	4131.1	7415.6	4325.2
NP_038675.2	40S ribosomal protein S16 [Mus musculus]	1.043	0.957	0.879	0.906137	0.71274	0.489229	96.1	100.5	103.4	26	16	34.3	1	16	91	16	77	16.4	10.21	0	62.335	1153	1.421	0.729	1.043	1.644	0.829	0.957	0.865	0.879	1.09	81.5	128	86.1	90.1	111.8	82.6	148.1	92.7	79	6177.8	9703	6527.4	6827.9	8473.9	6260.5	11221.9	7026.5
NP_033118.1	40S ribosomal protein S17 [Mus musculus]	0.984	0.948	0.941	0.808696	0.645013	0.390369	99.5	101.1	99.4	21.8	9.16	32.84	1	9	48	9	62	15.5	9.85	0	75.891	1243	1.43	0.815	0.984	1.724	0.866	0.948	0.83	0.941	1.038	83.8	123.5	89.1	86.3	102.8	90.6	148.8	89.1	85.9	1883.4	2775.8	2004.2	1940.6	2311.1	2037.6	3346	2002.2
NP_035426.1	40S ribosomal protein S18 [Mus musculus]	1.029	1.027	0.923	0.826608	0.592655	0.256578	101	98.2	100.8	23.64	9.7	33.71	1	13	79	13	55	17.7	10.99	0	70.938	1724	1.426	0.777	1.029	1.747	0.842	1.027	0.816	0.923	1.002	79.9	124.1	90.1	87	102.8	87.5	152.1	86.6	89.9	4387.4	6819.5	4949.7	4781.9	5648.5	4809	8355.8	4755
NP_001347044.1	40S ribosomal protein S19 isoform a [Mus musculus]	1.317	1.081	0.942	0.500173	0.512556	0.817926	114.4	91.6	94	29.04	4.13	44.25	1	13	56	13	53	17.4	10.62	0	72.852	1232	1.517	0.803	1.317	1.92	0.853	1.081	0.79	0.942	1.218	71.6	131.3	108.2	86.6	89.2	82.1	166.3	76	88.8	3590.3	6585.3	5424.5	4341.7	4471.7	4119.7	8338.1	3812.5
NP_032529.2	40S ribosomal protein S2 [Mus musculus]	0.781	0.942	0.838	0.78285	0.739557	0.177246	82.9	105.6	111.5	27.49	14.61	30.41	1	20	92	5	61	31.2	10.24	0	133.989	2318	1.47	0.7	0.781	1.754	0.942	0.797	0.838	0.743	0.981	77.9	121.8	77.6	82.8	111.3	99.3	145.3	104.8	79.1	1506	2353.1	1499.5	1600.9	2151.2	1919.2	2808.7	2026.1
XP_036008359.1	40S ribosomal protein S2-like [Mus musculus]	1.152	1.221	0.943	0.879242	0.69196	0.160337	91.8	114.5	93.7	36.35	28.77	42.04	1	16	66	1	49	31.3	10.05	0	87.041	1537	1.36	0.707	1.152	1.547	0.721	1.221	0.879	0.98	0.943	82.3	139.6	73.8	102.7	116.4	64.1	158.9	84	78.2	123.1	208.9	110.4	153.6	174.2	95.8	237.7	125.6
NP_080423.1	40S ribosomal protein S20 [Mus musculus]	1.096	1.14	0.961	0.473389	0.489633	0.529006	101.6	92.7	105.7	21	11.48	33.47	1	9	33	9	61	13.4	9.94	0	44.385	557	1.548	0.897	1.096	1.856	0.843	1.14	0.834	1.064	0.961	89.3	126.9	90.2	81.9	99.6	82.3	152.1	83.9	93.8	1807.4	2567.9	1825.2	1658.8	2016	1665.7	3078.1	1699.3
NP_001342445.1	40S ribosomal protein S21 [Mus musculus]	1.648	1.578	1.044	0.255727	0.366151	0.825849	139.8	71.1	89.1	50.5	29.19	47.67	1	4	13	4	39	9.1	8.51	0	13.902	359	1.648	0.917	1.966	1.578	1.655	0.83	1.044	0.554	2.369	51	164.7	144.5	99.9	55.6	73.5	157.7	92.1	61	746.4	2409.2	2113.1	1461.5	813.7	1074.6	2306.9	1347.1
NP_077137.1	40S ribosomal protein S23 [Mus musculus]	1.147	1.03	0.961	0.615156	0.556348	0.609134	107.3	96.4	96.3	18.87	6.93	35.89	1	8	31	8	54	15.8	10.49	0	55.386	645	1.344	0.832	1.147	1.744	0.866	1.03	0.771	0.961	1.113	81.5	119.1	98.6	88.7	98	86	154.6	84.8	88.6	1462.7	2137.2	1769.5	1590.4	1757.5	1542.3	2773.5	1521.8
NP_001347513.1	40S ribosomal protein S24 isoform 4 [Mus musculus]	1.441	1.231	1.171	0.133852	0.452306	0.394146	117.8	77.7	104.5	20.11	7.43	32.09	1	7	34	7	45	15.3	10.92	0	30.32	647	1.607	1.066	1.441	1.748	0.838	1.231	0.92	1.272	1.171	87	123.8	128.5	77	81.6	89.2	134.6	68.4	109.8	2821.7	4016.9	4168.5	2499.1	2647.7	2893.3	4367.8	2219.1
NP_077228.1	40S ribosomal protein S25 [Mus musculus]	1.025	0.995	0.915	0.855454	0.59004	0.341267	95.1	102.9	102	25.86	13.23	43.64	1	8	40	8	46	13.7	10.11	0	37.701	917	1.397	0.776	1.025	1.892	0.848	0.995	0.738	0.915	1.03	81	124.8	82.5	89.3	104.4	80.5	169	88.5	80.1	3155.8	4862.8	3216	3481.7	4068.3	3136.1	6588.2	3448.6
NP_038793.2	40S ribosomal protein S26 [Mus musculus]	0.829	0.942	0.827	0.74751	0.820229	0.355549	87.3	94.7	117.9	27.76	16.99	36.56	1	2	14	2	21	13	11	0	23.362	611	1.378	0.698	0.829	1.666	0.942	0.763	0.827	0.741	1.086	82.2	122	73.9	88.5	117.8	89.1	147.5	110.9	68	585.9	870.2	527	631.3	840	635.4	1052	791.1
NP_001348035.1	40S ribosomal protein S27-like isoform 3 [Mus musculus]	1.1	1.058	1.039	0.4989	0.58124	0.0352856	106.4	91.5	102.1	21.23	25.95	20.4	1	4	17	1	34	11	9.13	0	21.354	506	1.619	0.874	1.1	1.553	0.856	1.058	1.042	1.021	1.039	81.9	109	126.5	67.3	93.7	115	104.6	80.2	121.7	50.7	67.6	78.4	41.7	58.1	71.3	64.8	49.7
NP_001342313.1	40S ribosomal protein S28 [Mus musculus]	1.254	1.232	1.018	0.398431	0.522164	0.984796	105.9	89.4	104.7	14.36	55.73	12.43	1	4	16	4	41	7.8	10.7	0	23.353	389	0.863	2.583	1.254	0.704	3.199	1.232	1.226	0.807	1.018	89.6	112.3	118.9	130.1	34.7	94.9	91.6	111	116.9	824.5	1033.1	1093.9	1196.9	319.3	872.6	842.4	1021.2
NP_033119.1	40S ribosomal protein S29 [Mus musculus]	1.629	1.548	1.053	0.165409	0.395539	0.9149	116.8	72.3	110.9	27.11	3.62	49.95	1	4	8	4	59	6.7	10.13	0.004	6.258	79	1.686	1.024	1.629	2.197	0.781	1.548	0.767	1.31	1.053	76	132.6	120	78.7	74.3	73.6	172.9	58	114	756.4	1319.2	1193.7	782.6	738.8	732.8	1719.8	577.3
NP_036182.1	40S ribosomal protein S3 [Mus musculus]	0.914	0.858	0.823	0.888406	0.767333	0.324841	88.1	102.4	109.5	33.43	17.74	42.07	1	25	119	25	84	26.7	9.66	0	143.324	2527	1.446	0.682	0.914	1.758	0.847	0.858	0.823	0.805	1.065	78.3	131.5	74.9	90.9	114.9	82	159.8	97.3	70.3	7374.3	12382.2	7054.7	8562.9	10817.6	7718.3	15051.7	9160.4
NP_001177365.1	40S ribosomal protein S30 [Mus musculus]	1.259	1.046	0.909	0.273795	0.373063	0.651478	115.6	84.1	100.4	30.41	16.97	43.97	1	2	8	2	8	14.4	10.05	0.002	7.847	174	1.374	0.951	1.259	2.035	1.046	1.018	0.675	0.909	1.237	66.3	115.1	123.6	83.7	69.7	98.2	170.4	73	99.9	400.4	694.8	746.4	505.6	421	592.9	1028.9	440.6
NP_058655.3	40S ribosomal protein S3a [Mus musculus]	1.139	1.076	0.957	0.588778	0.536994	0.523369	106.3	93.3	100.4	23.24	14.06	32.62	1	26	107	26	70	29.9	9.73	0	137.439	2170	1.575	0.807	1.139	1.825	0.843	1.076	0.863	0.957	1.058	83.8	128.9	93.7	81.9	103.8	82.3	149.4	87.6	88.6	6803.3	10471.3	7610.6	6647.3	8431.5	6684.1	12131.3	7111.8
NP_033120.1	40S ribosomal protein S4, X isoform [Mus musculus]	1.047	1.044	0.949	0.74367	0.599246	0.291692	97.9	99	103.1	28.47	17.43	38.33	1	21	112	21	62	29.6	10.15	0	125.524	2678	1.561	0.77	1.047	1.862	0.812	1.044	0.838	0.949	1.003	83.8	132.3	82.6	84.8	108.8	78.9	157.9	88.4	82.4	7447.3	11755.8	7340	7532.7	9666.5	7012.4	14028.3	7849
XP_036008703.1	40S ribosomal protein S5 isoform X1 [Mus musculus]	1.146	1.146	0.983	0.550162	0.486436	0.36501	102	96	102	25.79	12.48	36.12	1	10	57	10	42	22.9	9.72	0	89.772	1940	1.548	0.829	1.146	1.838	0.843	1.146	0.842	0.983	0.999	83	131.6	90.3	85	100.2	78.8	156.3	84.5	90.3	2939.7	4660.4	3197.1	3010.2	3546.4	2790.5	5533.8	2991.4
NP_033122.1	40S ribosomal protein S6 [Mus musculus]	1.105	1.063	0.951	0.681606	0.557701	0.416283	104.7	94.7	100.7	21.7	12.71	35.48	1	12	72	12	39	28.7	10.84	0	84.608	1937	1.48	0.791	1.105	1.861	0.832	1.063	0.795	0.951	1.04	81.9	123.5	92.8	83.5	103.6	83.9	155.4	86.2	89.2	4691.5	7072.1	5310.4	4779.7	5930.1	4803.9	8896.4	4934.1
NP_035430.1	40S ribosomal protein S7 [Mus musculus]	1.05	0.948	0.904	0.745521	0.636241	0.534209	97.5	100.2	102.2	33.11	14.71	46.2	1	14	74	14	70	22.1	10.1	0	79.568	1304	1.618	0.754	1.05	1.975	0.834	0.948	0.819	0.904	1.107	78.8	138.2	83.1	85.4	104.5	79.2	168.7	87.1	75.1	3810.2	6684.1	4021	4131.9	5055.5	3830	8162.3	4213.9
NP_084043.1	40S ribosomal protein S9 [Mus musculus]	0.968	0.896	0.852	0.962333	0.728546	0.396672	92.4	99.6	108	30.85	17.89	40.75	1	17	77	17	61	22.6	10.65	0	75.501	1206	1.527	0.702	0.968	1.84	0.824	0.896	0.83	0.852	1.08	79.6	131.7	80	86.2	113.5	82.7	158.7	93.5	74.1	5134.1	8494.4	5161.6	5561.1	7318.6	5334.7	10231.9	6027.5
NP_035159.3	40S ribosomal protein SA [Mus musculus]	1.207	0.875	1.038	0.930241	0.842773	0.807288	87.6	112.9	99.5	45.26	23.58	50.18	1	12	54	12	53	32.8	4.87	0	108.061	1870	1.431	0.624	1.207	1.379	0.875	0.729	1.038	0.713	1.657	68.8	156.9	85	109.6	110.3	70.4	151.2	96.5	51.3	1579.3	3600.7	1951.2	2516	2530.9	1616.5	3470.5	2215.5
NP_001154885.1	4F2 cell-surface antigen heavy chain isoform a [Mus musculus]	1.082	1.456	0.801	0.0650046	0.279099	0.460884	93.7	84	122.3	3.81	2.35	22.76	1	18	50	18	32	62.2	5.5	0	102.561	1204	1.167	1.082	1.071	1.456	1.485	0.921	0.801	0.729	1.163	94.5	101.9	97.4	87.3	87.3	90.9	127.2	129.7	83.7	3223	3475.2	3320.3	2978.4	2977.4	3100.8	4336.8	4422.8
XP_006521570.1	5-oxoprolinase isoform X1 [Mus musculus]	1.036	1.164	1.113	0.360537	0.474568	0.61659	106.7	89.4	104	12.73	23.68	8.59	1	6	7	6	6	148.5	6.33	0	12.478	70	1.419	1.005	1.036	1.211	0.903	1.164	1.172	1.113	0.89	119	106.1	92	74.8	118.4	88.9	90.5	106.9	103.4	336.4	300.1	260.3	211.4	334.8	251.4	256.1	302.3
XP_006539705.1	5'-3' exonuclease PLD3 isoform X1 [Mus musculus]	1.062	1.095	1.079	0.387443	0.738043	0.352068	101.5	93.8	104.7	13.37	14.08	21.93	1	5	6	5	13	54.4	6.52	0	20.79	168	1.62	1.062	0.975	1.502	1.095	0.762	1.079	0.97	1.279	106.1	124.3	95.6	76.7	99.9	98.1	115.2	109.4	74.7	130.6	153	117.7	94.5	123	120.7	141.9	134.7
NP_036046.2	5'-3' exoribonuclease 1 isoform 1 [Mus musculus]	1.022	1.02	0.945	0.722149	0.34074	0.263758	96.9	100.6	102.5	9.02	5.32	1.46	1	24	35	24	16	194.6	7.62	0	104.539	667	1.054	1.022	0.859	1.115	1.02	0.998	0.945	1.002	0.861	105	98.3	87.7	93.3	102.8	102.1	104.1	104.8	101.9	1197.8	1121	999.8	1063.8	1172.1	1164	1186.7	1195
NP_036047.2	5'-3' exoribonuclease 2 isoform 1 [Mus musculus]	0.968	1.019	0.961	0.629727	0.466832	0.0422757	100.1	95.7	104.2	15.51	11.07	14.08	1	12	21	12	15	108.6	7.59	0	47.997	330	1.415	0.919	0.968	1.449	0.956	1.019	0.976	0.961	0.949	96.1	119	88.9	84.1	104.6	91.8	121.9	100	93.6	410.1	507.5	379	358.6	446.1	391.7	519.8	426.6
XP_036014946.1	5'-AMP-activated protein kinase catalytic subunit alpha-1 isoform X1 [Mus musculus]	0.918	1.033	1.005	0.763432	0.630209	0.948633	95.3	97.4	107.3	18.6	6.61	12.44	1	13	20	11	25	67.3	7.97	0	45.331	310	1.373	0.918	0.913	1.242	1.033	0.908	1.105	0.888	1.005	94.2	123.5	87.9	89.9	102.7	96.4	111.7	106.1	87.5	457.9	599.8	427.3	437	498.8	468.2	542.8	515.6
NP_835279.2	5'-AMP-activated protein kinase catalytic subunit alpha-2 isoform 1 [Mus musculus]	0.974	1.011	1.084	0.669654	0.55246	0.64058	95.4	101.2	103.4	21.56	2.2	21.45	1	11	19	9	24	62	7.87	0	52.602	423	1.144	0.974	0.747	1.011	1.07	0.689	1.131	0.91	1.084	99	121.3	78.4	106.1	101.7	105	107.3	108.8	72.4	945.6	1159	748.9	1013.4	971.3	1002.5	1024.5	1039.5
XP_006530264.1	5'-AMP-activated protein kinase subunit beta-1 isoform X1 [Mus musculus]	1.178	1.034	1.23	0.150117	0.461438	0.872009	114.3	92.8	92.9	10.25	3.99	21.44	1	2	3	2	13	30.3	6.23	0	19.09	115	1.178	1.272	1.026	0.949	1.034	1.42	1.241	1.23	0.722	111.7	111.9	93.1	95	87.8	90.7	90.2	90.8	128.8	41.2	41.2	34.3	35	32.3	33.4	33.2	33.5
XP_011238284.1	5'-AMP-activated protein kinase subunit beta-2 isoform X1 [Mus musculus]	0.91	1.009	0.926	0.73128	0.86713	0.985961	95.2	101.9	102.8	8.12	4.21	18.44	1	5	8	5	19	30.2	6.46	0	27.587	228	1.116	0.908	0.91	1.205	1.009	0.762	0.926	0.9	1.193	92.9	107.9	95.6	96.7	102.3	105	116.5	103.2	80.1	303.1	352.2	311.9	315.5	333.9	342.8	380.3	336.8
NP_058061.2	5'-AMP-activated protein kinase subunit gamma-1 [Mus musculus]	1.067	1.036	1.066	0.942914	0.72613	0.446224	107.8	102	90.2	6.79	17.99	14.77	1	9	15	7	26	37.5	7.14	0	42.349	354	1.247	1.067	0.777	1.036	1.127	0.729	1.204	0.947	1.066	106.6	105.5	94.1	84.6	99.9	121.1	87.6	112.5	88.2	354	350.2	312.4	280.8	331.6	402	291	373.6
NP_663376.2	5'-AMP-activated protein kinase subunit gamma-2 isoform 1 [Mus musculus]													1	12	21	1	23	62.9	9.36	0	56.242	557
XP_006535674.1	5'-AMP-activated protein kinase subunit gamma-2 isoform X1 [Mus musculus]	1.087	0.962	0.867	0.62024	0.972787	0.744049	108.6	84.2	107.2	21.79	47.56	45.72	1	12	22	1	23	63	9.36	0	55.939	600	1.469	1.087	0.833	0.829	1.273	0.962	1.772	0.854	0.867	82.6	98	126.6	66.7	76	151.9	55.3	96.7	146.1	9.2	10.9	14.1	7.4	8.5	16.9	6.2	10.8
NP_001361016.1	5'-nucleotidase domain-containing protein 2 isoform 1 [Mus musculus]	0.952	1.04	0.926	0.643028	0.924749	0.555347	93	97.8	109.2	8.04	42.31	34.43	1	3	3	3	5	63.8	7.59	0.007	4.731	40	1.222	0.628	0.952	1.04	0.678	1.528	1.175	0.926	0.623	96.6	82.3	89	67.4	153.9	93.5	70.1	104.4	142.9	71.1	60.6	65.4	49.6	113.2	68.8	51.5	76.8
NP_780540.2	5'-nucleotidase domain-containing protein 3 [Mus musculus]	0.946	0.957	0.989	0.741424	0.752704	0.726363	110.2	94.1	95.7	14.44	28.8	18.51	1	13	23	13	21	63.1	8.56	0	54.744	382	1.421	0.881	0.946	1.233	0.933	0.957	1.152	0.944	0.989	114.2	106	85.6	74.6	129.6	90.5	92	121	86.6	1084.5	1006.4	813	708.5	1230.6	859.5	873.8	1148.7
NP_056622.1	5'(3')-deoxyribonucleotidase, cytosolic type [Mus musculus]	1.092	0.943	1.046	0.698902	0.712649	0.245984	104.8	100.5	94.7	8.79	7.45	4.66	1	9	15	9	62	23.1	5.49	0	49.794	375	1.092	1.16	0.882	0.943	1.11	0.874	1.158	1.046	1.009	106.1	111.1	93.5	101.8	91.5	105.9	96	101.5	92.6	363.5	380.6	320.1	348.7	313.4	362.8	328.7	347.7
NP_032647.1	55 kDa erythrocyte membrane protein [Mus musculus]	0.966	0.963	0.938	0.91006	0.733841	0.531408	95.9	101.8	102.3	6.47	16.2	7.48	1	5	6	5	14	52.2	7.2	0	24.166	192	0.966	0.903	1.119	0.893	0.963	1.351	1.082	0.938	0.828	99.9	102.3	90.4	106	110.6	80.7	94.6	106.5	109.1	123.3	126.4	111.6	130.9	136.6	99.7	116.8	131.5
NP_001355772.1	6-phosphofructo-2-kinase/fructose-2,6-bisphosphatase 2 isoform 4 [Mus musculus]	1.053	1.087	1.191	0.244568	0.816446	0.327118	105.7	98.1	96.2	6.31	6.94	10.66	1	12	18	12	26	61.5	7.83	0	43.621	249	1.313	1.053	1.044	1.087	1.115	0.877	1.208	0.945	1.191	102.5	115.3	104.8	87.7	97.3	100.4	95.4	108.5	88	486	546.3	496.8	415.9	461.4	476	452.2	514.3
XP_036010927.1	6-phosphofructo-2-kinase/fructose-2,6-bisphosphatase 4 isoform X1 [Mus musculus]	1.205	0.999	1.444	0.0922955	0.901461	0.230331	108.5	90	101.5	24.85	11.4	19.03	1	2	2	2	3	61.8	7.11	0.01	4.018	42	1.205	1.128	1.442	0.815	1.176	0.999	1.479	0.96	1.444	94.9	105.7	149.7	87.7	84.1	103.8	71.5	98.9	103.7	70.5	78.6	111.3	65.2	62.5	77.1	53.1	73.5
NP_001074743.1	6-phosphogluconate dehydrogenase, decarboxylating isoform 1 [Mus musculus]	1.061	1.198	0.996	0.642089	0.734399	0.647073	106.7	85.8	107.4	40.11	10.81	28.81	1	22	66	22	44	53.2	7.23	0	140.423	1750	1.861	1.061	0.771	1.304	1.198	0.773	1.427	0.885	0.996	108	155.1	66.9	83.4	101.8	86.9	108.7	122	67.2	5129.7	7367.5	3178.7	3959.8	4836.4	4125.4	5162.4	5795.6
NP_079672.1	6-phosphogluconolactonase isoform 1 [Mus musculus]	1.033	1.137	0.913	0.770706	0.815368	0.765954	102.9	93.8	103.4	36.65	9.45	21.26	1	9	37	9	48	27.2	5.85	0	99.035	1352	1.746	1.033	0.717	1.253	1.137	0.786	1.393	0.909	0.913	105.2	147.2	68.8	84.3	101.8	95.9	105.7	115.8	75.4	1548.2	2166.6	1012.4	1241.1	1498.3	1411.1	1555.3	1703.6
NP_034607.3	60 kDa heat shock protein, mitochondrial [Mus musculus]	0.963	1.239	1.026	0.656886	0.463328	0.789048	109.8	85	105.2	24.6	41.19	16.43	1	36	147	36	72	60.9	6.18	0	312.982	5411	1.5	0.89	0.963	1.326	0.868	1.239	1.131	1.026	0.777	125.5	101.7	75.8	67.8	140.9	78.7	89.9	122.3	97.5	10931.8	8861.4	6604.1	5906.3	12280.6	6856.7	7831.9	10658.1
XP_017174940.1	60 kDa SS-A/Ro ribonucleoprotein isoform X1 [Mus musculus]	0.898	0.94	0.956	0.773393	0.809525	0.725834	99.8	95.7	104.5	25.5	13.55	12.39	1	13	17	13	24	60.1	7.9	0	42.547	291	1.585	0.898	0.854	1.296	0.94	0.902	1.223	0.956	0.947	98.9	133.3	80.9	84.1	110.1	94.8	109	103.5	85.5	986.4	1329.8	807.3	839	1098	945.2	1087.3	1032.1
NP_031501.1	60S acidic ribosomal protein P0 [Mus musculus]	1.183	0.998	0.816	0.651603	0.464685	0.554179	105.1	88.9	106	17.25	14.11	30.1	1	15	73	15	56	34.2	6.25	0	154.835	2508	1.428	0.783	1.183	1.824	0.96	0.998	0.783	0.816	1.185	81.9	116.1	99.6	81.2	104.5	84.1	148.2	100.4	84	4226.1	5992.3	5140.3	4194.9	5398.1	4344.6	7652.8	5182
NP_061341.1	60S acidic ribosomal protein P1 [Mus musculus]	1.207	0.971	1.107	0.550351	0.725122	0.97119	109.8	102.1	88.2	11.62	17.47	52.93	1	3	29	3	67	11.5	4.32	0	73.323	1063	1.207	0.837	1.343	1.901	0.756	0.971	0.635	1.107	1.383	88.5	111.7	99.5	92.6	105.7	74.1	175.9	80	72	740.3	934.4	832.4	774.1	884.1	619.9	1471.3	668.8
NP_001347586.1	60S acidic ribosomal protein P2 isoform a [Mus musculus]	1.265	1.179	0.936	0.304647	0.327928	0.470129	100.9	98.8	100.3	15.28	14.35	58.27	1	8	64	1	91	11.6	4.54	0	92.103	2164	1.265	0.935	1.313	2.431	0.999	1.179	0.52	0.936	1.114	82.3	109.5	88.4	86.6	88	67.3	210.5	87.9	79.3	122	162.3	131	128.3	130.4	99.7	311.9	130.3
NP_001347587.1	60S acidic ribosomal protein P2 isoform b [Mus musculus]													1	8	61	1	91	11.6	4.54	0	84.782	1844
NP_598548.1	60S ribosomal export protein NMD3 [Mus musculus]	1.312	1.134	1.362	0.0535375	0.410379	0.355069	118.6	90.3	91.2	8.75	12.7	19.72	1	2	2	2	4	57.6	7.17	0.004	6.431	51	1.209	1.312	1.545	1.365	0.92	1.134	0.886	1.426	1.362	126.4	106.2	115.3	87.8	96.4	74.6	119.9	88.7	84.7	91.7	77	83.6	63.7	69.9	54.1	86.9	64.3
NP_443067.1	60S ribosomal protein L10 [Mus musculus]	1.34	1.262	1.089	0.155861	0.381632	0.988935	108.6	84.6	106.8	12.88	4.12	27.66	1	14	73	14	55	24.6	10.08	0	78.887	1848	1.34	1.022	1.374	1.686	0.88	1.262	0.795	1.161	1.089	91	109.9	117.6	82	89.1	85.6	138.3	78.4	108	3660.2	4418.8	4729.4	3297.3	3580.4	3441	5558.5	3151.8
NP_035417.2	60S ribosomal protein L10a isoform 1 [Mus musculus]	1.117	1.092	0.994	0.533526	0.475983	0.454867	104.4	93.5	102.1	15.28	7.19	32.22	1	11	55	11	44	24.8	9.94	0	75.938	1506	1.365	0.875	1.117	1.853	0.88	1.092	0.737	0.994	1.023	82.4	112	102.4	82.1	94.2	91.7	152.1	82.9	100.2	3296	4481.4	4097.9	3282.2	3767.8	3669.8	6082.8	3316.9
XP_006539175.1	60S ribosomal protein L11 isoform X1 [Mus musculus]	1.292	1.12	0.973	0.41223	0.443015	0.679127	109.8	90.5	99.7	15.37	15.05	37.35	1	8	31	8	50	20.6	9.69	0	65.535	920	1.452	0.865	1.292	1.964	0.889	1.12	0.739	0.973	1.154	87.5	118.4	98.9	81.5	101.2	76.6	160.2	89.9	85.8	2456.1	3323.2	2777.5	2289	2840.2	2149.7	4496	2523.6
NP_033102.2	60S ribosomal protein L12 [Mus musculus]	1.214	1.189	1.015	0.388126	0.40907	0.517649	107	88.2	104.8	14.81	10.5	29.46	1	10	50	10	64	17.8	9.42	0	94.149	1456	1.443	0.899	1.214	1.81	0.886	1.189	0.797	1.015	1.022	88	117.9	99.9	81.7	97.9	82.3	147.9	86.7	97.8	3294.7	4417.6	3741.9	3061.6	3666	3081.7	5541.6	3246.6
NP_058018.2	60S ribosomal protein L13 [Mus musculus]	1.204	1.208	0.996	0.28686	0.404	0.581823	104.4	90.7	104.8	13.84	4.17	34.35	1	14	68	14	49	24.3	11.55	0	67.188	1228	1.311	0.954	1.204	1.77	0.882	1.208	0.741	1.082	0.996	86.8	114.6	100.7	87.4	90.9	83.6	154.7	80.2	101.1	5449.5	7200.5	6322.8	5491.5	5710.1	5253.1	9718.5	5035.2
NP_033464.2	60S ribosomal protein L13a [Mus musculus]	1.242	1.101	1.012	0.365156	0.458237	0.820504	111.4	89.7	98.8	14.75	10.12	26.81	1	7	70	7	31	23.4	11.02	0	52.394	1874	1.465	0.902	1.242	1.801	0.891	1.101	0.813	1.012	1.128	86.4	114.5	111.1	78.2	95.7	89.4	140.9	85.3	98.5	4998.8	6626.2	6426.5	4524.2	5539.3	5175.2	8150.3	4937.5
NP_080250.1	60S ribosomal protein L14 [Mus musculus]	1.269	1.306	0.972	0.0862757	0.264989	0.804841	101.3	81.1	117.6	12.35	10.93	22.96	1	8	33	8	33	23.5	11.02	0	38.958	1082	1.402	1.1	1.269	1.688	0.96	1.306	0.83	1.145	0.972	92.7	105.3	118.8	75.2	84.3	93.6	126.9	81	122.2	2581.2	2932.4	3307.1	2092.2	2346.8	2605.4	3531.3	2253.8
NP_001346826.1	60S ribosomal protein L15 [Mus musculus]	1.046	1.053	0.972	0.585341	0.477037	0.346006	100.8	95.5	103.7	10.43	15.7	24.71	1	13	45	13	54	24.1	11.62	0	62.113	1060	1.424	0.881	1.046	1.821	0.906	1.053	0.782	0.972	0.994	93.4	110.8	92.5	77.8	106	88.4	141.7	96.1	93.1	3410.6	4045.9	3377.4	2841.8	3871.7	3228.6	5174.6	3508
XP_006526059.1	60S ribosomal protein L17 isoform X2 [Mus musculus]	1.313	1.174	1.046	0.303302	0.419595	0.806108	112.9	86	101	13.08	9.85	29.93	1	13	67	13	53	21.4	10.18	0	75.522	1156	1.432	0.924	1.313	1.838	0.883	1.174	0.779	1.046	1.118	88.6	114.5	109	79.9	95.9	83	146.9	84.7	97.5	5323.9	6875.8	6544.7	4800.5	5762.6	4985.9	8823.3	5088.9
XP_030098107.1	60S ribosomal protein L18 isoform X1 [Mus musculus]	0.992	1.008	0.954	0.812856	0.554312	0.296917	98.2	99	102.9	14.7	10.99	29.18	1	11	56	11	47	21.6	11.78	0	72.09	1667	1.326	0.846	0.992	1.72	0.886	1.008	0.771	0.954	0.984	88.6	113.3	88.6	85.5	104.8	89.3	147	92.9	90	3366.7	4302.5	3365.5	3245.3	3980.5	3393.2	5581.4	3527.4
NP_084027.1	60S ribosomal protein L18a [Mus musculus]	1.143	1.03	0.983	0.402832	0.468379	0.720557	108.1	94.6	97.4	9.98	14.54	21.04	1	9	39	9	45	20.7	10.71	0	55.513	872	1.474	0.916	1.143	1.791	0.932	1.03	0.823	0.983	1.11	91.1	110.1	107.4	74.7	99.5	94	133.8	92.7	96.8	3013.2	3641.5	3551.1	2470.5	3289	3107	4424.5	3064
XP_036012353.1	60S ribosomal protein L19 isoform X1 [Mus musculus]	1.289	1.261	1.022	0.184908	0.350788	0.672749	107.8	83.2	109	14.41	9.33	33.21	1	11	55	11	36	23.5	11.47	0	67.852	1445	1.494	1.016	1.289	2.075	0.91	1.261	0.72	1.116	1.022	86.5	110.2	114	73.8	85.1	88.4	153.1	77.5	111.5	2362.1	3011.7	3114.1	2015.6	2325.4	2416.3	4182.5	2116.8
NP_062621.2	60S ribosomal protein L21 [Mus musculus]	1.377	1.27	1.084	0.200952	0.384235	0.836255	110.6	83.4	106	12.57	10.47	31.77	1	11	66	11	51	18.6	10.49	0	42.627	636	1.498	0.99	1.377	2.029	0.872	1.27	0.739	1.135	1.084	90.2	110.7	115	73.9	91.2	83.5	149.9	79.5	106.1	3578.8	4390.1	4562.1	2930.1	3616.8	3312.8	5944.3	3154.2
NP_001264042.1	60S ribosomal protein L22 isoform b [Mus musculus]	1.034	0.966	0.846	0.844805	0.599145	0.528283	93.9	95.1	111	18.33	15.3	34.29	1	5	51	4	48	17.6	9.19	0	55.283	1904	1.293	0.817	1.034	1.629	0.966	0.9	0.794	0.846	1.149	89.6	117.4	84.2	90.7	109.7	81.5	147.8	105.9	73.3	1133.9	1485.6	1065.9	1148.5	1388	1031.1	1871.4	1340.6
NP_080793.1	60S ribosomal protein L22-like 1 isoform 1 [Mus musculus]	0.904	1.241	0.755	0.513413	0.54046	0.283026	88.2	94.9	116.8	4.02	13.41	16.37	1	4	8	3	34	14.5	9.45	0	17.972	232	0.904	0.87	1.084	1.241	0.815	1.435	0.728	1.068	0.755	95.9	88.6	91.1	98	110.2	84.1	121.7	89.8	120.6	66.5	61.4	63.2	68	76.4	58.3	84.4	62.3
NP_075029.1	60S ribosomal protein L23 [Mus musculus]	1.095	1.025	0.974	0.497105	0.495496	0.568581	105.3	96.2	98.6	19.78	9.13	32.73	1	10	78	10	71	14.9	10.51	0	94.155	2422	1.539	0.884	1.095	1.864	0.908	1.025	0.826	0.974	1.068	85.8	124.6	95.7	81	97	87.4	150.9	88.1	89.6	3698.4	5372.9	4125.2	3491.7	4183.4	3767.9	6508	3798.2
NP_997406.1	60S ribosomal protein L23a [Mus musculus]	1.342	1.096	0.991	0.305543	0.414617	0.854819	116	85.1	98.8	22.34	3.52	35.05	1	12	63	9	56	17.7	10.45	0	90.51	1331	1.363	0.922	1.342	1.804	0.931	1.096	0.756	0.991	1.225	77.6	115.2	120.1	84.5	84.1	89.6	152.5	78.3	98.1	3163.7	4700.3	4901	3448.7	3430.3	3653.1	6221.1	3193.3
XP_036009521.1	60S ribosomal protein L23a-like [Mus musculus]	0.98	0.933	1.05	0.492106	0.854635	0.170078	107	90.3	102.7	13.37	18.03	19.37	1	4	13	1	15	17.8	10.11	0	9.713	188	1.504	0.973	0.98	1.433	0.933	0.83	1.05	1.042	1.181	109.9	118.8	90.9	79	113	92.8	113.2	105.5	76.9	374.5	404.7	309.7	269.2	385.1	316	385.6	359.4
NP_077180.1	60S ribosomal protein L24 [Mus musculus]	1.3	1.155	1.015	0.267601	0.372592	0.742536	112.9	86.8	100.3	17.36	6.34	31.83	1	12	58	12	47	17.8	11.25	0	61.744	1017	1.483	0.949	1.3	1.924	0.935	1.155	0.771	1.015	1.125	83.5	116.2	113.3	78.3	87.9	87.2	150.7	82.3	100.7	4508.5	6274.2	6121.4	4229.9	4750	4709.4	8139.5	4443.4
NP_033106.1	60S ribosomal protein L26 [Mus musculus]	1.346	1.224	1.029	0.313908	0.382829	0.659915	111.4	87.8	100.8	15.86	6.72	36.81	1	8	32	8	35	17.2	10.55	0	23.302	449	1.346	0.918	1.353	1.884	0.892	1.224	0.715	1.029	1.105	83.6	114.3	107.7	84.9	91.1	79.6	160	81.3	97.5	3159.5	4318.6	4070.7	3207.5	3441.8	3009.3	6044	3070.2
NP_035419.1	60S ribosomal protein L27 [Mus musculus]	1.177	1.156	0.993	0.471171	0.434192	0.445076	104.7	92.4	102.8	15.32	12.87	33.8	1	8	47	8	51	15.8	10.56	0	51.049	599	1.409	0.873	1.177	1.882	0.879	1.156	0.749	0.993	1.018	88	117	94	83	100.9	79.9	156.2	88.7	92.3	2976.8	3955.3	3179.5	2806.8	3411.2	2702.2	5283.7	2998.7
NP_036105.2	60S ribosomal protein L27a [Mus musculus]	1.209	1.317	0.918	0.36176	0.407168	0.496961	103.3	84.9	111.8	14.85	17.83	30.8	1	6	24	4	35	16.6	11.12	0	31.534	677	1.582	0.913	1.209	2.013	0.835	1.317	0.786	1.094	0.918	93.6	119.5	93	75.6	102.5	76.9	152.1	85.5	101.3	1004.2	1282.5	997.8	810.7	1099.4	825.5	1632	917.5
XP_036018676.1	60S ribosomal protein L27a-like [Mus musculus]	0.706	0.89	0.794				81.6	118.5	99.9	13.74	19.44	31.05	1	3	9	1	20	16.6	10.68	0	8.991	213	0.706	0.759	0.01	0.89	0.843	1.049	0.794	0.901	0.01	90.8	74.7		105.8	119.5	153.5	94.1	100.7	160.9	8.3	6.8		9.7	10.9	14.1	8.6	9.2
NP_033107.1	60S ribosomal protein L28 [Mus musculus]	1.258	1.277	0.985	0.174117	0.337028	0.653851	106.8	84.9	108.4	11.71	7.72	31.75	1	11	56	11	55	15.7	12.02	0	58.499	766	1.494	1.033	1.258	2.009	0.916	1.277	0.744	1.127	0.985	89.8	112.7	108.2	75.4	87	86	151.6	79.7	109.8	4455.2	5591.5	5366.1	3742.6	4314.5	4265.2	7519.5	3953.4
XP_036016113.1	60S ribosomal protein L29-like [Mus musculus]													1	6	13	1	29	17.1	11.75	0	18.58	182
XP_036017248.1	60S ribosomal protein L29-like [Mus musculus]	1.466	1.645	1.138	0.0594121	0.0836198	0.595216	109.2	76.3	114.5	28.44	43	29.06	1	8	22	3	29	20.9	11.25	0	27.429	290	1.431	2.117	1.466	1.645	1.861	1.191	0.87	1.138	1.231	83.5	116	149.7	81.1	39.4	102.1	133.4	73.3	121.6	829.9	1153.1	1487.9	805.9	391.9	1015.2	1325.8	729.2
NP_038790.2	60S ribosomal protein L3 [Mus musculus]	1.053	1.117	0.912	0.677099	0.400292	0.178118	99.1	94.1	106.7	12.36	13.95	25.74	1	21	110	21	49	46.1	10.21	0	147.542	2732	1.366	0.849	1.053	1.824	0.93	1.117	0.749	0.912	0.943	88.7	110.1	90.3	80.6	104.5	85.8	147	97.2	95.8	7435.7	9226.6	7566.3	6754.9	8761	7187.7	12322.1	8149.8
NP_001156957.1	60S ribosomal protein L30 [Mus musculus]	1.076	1.014	0.923	0.507814	0.435456	0.447457	102.7	95.4	102	10.98	11.5	19.57	1	6	44	6	50	12.8	9.63	0	46.041	1001	1.41	0.901	1.076	1.653	0.976	1.014	0.853	0.923	1.061	90.9	112.8	99.1	80	100.9	92.1	132.3	98.5	93.4	2621.9	3255.2	2860	2309.4	2910.7	2657.4	3816.7	2840.7
NP_444487.1	60S ribosomal protein L31 [Mus musculus]	1.113	0.986	0.93	0.667294	0.546135	0.53751	107.6	96.6	95.8	17.87	6.6	40.28	1	8	34	8	53	14.5	10.54	0	39.99	641	1.335	0.828	1.113	1.906	0.891	0.986	0.7	0.93	1.13	80.4	115.2	97	86.3	97	87.1	164.5	86.5	85.9	1528.4	2191.2	1845	1641.5	1844.8	1657.1	3128.3	1643.9
NP_742083.1	60S ribosomal protein L32 [Mus musculus]	1.09	1.046	0.894	0.571176	0.40306	0.332535	104.3	95.7	100	13.06	8.88	23.89	1	8	28	8	52	15.9	11.33	0	31.713	708	1.356	0.874	1.09	1.736	0.977	1.046	0.781	0.894	1.042	85	110.6	100.5	81.6	97.3	92.2	141.6	95	96.4	1439.8	1873.2	1702.2	1381.7	1648	1561.7	2399.2	1609.7
NP_081000.1	60S ribosomal protein L34 [Mus musculus]	1.126	1.132	0.907	0.572173	0.386072	0.258846	103.7	92.1	104.2	14.53	10.85	27.9	1	8	37	8	44	13.3	11.47	0	40.829	518	1.406	0.847	1.126	1.881	0.935	1.132	0.748	0.907	0.995	83.7	112.2	97.9	79.8	98.8	86.9	150	92.3	98.4	3189.9	4274.7	3731.7	3039.5	3764	3313.6	5717.1	3518.7
NP_079868.1	60S ribosomal protein L35 [Mus musculus]	1.13	1.091	0.952	0.517219	0.446101	0.407291	105.3	93.1	101.6	16.74	10.77	31.71	1	7	28	7	44	14.5	11.05	0	25.862	444	1.497	0.86	1.13	1.968	0.903	1.091	0.761	0.952	1.036	83.1	116.5	100.2	77.8	96.6	88.7	153.2	87.2	96.8	2046.1	2869.9	2468.8	1916.9	2380.5	2184.1	3773.2	2149.2
XP_030105767.1	60S ribosomal protein L36 isoform X1 [Mus musculus]	1.154	1.055	1.009	0.300772	0.415918	0.752275	109.6	90.2	100.2	14.31	7.81	25.29	1	6	21	6	36	12.2	11.59	0	23.745	290	1.419	0.967	1.154	1.714	0.958	1.055	0.828	1.009	1.094	86.8	114.8	109	80.9	89.7	94.5	138.7	86	99.7	1116.4	1477.3	1403.2	1041.2	1154.1	1216.4	1784.2	1106.1
NP_079865.1	60S ribosomal protein L36a-like [Mus musculus]	1.438	1.252	1.21	0.179487	0.42806	0.965283	113.8	82.7	103.5	20.37	4.22	43.63	1	8	23	8	46	12.4	10.58	0	25.148	197	1.438	1.011	1.597	2.153	0.835	1.252	0.668	1.21	1.276	84.6	110.5	128.2	76.9	83.7	80.3	165.5	69.9	100.5	2118	2767.9	3210.8	1925.3	2095.1	2010.4	4145.3	1749.9
NP_001258519.1	60S ribosomal protein L37 [Mus musculus]	1.747	1.637	1.067	0.101668	0.426908	0.928229	119.6	68.4	112	18.31	8.98	61.34	1	4	8	4	25	11.1	11.74	0.002	8.172	43	1.984	1.164	1.747	3.218	0.702	1.637	0.616	1.659	1.067	86.8	123.6	119.4	62.3	74.6	68.4	200.6	52.3	111.9	1260.7	1794.7	1733.7	904.7	1083.1	992.3	2911.7	759.9
NP_033110.1	60S ribosomal protein L37a [Mus musculus]	1.469	1.256	1.17	0.161727	0.438673	0.750097	113.8	82.6	103.7	14.44	12.17	32.81	1	5	17	5	52	10.3	10.43	0	35.656	562	1.642	1.032	1.469	2.059	0.826	1.256	0.798	1.249	1.17	92.6	115.6	123.3	70.4	89.7	83.9	145	74.1	105.4	1665.3	2079	2216.3	1266.1	1613	1509.1	2606.4	1333
XP_017170209.1	60S ribosomal protein L38 isoform X1 [Mus musculus]	1.254	1.148	1.003	0.268102	0.355176	0.657857	109.7	90	100.4	17.84	7.35	35.68	1	3	20	3	39	8.2	10.1	0	17.511	523	1.516	0.961	1.254	1.94	0.958	1.148	0.781	1.003	1.092	87.5	123.8	99.6	81.7	91.1	79.4	158.5	87.2	91.2	1548	2190.3	1761.7	1445.2	1611	1404.8	2804	1542.8
XP_036011111.1	60S ribosomal protein L4 isoform X1 [Mus musculus]	1.175	1.24	0.948	0.347556	0.386816	0.449217	103.2	87.8	108.9	12.03	11.02	30.89	1	22	111	22	42	47.1	11	0	178.99	2618	1.477	0.934	1.175	1.991	0.882	1.24	0.742	1.059	0.948	89.2	113.3	99.3	76.7	95.5	84.5	152.7	84.2	104.8	7792.1	9897.9	8675.6	6703.3	8343.4	7380.6	13346.5	7354.9
NP_058676.1	60S ribosomal protein L5 [Mus musculus]	1.512	1.051	1.044	0.304119	0.521253	0.75552	125.9	83.3	90.9	18.6	15.87	41.22	1	19	116	19	63	34.4	9.77	0	144.216	2066	1.7	0.887	1.512	2.128	0.849	1.051	0.799	1.044	1.438	87	126.6	115.4	74.4	98.1	76.4	158.4	83.4	80.3	7030	10225.9	9327	6013.7	7929.4	6169.4	12798.2	6735.7
XP_006530290.1	60S ribosomal protein L6 isoform X1 [Mus musculus]	1.27	1.241	1.023	0.224542	0.379325	0.750398	108.5	85.4	106	10.3	12.06	28.63	1	21	95	21	56	33.5	10.7	0	107.609	1740	1.547	0.993	1.27	1.996	0.888	1.241	0.775	1.118	1.023	92.5	113	108.4	73.1	93.1	85.3	145.9	82.7	105.9	7039.1	8603.5	8248.6	5562.3	7089	6495.6	11100.9	6297.5
NP_035421.2	60S ribosomal protein L7 [Mus musculus]	1.03	0.986	0.941	0.638318	0.508952	0.409624	102.1	99	98.9	11.34	10.49	26.02	1	20	107	20	53	31.4	10.89	0	136.314	1970	1.357	0.88	1.03	1.754	0.936	0.986	0.774	0.941	1.045	88.3	110.4	96.8	81.3	100.2	93.9	142.6	93.8	92.6	8732.7	10923	9578.3	8046.4	9918.3	9295.8	14113.7	9281.8
NP_038749.1	60S ribosomal protein L7a [Mus musculus]	1.006	0.949	0.937	0.648071	0.544876	0.449463	98.8	95.9	105.4	10.81	14.74	24.4	1	18	85	5	58	30	10.56	0	131.949	2312	1.404	0.883	1.006	1.734	0.942	0.949	0.809	0.937	1.06	94.1	111.5	91.9	79.4	106.7	91.4	137.8	100.4	86.7	1776.4	2104.6	1735.1	1499.5	2012.9	1724.3	2600.5	1895.7
XP_036011877.1	60S ribosomal protein L7a-like [Mus musculus]	0.31	1.062	0.588				58.9	140.9	100.2	16.34	50.54	74.94	1	14	57	1	40	29.4	10.42	0	66.843	1401	1.266	0.31	0.01	1.062	1.066	0.01	1.192	0.29		65.8	83		65.6	212.5	176.7	69.6	226.6		3.4	4.3		3.4	11	9.2	3.6	11.8
NP_036183.1	60S ribosomal protein L8 [Mus musculus]	1.461	1.349	1.083	0.147788	0.344241	0.94263	111	80.1	109	16.99	10.59	35.07	1	19	62	19	46	28	11.03	0	63.521	768	1.667	1.054	1.461	2.219	0.887	1.349	0.751	1.188	1.083	87.4	115	122.3	69	83	83.7	153	73.6	112.9	4806.4	6320.7	6724.1	3791.6	4561.6	4603.8	8412.1	4047.1
NP_035422.1	60S ribosomal protein L9 [Mus musculus]	1.157	1.023	0.892	0.528377	0.448443	0.535376	105.8	91.5	102.7	14.04	12.5	28.9	1	10	51	10	57	21.9	9.95	0	140.686	2215	1.433	0.851	1.157	1.846	0.953	1.023	0.776	0.892	1.131	86.3	114.4	99.6	79.8	101.5	86.1	147.4	96.7	88.1	2896	3838.6	3342.2	2678	3405	2889.4	4943.5	3245.2
XP_030097935.1	7-dehydrocholesterol reductase isoform X2 [Mus musculus]	1.051	1.117	0.842	0.480515	0.475105	0.601977	98.6	93.8	107.6	6.53	8.55	22.97	1	8	16	8	17	59.4	8.6	0	31.052	293	1.261	0.941	1.051	1.612	1.117	0.88	0.782	0.842	1.194	92	104.7	100.2	83.1	97.8	95.3	133.9	109.2	83.9	914.2	1041	995.7	825.7	971.9	947.4	1331.4	1086
XP_017170212.1	7-methylguanosine phosphate-specific 5'-nucleotidase isoform X1 [Mus musculus]	1.256	1.077	1.079	0.279645	0.640701	0.249118	112.5	83.9	103.6	4.91	22.46	8.48	1	7	11	7	28	35.4	6.54	0	22.193	161	1.34	1.256	0.948	1.077	1.248	0.879	1.245	1.006	1.079	102.1	110.1	112.2	82.2	81.3	118.3	88.5	101.5	103.9	807.5	870.6	886.9	649.6	643.1	935.2	699.6	802.4
NP_694776.2	8-oxo-dGDP phosphatase NUDT18 isoform 1 [Mus musculus]	0.01	1.016	0.121				121.1	83.3	95.6		41.3	19.87	1	2	3	2	10	35.7	6.62	0	12.577	90	2.751	0.01	0.01	1.885	1.016	0.01	1.46	0.01			198.2		72.1	177.4	136.3	135.8	180.2			11.4		4.1	10.2	7.8	7.8	10.3
NP_001029049.2	A disintegrin and metalloproteinase with thrombospondin motifs 17 precursor [Mus musculus]	0.776	1.122	0.787	0.166335	0.530483	0.118312	86	96	118	10.96	22.99	11.91	1	2	5	2	2	124.1	7.91	0.003	6.706	86	0.976	0.695	0.776	1.122	0.883	1.302	0.87	0.787	0.596	91.5	84.8	73.5	86.8	131.7	94.6	97.4	116.3	123.3	69.3	64.2	55.6	65.7	99.7	71.7	73.8	88.1
NP_808540.2	A disintegrin and metalloproteinase with thrombospondin motifs 3 isoform 1 precursor [Mus musculus]	0.96	1.03	0.933	0.835183	0.726664	0.260567	93.2	94.4	112.4	11.05	33.84	11.06	1	7	7	7	5	135.1	7.33	0	18.091	90	1.232	0.767	0.96	1.605	0.78	1.03	0.768	0.983	0.933	105.9	89.2	86.8	72.4	138.1	90.4	116.2	107.7	93.1	454.5	382.9	372.7	310.8	592.7	388	498.7	462.2
NP_001036006.1	A-kinase anchor protein 1, mitochondrial [Mus musculus]	0.985	1.175	0.713	0.47286	0.106014	0.0435372	90	94.1	116	5.84	19.81	10.01	1	5	6	5	6	92.1	5.02	0	15.763	140	0.985	0.763	1.037	1.175	1.133	1.454	0.838	0.674	0.713	88.3	90.9	81.1	92.3	115.7	78.3	108.5	131	113.8	246.7	253.9	226.6	257.8	323.1	218.6	302.9	365.9
NP_064305.2	A-kinase anchor protein 10, mitochondrial precursor [Mus musculus]	0.974	0.816	1.208	0.829349	0.0825317	0.371118	107.8	103	89.2	13.88	11.89	15.33	1	5	7	5	12	73.6	6.79	0	27.749	263	0.974	0.852	1.327	0.806	0.94	0.816	1.208	0.907	1.626	90.9	111.5	119.8	114.5	106.6	90.3	92.3	100.2	73.7	76.4	93.8	100.8	96.3	89.7	76	77.6	84.2
NP_112462.1	A-kinase anchor protein 12 [Mus musculus]	1.061	1.103	0.962	0.616005	0.781293	0.104001	91.3	113.8	94.9	21.85	22.32	19.6	1	8	10	8	8	180.6	4.44	0	30.935	223	1.061	0.617	1.098	1.103	0.68	1.138	0.962	0.908	0.965	79.3	86.3	118	81.3	128.4	107.5	89.6	87.3	122.3	111.2	121	165.6	114.1	180.1	150.8	125.8	122.5
XP_006515905.1	A-kinase anchor protein 5 isoform X1 [Mus musculus]	1.163	0.997	0.836	0.874578	0.460994	0.516775	106.7	97.5	95.7	34.1	11.26	31.99	1	26	73	26	52	80.2	4.77	0	233.041	2857	0.639	1.204	1.163	0.981	0.997	1.392	0.652	1.207	0.836	102.9	60.1	124.3	94.1	85.5	106.8	92.3	85.3	148.7	2620.9	1531.3	3164.2	2395.1	2176.4	2720.3	2350.3	2170.7
XP_006515884.1	A-kinase anchor protein 6 isoform X1 [Mus musculus]	0.929	1.038	0.776	0.130553	0.880763	0.521167	98.4	105.9	95.8	23.62	17.1	28.08	1	2	2	2	1	254.3	5.05	0	9.546	62	0.806	0.933	0.929	1.038	0.742	1.428	0.776	1.257	0.65	112.5	69.4	92	86.1	120.6	99	89.4	89.5	141.4	81.2	50.1	66.4	62.1	87	71.4	64.5	64.6
XP_030101017.1	A-kinase anchor protein 7 isoform X3 [Mus musculus]	1.399	0.848	1.471	0.129986	0.0936064	0.0813076	126.1	90.1	83.8	28.22	8.24	7.07	1	4	6	4	12	35.5	7.87	0	18.759	135	1.646	1.399	1.082	0.818	0.951	0.848	2.013	1.471	1.276	123.9	165.8	94	100.7	88.5	86.8	82.4	84.2	73.6	373.4	499.7	283.1	303.6	266.8	261.6	248.2	253.9
NP_059504.2	A-kinase anchor protein 8-like [Mus musculus]	1.311	1.121	1.169	0.0207135	0.542125	0.0774391	112.7	89.2	98	10.21	12.51	17.61	1	5	6	5	10	71.3	5.06	0	17.41	116	1.431	1.242	1.311	1.244	0.89	1.121	1.15	1.396	1.169	108.8	110.7	130.3	77.4	87.6	99.4	96.3	78	111.5	126	128.1	150.8	89.6	101.4	115.1	111.4	90.2
XP_006503582.1	A-kinase anchor protein 9 isoform X2 [Mus musculus]	0.923	1.083	1.071	0.721129	0.634386	0.908603	99.9	106.9	93.2	8.57	29.78	24.73	1	24	29	24	7	437.1	5.05	0	92.381	699	1.462	0.923	0.9	1.366	0.85	1.083	1.071	1.086	0.831	94.7	95.8	110.1	65.5	102.6	122.3	89.5	87.2	132.4	699.1	707.7	812.9	483.9	757.6	903.2	660.8	643.8
XP_006496638.1	A-kinase anchor protein SPHKAP isoform X1 [Mus musculus]	1.11	1.111	1.034	0.29153	0.702246	0.669536	106	95.5	98.5	18.71	6.27	20.39	1	31	41	31	22	187.6	5.08	0	152.645	1139	0.977	1.11	1.258	1.111	0.852	1.217	0.88	1.302	1.034	105.3	86.1	125.6	88.1	94.9	99.8	97.8	80.9	121.5	1656	1352.9	1974.6	1384.4	1492.4	1569.4	1538	1271.6
XP_030102794.1	aarF domain-containing protein kinase 1 isoform X1 [Mus musculus]	0.907	0.96	0.961	0.765013	0.787216	0.750075	112.7	95.6	91.7	20.13	31.66	23.1	1	5	6	5	12	61	7.43	0	17.832	123	0.887	0.907	1.473	0.96	0.944	1.179	0.924	0.961	1.249	120.7	80	106.4	90.3	133	72.3	86.6	125.6	85.2	77.9	51.7	68.7	58.3	85.9	46.6	55.9	81.1
NP_001317972.1	abl interactor 1 isoform 6 [Mus musculus]	1.105	1.042	1.061	0.640764	0.00402453	0.977603	105.3	95.4	99.3	29.42	16.94	16.64	1	18	59	15	41	52.2	7.64	0	102.43	990	0.887	1.105	1.173	1.05	1.042	1.042	0.844	1.061	1.126	99.8	74.4	134.8	83.9	90.3	114.9	88.1	94.1	119.7	3344.2	2493.6	4515.5	2812.2	3027.5	3849	2953.6	3153.1
XP_006496138.1	abl interactor 2 isoform X1 [Mus musculus]	1.047	1.071	0.978	0.494623	0.356307	0.726358	98.9	99	102.1	13.27	5.88	5.18	1	12	48	9	26	58.8	6.02	0	87.554	1173	1.047	0.94	1.242	1.071	0.97	1.115	0.978	0.969	1.114	95.7	94.8	119	90.5	101.8	95.8	96.9	98.8	106.7	1602.7	1586.6	1991.4	1515.3	1704.3	1603.2	1622.4	1653.9
XP_006500266.1	abscission/NoCut checkpoint regulator isoform X1 [Mus musculus]													1	2	2	2	9	44	6.54	0.003	6.663	54
NP_084486.1	acetoacetyl-CoA synthetase [Mus musculus]	0.958	1.088	1.282	0.620463	0.993795	0.42055	102	85.8	112.2	33.46	13.73	33.73	1	22	45	22	32	75.2	6.71	0	73.204	911	1.752	0.958	0.871	1.345	1.088	0.679	1.303	0.881	1.282	103.7	148.7	76.1	84.8	108.2	87.3	114.1	117.8	59.3	3165.1	4536.8	2321.8	2589.4	3302.2	2664.7	3482.9	3594
NP_033364.2	acetyl-CoA acetyltransferase, cytosolic [Mus musculus]	1.006	1.058	0.95	0.827003	0.863849	0.59436	99.7	99.1	101.2	33.95	11.65	13.37	1	10	26	10	44	41.3	7.5	0	69.285	854	1.721	1.006	0.702	1.173	1.058	0.743	1.468	0.95	0.944	99	147.5	76	85.7	98.4	108.3	100.5	104.1	80.5	1129.4	1683	867.2	977.6	1123.1	1236.2	1146.8	1188.3
NP_659033.1	acetyl-CoA acetyltransferase, mitochondrial precursor [Mus musculus]	1.081	1.392	1.089	0.311478	0.374406	0.998118	116	76.9	107.1	36.2	51.12	18.57	1	20	80	20	54	44.8	8.51	0	166.995	2965	1.609	1.022	1.081	1.478	0.865	1.392	1.089	1.182	0.777	147.6	99.7	71.5	62	144.4	66.2	91.6	124.9	92.1	6280.5	4242.4	3042.4	2636.5	6144.1	2814.7	3896.8	5315.1
XP_030101321.1	acetyl-CoA carboxylase 1 isoform X1 [Mus musculus]	0.86	0.928	1.087	0.700726	0.5101	0.705938	94.6	101.4	104	17.74	6.15	17.16	1	66	133	66	30	274	6.52	0	299.543	2810	1.188	0.844	0.86	1.093	0.928	0.786	1.087	0.909	1.095	93.6	119.3	85.5	100.4	110.9	99.4	109.7	102.9	78.1	6368.3	8116.5	5817.6	6830.1	7545.7	6763.6	7464	7002.8
NP_062785.2	acetyl-coenzyme A synthetase, cytoplasmic [Mus musculus]	1.062	1.217	1.123	0.500673	0.818616	0.572345	99.4	86.7	113.9	27.39	5.15	33.23	1	6	8	6	8	78.8	6.64	0	17.71	166	1.53	1.062	0.902	1.362	1.217	0.707	1.123	0.873	1.275	103.3	137.9	79.6	90.1	97.3	88.3	122.7	118.3	62.4	606.7	809.6	467.6	529.2	571.2	518.6	720.7	695
NP_056543.2	acetyl-coenzyme A transporter 1 isoform 1 [Mus musculus]	1.288	1.696	0.76				110.1	85.5	104.4	27.57	27.58	14.93	1	1	3	1	4	61	8.16	0.002	8.16	54	1.288	1.288		0.845	1.696	100	1.525	0.76	0.01	114.5	170		132	88.9		111.5	150.8	132.3	6.6	9.9		7.7	5.2		6.5	8.7
NP_081215.1	acetylserotonin O-methyltransferase-like [Mus musculus]	1	1.067	0.965	0.638737	0.540917	0.807507	99.7	96.9	103.3	9.14	15.78	3.13	1	6	8	6	33	25.1	5.25	0	33.015	263	1.407	1	0.891	1.201	1.067	0.922	1.171	0.937	0.965	96.3	113.8	99.1	80.9	96.3	111.2	97.2	102.7	102.6	310	366.4	319	260.5	310	358.2	312.9	330.7
XP_017168016.1	acid ceramidase isoform X1 [Mus musculus]	1.574	1.54	1.202	0.484634	0.725478	0.140943	121.1	76.9	102	8.07	50.13	14.24	1	2	2	2	5	44.6	8.46	0.002	7.166	54	0.704	2.042	1.574	0.586	1.664	1.54	1.202	1.227	1.022	118.2	101.1	114.3	143.5	57.9	72.6	84.1	96.3	111.8	62.6	53.5	60.5	76	30.6	38.4	44.5	51
XP_006520360.1	acid-sensing ion channel 1 isoform X1 [Mus musculus]	0.82	1.118	0.855	0.659511	0.332832	0.452555	75	103.4	121.6	21.28	37.56	32.81	1	3	4	3	6	59.8	5.58	0	9.912	74	1.287	0.82	0.725	1.118	0.959	1.175	1.151	0.855	0.617	111.4	77.8	79.1	60.4	135.8	109.2	67.6	130.3	128.4	55.4	38.7	39.3	30	67.5	54.3	33.6	64.8
NP_001240761.1	acidic fibroblast growth factor intracellular-binding protein isoform 1 [Mus musculus]	0.976	0.934	1.045	0.717211	0.874284	0.392271	106.2	89.5	104.3	12.25	16.59	13.52	1	10	12	10	26	41.8	6.48	0	31.662	268	1.273	0.913	0.976	1.198	0.934	0.934	1.062	0.978	1.045	106.9	111.6	88	87.7	117.1	90.1	105.1	109.4	84.2	993	1036.4	816.9	814.2	1087.1	836.8	975.5	1015.4
NP_033802.2	acidic leucine-rich nuclear phosphoprotein 32 family member A [Mus musculus]	1.115	1.355	0.964	0.424458	0.605075	0.959414	102.6	83.8	113.6	10.74	23.08	20.87	1	9	22	6	32	28.5	4.07	0	31.636	408	1.605	0.914	1.115	1.665	0.709	1.355	0.964	1.29	0.823	103.4	116.6	94.2	72.6	113.1	84.5	120.9	80.1	114.5	813.8	917.8	741.6	571.7	890.2	665.3	952.1	630.8
NP_570959.1	acidic leucine-rich nuclear phosphoprotein 32 family member B [Mus musculus]	1.26	1.392	0.977	0.384359	0.489356	0.869159	103.5	82.1	114.3	8.46	32.79	17.58	1	6	22	3	15	31.1	4.01	0	19.968	245	1.985	0.876	1.26	2.031	0.742	1.392	0.977	1.181	0.905	100.9	117.9	103.7	59.4	115.2	82.3	120.6	85.5	114.5	1581	1846.7	1624.7	930.2	1805.2	1288.9	1889.3	1338.8
NP_075699.3	acidic leucine-rich nuclear phosphoprotein 32 family member E isoform 1 [Mus musculus]	1.101	1.137	0.987	0.332562	0.603203	0.536129	105.1	91.2	103.7	11.69	33.69	4.29	1	4	9	4	22	29.6	3.88	0	35.782	286	1.677	0.995	1.101	1.699	0.781	1.137	0.987	1.273	0.968	122.3	103.1	98.5	61.5	122.9	89.4	104.5	96	101.7	263.4	222.1	212.1	132.5	264.8	192.6	225.1	206.8
NP_542364.1	aconitate hydratase, mitochondrial precursor [Mus musculus]	0.899	1.062	0.955	0.958632	0.445589	0.334683	105.9	88.6	105.4	26.9	34.45	19.35	1	36	149	36	52	85.4	7.93	0	299.968	4342	1.36	0.899	0.84	1.354	0.941	1.062	1.005	0.955	0.791	122.2	99.7	70	73.3	135.9	83.4	99.2	127.9	88.5	11235	9164.3	6437	6738.6	12492.6	7667.4	9121.3	11758.8
XP_006504161.1	actin filament-associated protein 1 isoform X1 [Mus musculus]	1.004	0.931	0.902	0.542102	0.967544	0.465696	103.6	103.1	93.3	40.85	18.02	32.59	1	29	60	28	37	90	8.57	0	153.452	1425	0.639	1.004	1.086	0.931	0.904	1.203	0.687	1.111	0.902	104.7	52.2	127.8	81.6	104.2	117.7	76	94.3	141.6	3827.4	1906.7	4671.5	2983.4	3810.9	4302.2	2776.9	3445.7
NP_848803.3	actin-binding LIM protein 1 isoform 1 [Mus musculus]	0.966	0.992	0.859	0.485184	0.558173	0.53595	99.8	111.5	88.7	37.38	14.52	40.98	1	27	95	26	34	96.8	8.63	0	142.748	1697	0.462	1.117	0.966	0.538	0.992	1.152	0.859	1.126	0.839	103	53.1	118.8	115	92.2	123	61.9	91.5	141.6	6106.8	3152.2	7044.9	6823.2	5467.7	7292.9	3671.6	5424.8
NP_001171169.1	actin-binding LIM protein 2 isoform 4 [Mus musculus]	0.975	0.934	0.768	0.466237	0.701301	0.296581	101.5	104	94.5	41.9	27.14	47.18	1	13	34	13	24	67.2	7.99	0	80.413	1019	0.718	0.975	1.047	0.934	0.909	1.431	0.768	1.073	0.732	108.1	48.3	120.9	67.3	110.9	115.5	62.9	100.8	165.2	2263.9	1012.2	2532	1409.7	2320.8	2418	1317.4	2109.7
NP_001157963.1	actin-binding LIM protein 3 isoform 1 [Mus musculus]	1.078	1.027	0.916	0.720829	0.704274	0.918603	109.3	101.4	89.4	33.08	21.25	33.75	1	11	11	11	17	77.6	8.54	0	31.107	147	0.883	1.078	1.163	1.027	0.881	1.269	0.86	1.223	0.916	111.7	64.2	129.3	72.8	103.6	111.2	74.7	91.3	141.1	857.4	493.2	993	558.6	795.6	853.9	573.7	701.3
NP_001351195.1	actin-histidine N-methyltransferase isoform 1 [Mus musculus]	1.057	1.08	0.978	0.430588	0.535864	0.998402	101.1	95.6	103.3	10.81	12.05	18.32	1	12	21	12	20	67.9	5.68	0	50.385	420	1.475	1.057	0.948	1.581	1.08	0.866	0.933	0.978	1.095	100.2	116.6	95	79	94.8	100.2	124.9	102.4	86.8	1285.4	1495.1	1219	1013.7	1216.6	1285.4	1602.4	1314.1
NP_062647.2	actin-like protein 6A [Mus musculus]	1.009	0.938	1.158	0.871484	0.839834	0.946958	105	100.7	94.4	24.45	15.66	6.77	1	4	4	1	9	47.4	5.6	0	13.247	91	1.556	1.009	0.72	1.341	0.871	0.938	1.16	1.158	0.768	108.9	124.4	75.2	79.9	107.9	104.4	107.2	94.1	97.9	77.1	88.1	53.3	56.6	76.5	74	75.9	66.6
XP_006504698.1	actin-like protein 6B isoform X1 [Mus musculus]	1.32	0.949	1.3	0.256243	0.964556	0.0418905	116.3	88	95.7	11.3	19.03	11.59	1	9	11	6	23	47.6	5.6	0	33.751	245	1.687	0.964	1.32	1.297	0.829	0.949	1.3	1.163	1.392	107.2	132.1	112	78.3	111.2	84.8	101.6	92.2	80.5	207.9	256.3	217.2	151.9	215.7	164.5	197.1	178.8
NP_062759.2	actin-related protein 10 [Mus musculus]	1.139	0.988	1.1	0.305455	0.877047	0.304758	106.5	93.6	99.9	5.71	6.36	7.53	1	15	54	15	40	46.2	7.61	0	121.287	1717	1.215	1.139	0.962	1.104	0.94	0.988	1.1	1.212	0.973	107.8	111.2	99.4	91.5	94.6	103.4	101.1	88.9	102.1	3907	4031.1	3603.8	3318.3	3431.2	3747.6	3664.5	3224.3
NP_666355.1	actin-related protein 2 isoform 2 [Mus musculus]	1.198	1.05	1.043	0.327846	0.167038	0.615077	101.4	92.4	106.2	6.01	14.26	14.17	1	15	111	15	41	44.7	6.74	0	127.943	2978	1.282	1.198	0.938	1.05	1.149	1.029	1.221	1.043	0.912	112.5	103	100.5	80.4	93.9	107.1	84.4	107.8	110.3	6903.9	6321.2	6167.2	4932.4	5760.9	6574.2	5178.5	6617.2
NP_062741.1	actin-related protein 2/3 complex subunit 1A [Mus musculus]	1.07	1.111	0.961	0.614403	0.0864535	0.943779	105.4	95.9	98.8	15.14	14.33	14.75	1	19	57	19	49	41.6	8.18	0	83.009	838	1.334	1.07	0.871	1.111	1.113	1.03	1.2	0.961	0.846	114.6	107	84.9	80.3	107.1	97.4	89.2	119.2	100.3	6341.1	5921.9	4694.3	4440.6	5927	5386.7	4934.6	6595.3
NP_075631.2	actin-related protein 2/3 complex subunit 1B [Mus musculus]	1.133	1.15	1.009	0.240124	0.011362	0.65619	111.7	88.7	99.6	6.48	20.42	19.51	1	4	4	4	10	41	8.35	0	11.422	42	1.538	1.037	1.133	1.183	1.15	1.123	1.3	0.902	1.009	112.5	110.7	99.6	72	108.5	87.9	85.2	124.7	98.7	237.2	233.5	210.1	151.8	228.7	185.4	179.7	263
XP_030099351.1	actin-related protein 2/3 complex subunit 2 isoform X1 [Mus musculus]	1.128	1.119	0.918	0.503182	0.244482	0.934559	102.7	96.8	100.5	10.24	17.36	18.93	1	23	105	23	80	34.3	7.36	0	147.808	2280	1.42	1.128	0.876	1.119	1.228	0.989	1.269	0.918	0.886	112.6	106	91.9	74.7	99.9	104.9	83.6	122.7	103.7	10260.2	9658.8	8370.9	6804.4	9099.2	9552.7	7611.8	11173.7
NP_062798.1	actin-related protein 2/3 complex subunit 3 [Mus musculus]	1.118	1.083	1.019	0.341088	0.00555836	0.726155	103.7	94.6	101.7	10.58	13.01	13.45	1	6	28	6	31	20.5	8.59	0	27.519	588	1.338	1.118	0.957	1.083	1.097	1.075	1.235	1.019	0.891	115.3	106.8	93.3	79.8	103.1	97.4	86.5	113.2	104.7	2571.1	2381.1	2079.5	1779.2	2298.9	2172.1	1927.6	2523
NP_080828.1	actin-related protein 2/3 complex subunit 4 isoform 1 [Mus musculus]	1.127	0.962	0.93	0.825266	0.919348	0.874657	104.5	102.7	92.8	14.54	12.04	24.33	1	9	49	9	53	19.7	8.43	0	60.056	1125	1.225	1.127	0.799	0.962	1.258	0.859	1.273	0.896	0.93	114.9	103.7	85.7	84.7	101.9	107.2	81.5	128.2	92.2	4452.9	4019.9	3320.5	3281.7	3949.7	4155.5	3156.9	4967.1
NP_080645.2	actin-related protein 2/3 complex subunit 5 [Mus musculus]	1.211	1.048	0.908	0.379965	0.343059	0.945489	108.1	89.3	102.6	9.04	11.28	17.62	1	11	59	11	73	16.3	5.67	0	96.851	1673	1.345	1.211	0.909	1.048	1.373	1.001	1.284	0.882	0.908	108.5	110.9	93.5	82.4	89.6	102.8	86.4	123	102.9	4518.3	4617.9	3893.3	3433.9	3731.8	4282.2	3597.5	5122.7
NP_083085.1	actin-related protein 2/3 complex subunit 5-like protein [Mus musculus]	0.976	1.097	0.91	0.703152	0.212045	0.0843084	99.7	90.1	110.1	15.11	13.58	18.86	1	10	30	10	57	17	6.8	0	71.797	731	0.976	1.112	0.976	1.009	1.222	1.097	0.968	0.91	0.889	106.6	80.7	106	82.7	95.8	108.7	83.4	117.1	119.2	2235.9	1693.2	2224.2	1734.6	2010.3	2279.9	1749.5	2456.4
NP_001192314.1	actin-related protein 3 [Mus musculus]	1.102	1.052	1.048	0.576408	0.140268	0.796368	110.7	93.5	95.8	18.47	14.23	11.2	1	22	137	19	50	47.3	5.88	0	163.174	3683	1.437	1.102	0.852	1.12	1.052	1.025	1.282	1.048	0.831	117.5	115	82.7	80	106.6	97.1	89.6	112.1	99.5	7633.2	7469.2	5372.8	5199.4	6924.7	6307.3	5825.1	7283.3
NP_001004365.1	actin-related protein 3B isoform 1 [Mus musculus]	1.08	1.13	0.913	0.304879	0.0407252	0.363757	104.5	91.8	103.7	22.27	15.49	19.4	1	15	62	12	41	47.5	6.02	0	102.111	1789	0.979	1.172	1.08	1.082	1.13	1.182	0.904	1.037	0.913	115.7	75.1	112.3	76.8	98.7	104	83.1	111.5	122.9	1759	1142.4	1707.9	1167.5	1500.4	1581.4	1263.2	1695.8
NP_033738.1	actin, alpha cardiac muscle 1 [Mus musculus]													1	24	563	1	56	42	5.39	0	232.918	12901
NP_033736.1	actin, alpha skeletal muscle [Mus musculus]													1	24	563	1	56	42	5.39	0	233.005	12913
NP_031419.1	actin, cytoplasmic 1 [Mus musculus]	1.089	1.064	0.972	0.193554	0.289154	0.700823	98.9	96.7	104.3	6.14	11.63	17.14	1	34	1034	14	80	41.7	5.48	0	507.725	40654	1.179	1.089	1.009	0.985	1.121	1.064	1.197	0.972	0.948	110	97.3	103.3	82.5	101	102.4	81.3	113.2	109	19243.2	17021.5	18076.3	14437.4	17669.4	17907.4	14218.3	19801.7
XP_006522395.1	activated CDC42 kinase 1 isoform X1 [Mus musculus]	0.952	0.95	1.088	0.780946	0.897397	0.174016	101.4	102.2	96.5	3.9	18.36	2.19	1	5	5	5	5	120.5	7.94	0	14.481	69	1.336	0.952	0.887	1.225	0.95	0.815	1.09	1.002	1.088	98.8	106.9	103	80	103.8	116.1	98	98.6	94.7	106	114.6	110.5	85.8	111.3	124.6	105.2	105.8
XP_006520105.1	activated RNA polymerase II transcriptional coactivator p15 isoform X1 [Mus musculus]	1.226	1.089	1.126	0.130729	0.673081	0.431965	118	98.9	83.1	38.67	17.76	64.93	1	10	23	10	71	14.4	9.6	0	60.936	703	1.774	1.226	1.193	1.967	1.089	0.717	0.902	1.126	1.664	79.6	164.7	100.3	92.9	64.9	84.1	182.7	70.7	60.3	1116.7	2312.3	1407.7	1303.3	910.5	1179.7	2564.1	991.9
XP_006514102.1	activating signal cointegrator 1 complex subunit 1 isoform X1 [Mus musculus]	0.908	0.984	0.922	0.479111	0.910957	0.174706	94.2	103.7	102.1	5.13	8.62	9.37	1	6	8	6	12	44.5	6.73	0	17.82	102	1.084	0.908	0.83	1.176	0.984	0.831	0.921	0.922	0.998	96.5	100.4	90.6	92.6	106.3	109.2	109	104.6	90.8	527.1	548.4	495	506	580.6	596.6	595.3	571.6
NP_083567.1	activating signal cointegrator 1 complex subunit 2 isoform 1 [Mus musculus]	1.08	0.994	1.086	0.30146	0.946731	0.427454	103	98.8	98.2	3.89	3.77	9.15	1	10	12	10	20	85.6	5.03	0	40.473	246	1.099	0.979	1.08	1.15	0.889	0.994	0.956	1.1	1.086	99	103.3	107	94	101.2	99.1	108.1	90	98.5	321	335	347	304.8	328.1	321.3	350.5	291.8
NP_932124.2	activating signal cointegrator 1 complex subunit 3 [Mus musculus]	1.02	1.006	0.938	0.956521	0.632271	0.60941	97.9	100.2	101.8	3.6	3.73	4	1	24	28	24	12	250.4	7.02	0	82.232	472	1.037	0.94	1.02	1.106	1.006	0.963	0.938	0.935	1.059	95.8	98.6	102.9	95.1	101.9	100.9	105.1	102.5	97.1	1148.3	1181.2	1233	1139.1	1221.5	1208.7	1259.5	1228.3
XP_030100323.1	activating signal cointegrator 1 isoform X1 [Mus musculus]	0.965	0.864	1.108	0.191872	0.494178	0.775515	94.7	105.3	100	14.03	12.4	9.04	1	11	18	11	25	66.2	7.55	0	50.82	527	0.965	0.9	0.984	1.118	0.812	0.864	0.863	1.108	1.139	95.5	87.7	114.8	90.9	106.1	116.7	101.6	86.1	100.7	388.4	356.8	466.9	369.7	431.6	474.6	413.3	350.4
NP_666148.1	activator of 90 kDa heat shock protein ATPase homolog 1 [Mus musculus]	0.927	1.221	1.148	0.979983	0.98114	0.949336	94.1	97.5	108.4	24.87	6.78	31.6	1	20	62	20	66	38.1	5.53	0	123.172	1569	1.402	0.927	0.781	1.221	1.226	0.657	1.148	0.756	1.189	96.3	127.4	77.9	90.9	103.9	99.8	110.9	127.4	65.6	3265.3	4320.9	2643.6	3082.2	3524.1	3383.6	3762.7	4319.9
NP_765979.3	activator of 90 kDa heat shock protein ATPase homolog 2 isoform 1 [Mus musculus]	1.021	0.997	1.189	0.631736	0.623484	0.164653	105.5	97.4	97.1	9.5	15.11	11.87	1	6	8	6	16	37.6	6.44	0	14.518	155	1.349	1.021	0.891	1.135	0.997	0.676	1.189	1.024	1.319	98.7	118.6	104.8	87.9	96.7	117.6	99.8	96.4	79.4	562.3	675.5	596.6	500.8	550.6	669.5	568.2	549.1
NP_932135.1	active breakpoint cluster region-related protein isoform 1 [Mus musculus]	1.003	1.063	1.047	0.734507	0.952743	0.545362	104.3	94	101.7	16.83	8.09	16.95	1	28	66	26	35	98.9	6.68	0	145.047	1879	1.304	1.003	0.876	1.146	1.063	0.837	1.138	0.944	1.047	106.7	118.4	84.2	90.8	106.3	96.1	104	113	80.5	3836	4257.8	3029.9	3265	3825.2	3457.3	3740.9	4064.7
NP_031421.1	activin receptor type-1B precursor [Mus musculus]	1.025	0.922	1.112	0.389542	0.0224945	0.0736227	106.7	99.2	94.1	9.92	4.38	5.05	1	4	6	3	9	56.7	7.17	0	19.728	169	0.987	1.025	1.158	0.913	0.922	0.948	1.081	1.112	1.221	107.7	95	116	96.3	105.1	100.2	87.9	96.8	95	357.1	315.1	384.5	319.3	348.5	332.1	291.6	321.1
XP_006497686.1	activin receptor type-2A isoform X1 [Mus musculus]	1.009	0.942	1.071	0.430153	0.697452	0.19842	104	98.8	97.2	12.63	4.86	21.57	1	7	8	7	16	58.8	5.97	0	26.449	158	1.205	1.009	0.989	1.159	0.942	0.787	1.039	1.071	1.256	104.4	119.5	92.9	99.2	103.5	93.9	115	97.5	74	383.9	439.2	341.5	364.6	380.5	345.2	422.7	358.5
NP_001297015.1	activity-dependent neuroprotector homeobox protein isoform 1 [Mus musculus]	1.24	1.352	0.917	0.34606	0.249115	0.0679591	102	83	115	22.87	14.17	24.95	1	3	3	3	4	124.2	6.86	0.002	8.276	53	1.373	0.917	1.24	1.549	0.956	1.352	0.887	0.959	0.917	77.6	104.1	124.1	75.8	84.7	100.1	117.4	80.9	135.4	25.1	33.6	40.1	24.5	27.4	32.3	37.9	26.1
NP_666206.1	acyl-CoA (8-3)-desaturase [Mus musculus]	1.212	1.171	0.907	0.178305	0.215717	0.451914	107.6	86.8	105.6	10.61	15.92	14.6	1	6	10	6	16	52.3	9.29	0	23.122	222	1.575	1.063	1.212	1.933	1.171	1.124	0.815	0.907	1.078	92.1	107.4	113.6	68.1	86.6	93.7	131.8	101.5	105.3	591.5	689.7	729.6	437.8	556.6	601.8	846.4	652
NP_062673.1	acyl-CoA 6-desaturase [Mus musculus]	1.149	1.233	0.932	0.132827	0.108478	0.0650961	99.6	86.6	113.8	38.28	48.3	35.56	1	5	9	5	10	52.4	8.82	0	16.536	154	1.377	1.149	1.081	1.582	1.233	1.15	0.871	0.932	0.94	79.5	79.1	146.8	57.4	69.2	135.8	90.8	85.3	156.1	580.1	577.2	1071.1	419.1	504.8	990.7	663	622.6
NP_780533.2	acyl-CoA dehydrogenase family member 11 [Mus musculus]	1.331	1.384	1.18	0.0498534	0.0924672	0.285122	119.5	79.1	101.4	7.21	13.33	5.08	1	21	40	21	27	87.3	8.43	0	78.104	869	1.663	1.331	1.284	1.385	1.384	1.088	1.2	0.962	1.18	105.4	119.6	119.8	71.9	79.2	93.3	99.7	109.6	101.5	2786.5	3163.5	3168.6	1902.5	2093.3	2467.2	2635.3	2897.7
NP_001095907.1	acyl-CoA-binding domain-containing protein 5 isoform a precursor [Mus musculus]	1.188	1.218	0.975	0.348732	0.245055	0.785627	105.5	88.8	105.7	10.26	20.55	1.44	1	15	28	1	31	56.7	5.41	0	86.225	752	1.726	1.188	0.934	1.506	1.218	0.988	1.146	0.975	0.946	104.2	119.7	98.4	69.4	87.7	105.3	104.5	106.8	104	118	135.6	111.4	78.5	99.4	119.2	118.3	121
NP_001342566.1	acyl-CoA-binding domain-containing protein 5 isoform e precursor [Mus musculus]	0.676	0.715	0.946	0.120314	0.0378848	0.318779	82.6	126.8	90.6	18.77	53.17	38.57	1	15	25	1	29	58	5.48	0	68.285	560	0.344	0.7	0.676	0.565	0.728	0.715	0.609	0.961	0.946	55.4	76.8	79.7	223.1	79.2	117.9	126	57.7	84.2	74	102.5	106.4	297.8	105.7	157.4	168.2	77
NP_082526.2	acyl-CoA-binding domain-containing protein 6 isoform 1 [Mus musculus]	1.097	1.142	1.024	0.531646	0.647597	0.478436	105.8	89.5	104.7	25.71	8.11	19.58	1	6	12	6	24	30.9	5.11	0	23.68	265	1.59	1.097	0.858	1.278	1.142	0.838	1.244	0.961	1.024	109.4	134.7	79.4	84.7	99.7	92.5	108.3	113.8	77.5	611.2	753	443.6	473.7	557.3	516.8	605.2	636.2
NP_001033088.1	acyl-CoA-binding protein isoform 1 [Mus musculus]	1.439	1.258	1.174	0.197394	0.457531	0.764826	117.2	79.3	103.5	13.67	36.36	42.32	1	2	6	2	25	15.2	9.13	0	18.941	175	1.477	1.439	0.988	1.258	2.905	0.782	1.174	0.496	1.263	86.6	102.3	114.1	69.2	60.2	115.5	87.1	174.7	90.4	207.7	245.3	273.7	166.1	144.3	277	208.9	419.1
XP_006497216.1	acyl-CoA:lysophosphatidylglycerol acyltransferase 1 isoform X1 [Mus musculus]	1.061	1.1	1.011	0.411453	0.631527	0.764959	100	92.1	107.9	5.82	15.6	20.43	1	4	6	4	10	47	9.03	0	19.48	148	1.43	0.956	1.061	1.415	1.1	0.832	1.011	0.87	1.275	102.4	111.6	100.1	78.1	107	94.3	110.4	117.7	78.5	230.2	250.9	225	175.5	240.7	212	248.3	264.7
NP_848914.2	acyl-Coenzyme A dehydrogenase family, member 10-like [Mus musculus]	1.049	1.68	0.968	0.85689	0.584824	0.546024	105.1	86.3	108.6	9.29	47.56	53.74	1	2	2	2	3	61.4	9.36	0.003	6.547	59	1.626	0.683	1.049	1.68	0.553	2.65	0.968	1.235	0.396	93.8	91.2	78.5	56.1	137.3	74.8	94.2	75.9	198.3	32.2	31.3	27	19.3	47.2	25.7	32.4	26.1
NP_036136.1	acyl-coenzyme A thioesterase 1 [Mus musculus]	1.227	1.214	1.01	0.045532	0.00371292	0.582884	109.6	86	104.4	6.56	7.08	8.75	1	11	17	11	24	46.1	6.58	0	31.699	180	1.369	1.158	1.227	1.175	1.214	1.215	1.166	0.954	1.01	100.6	110.7	114.3	80.8	86.8	93.2	95	105.4	113.2	807.7	889	918	649.2	697.3	748.1	762.6	846.8
NP_001334088.1	acyl-coenzyme A thioesterase 11 isoform 1 [Mus musculus]	1.151	1.028	1.135	0.23021	0.320675	0.191654	111.1	91.1	97.9	14.22	8.27	4.35	1	10	16	10	15	69.3	7.03	0	39.414	330	1.535	1.034	1.151	1.249	1.028	1.014	1.229	1.006	1.135	94.9	126.4	111.8	82.4	91.7	97.2	102.9	94.3	98.5	1058.4	1410.5	1247.8	919.1	1023.2	1084	1147.6	1052
NP_080066.1	acyl-coenzyme A thioesterase 13 [Mus musculus]	0.85	1.017	0.836	0.301998	0.917384	0.0241245	95.3	93	111.8	38.87	28.87	35.73	1	4	6	4	34	15.2	8.82	0	15.575	152	1.025	0.85	0.601	1.202	1.017	0.782	0.853	0.836	0.769	119.8	92.4	51.8	90.1	140.8	86.1	108.3	143.3	67.4	249.3	192.3	107.8	187.6	293.2	179.3	225.5	298.3
NP_573503.2	acyl-coenzyme A thioesterase 8 isoform 1 [Mus musculus]	1.261	1.054	1.245	0.843051	0.539154	0.130946	113.8	94.8	91.4	13.63	23.1	30.48	1	2	5	1	11	35.8	7.64	0	24.93	224	1.261	1.313	0.694	1.12	1.054	0.424	1.126	1.245	1.635	114.8	120.6	92.4	95.7	87.5	133.1	107.1	92.2	56.5	13.7	14.4	11	11.4	10.4	15.9	12.8	11
XP_006498892.1	acyl-coenzyme A thioesterase 8 isoform X2 [Mus musculus]	0.754	0.952	0.843	0.800226	0.866138	0.779514	89.1	111.3	99.6	18.65	22.4	14.46	1	2	3	1	10	26.8	8.91	0.002	8.104	58	0.721	0.754	1.499	0.952	0.895	1.129	0.758	0.843	1.328	83	88.2	116.2	122.3	110.2	77.6	116.4	98.5	87.5	27.1	28.8	37.9	39.9	35.9	25.3	38	32.2
NP_062710.2	acyl-coenzyme A thioesterase 9, mitochondrial isoform 1 [Mus musculus]	1.183	0.968	1.223	0.512854	0.947877	0.321133	105.5	98.9	95.7	9.07	29	17.01	1	10	12	10	26	50.5	8.59	0	30.746	194	1.434	0.848	1.183	1.167	0.901	0.968	1.229	0.941	1.223	105.6	97.9	117.1	68.2	124.6	99	79.6	112.2	95.8	282.7	262.1	313.7	182.7	333.6	265.1	213.2	300.6
NP_083707.1	acyl-coenzyme A thioesterase THEM4 [Mus musculus]	0.917	1.104	0.881	0.636176	0.328105	0.0217067	91.4	99.7	108.9	3.86	33.63	3.75	1	2	2	2	10	26	9.64	0	9.79	89	1.695	0.917	0.906	1.925	1.104	1.018	0.881	0.831	0.89	95.6	94.5	101.5	55.7	104.3	112	107.3	115.1	114	66.6	65.8	70.7	38.8	72.6	78	74.7	80.1
NP_032892.1	acyl-protein thioesterase 1 isoform 1 [Mus musculus]	1.067	1.073	0.994	0.195499	0.415637	0.948983	101.9	95.6	102.5	21.48	13.9	2.16	1	4	7	4	17	24.7	6.62	0	19.187	212	1.186	1.067	1.021	0.949	1.073	1.306	1.25	0.994	0.781	101.1	126.5	82.2	106.7	94.8	80.6	101.2	101.7	105.3	511.2	639.1	415.6	539	479.2	407.2	511.4	514
NP_036072.1	acyl-protein thioesterase 2 [Mus musculus]	1.177	1.097	1.073	0.527405	0.929088	0.22846	108.7	92	99.3	30.58	3.55	19.11	1	7	26	7	29	24.8	7.23	0	29.285	568	1.636	1.177	0.819	1.146	1.097	0.766	1.428	1.073	1.069	112.7	147	78.1	89.9	95.8	95.4	102.9	105.1	73.1	1817.4	2369.6	1259.2	1448.5	1544.4	1538.1	1659.5	1694
NP_666338.2	acylamino-acid-releasing enzyme [Mus musculus]	0.771	1.323	0.724	0.443738	0.182769	0.104155	90.1	88.6	121.3	37.36	19.54	16.34	1	2	2	2	4	81.5	5.59	0	8.811	88	1.212	0.587	0.771	1.675	1.323	1.037	0.724	0.444	0.743	47.4	106.2	89.1	87.6	80.7	115.6	146.7	106.8	119.9	9.4	21.1	17.8	17.4	16.1	23	29.2	21.3
NP_076027.1	acylglycerol kinase, mitochondrial precursor [Mus musculus]	1.005	1.028	1	0.623399	0.875438	0.532765	96.6	107.1	96.4	21.94	18.31	20.47	1	15	33	15	37	46.9	8.4	0	68.496	601	1.005	1.028	0.902	1.058	1.028	0.894	0.95	1	1.009	123.9	84.2	88.8	83.7	120.5	98.5	88.6	123.8	88	2294.7	1559.4	1644.6	1551.1	2231.1	1823.7	1641.7	2293.6
NP_001351289.1	acylphosphatase-1 isoform 1 [Mus musculus]	1.295	1.237	1.332	0.0541892	0.374741	0.294491	121	84.6	94.4	10.24	18.09	14.72	1	2	2	2	13	17.3	9.13	0.002	7.636	70	1.647	1.295	1.284	1.237	1.398	0.902	1.332	0.927	1.424	105.9	116.9	130	71	81.7	101.2	87.8	114.3	91.2	122.1	134.8	149.9	81.9	94.3	116.7	101.3	131.8
NP_075969.1	acylpyruvase FAHD1, mitochondrial [Mus musculus]	0.591	0.872	0.626	0.0306018	0.367372	0.214444	70.7	122.4	106.8	6.99	14.85	33.74	1	1	1	1	7	25.2	7.69	0.004	6.025	64	0.729	0.546	0.591	0.706	0.872	1.07	1.033	0.626	0.552	68.5	72.5	78.7	99.4	125.5	133.2	70.2	109.5	142.6	13.3	14.1	15.3	19.3	24.3	25.8	13.6	21.2
NP_598417.2	adapter molecule crk isoform 2 [Mus musculus]	1.045	1.048	1.031	0.627414	0.752272	0.223058	104.3	95.4	100.3	3.7	19.82	2.24	1	14	27	14	45	33.8	5.55	0	72.719	716	1.28	1.045	0.893	1.231	1.048	0.866	1.04	0.997	1.031	98.3	102.9	105.8	80.3	94.1	118.5	98.9	98.6	102.6	716.5	749.7	771.3	585.5	685.6	864	720.7	718.5
NP_080543.2	adaptin ear-binding coat-associated protein 1 [Mus musculus]	1.02	1.119	0.87	0.990345	0.0687208	0.0380514	97.1	91.2	111.6	11.82	7.38	7.21	1	7	18	7	33	29.6	6.38	0	46.787	509	1.08	1.02	0.906	1.241	1.119	1.095	0.87	0.912	0.827	105.3	97.7	83.1	90.5	103.2	91.8	112.3	115.5	100.5	1142.5	1060.2	901.9	981.8	1120	995.6	1218.6	1252.9
NP_079659.1	adaptin ear-binding coat-associated protein 2 [Mus musculus]	1.153	1.295	0.914	0.680196	0.52203	0.276765	100.3	87	112.7	31.47	23.06	24.33	1	3	4	3	19	28.6	7.94	0	18.096	123	1.902	1.153	0.693	1.864	1.295	0.758	1.021	0.89	0.914	92.5	139.6	77.3	73.4	80.3	111.6	136.8	103.9	84.6	46	69.4	38.4	36.5	39.9	55.5	68	51.6
NP_033828.2	adenine phosphoribosyltransferase [Mus musculus]	0.926	1.097	1.212	0.773455	0.973202	0.60106	96.5	97.3	106.2	24.31	13.11	27.43	1	8	14	8	47	19.7	6.79	0	28.597	235	1.605	0.926	0.824	1.324	1.097	0.673	1.212	0.844	1.224	99.4	132.8	82.6	82.7	107.4	100.3	109.5	117.8	67.5	930.6	1242.3	773.3	774.2	1004.9	938.2	1024.7	1102.1
NP_001359169.1	adenomatous polyposis coli protein 2 isoform 1 [Mus musculus]	1.005	0.992	0.93	0.79179	0.591086	0.378988	101.4	100.9	97.7	32.54	22.62	32.63	1	24	35	22	12	247.5	8.94	0	76.665	510	0.871	1.005	1.079	0.992	0.968	1.16	0.878	1.038	0.93	94.7	68.2	131.8	78.3	94.2	122.2	77.6	91.2	141.7	1254.4	903.4	1746.3	1037.1	1247.9	1618.4	1028.4	1208.3
XP_006525592.1	adenomatous polyposis coli protein isoform X1 [Mus musculus]	1.058	0.959	0.913	0.585722	0.766983	0.540354	106.8	98.6	94.6	40.56	18.23	36.2	1	93	173	91	37	312.8	8.05	0	439.935	3889	0.603	1.083	1.058	0.81	0.959	1.159	0.744	1.13	0.913	101.3	54.2	131.1	89.9	93.6	123.9	72.8	89.7	143.5	9018.4	4826.1	11666.1	7999.8	8327	11027.7	6483.8	7984
NP_598840.1	adenosine kinase isoform 1 [Mus musculus]	1.047	0.998	1.049	0.545904	0.475522	0.696494	112.2	86.1	101.6	21.51	16.4	12.12	1	6	9	6	21	40.1	6.21	0	21.893	190	1.487	1.047	0.891	1.294	0.998	0.979	1.149	1.049	0.91	116	120.7	79.3	81.2	110.8	89	105.1	110.6	87.2	691.1	718.9	472.4	483.6	660.2	530.2	625.9	658.8
NP_033752.1	adenylate cyclase type 1 [Mus musculus]	0.903	0.902	1.033	0.0476624	0.375037	0.695567	97.5	107.9	94.6	0.12	4.23	11.04	1	14	28	14	14	123.3	8.47	0	53.949	400	0.936	0.903	0.862	0.902	1.053	0.835	1.037	0.858	1.033	95.3	95.4	95.5	101.9	105.5	110.8	92	111.1	92.5	1324.5	1325.9	1327.7	1416.5	1466.4	1540.5	1278.4	1544
NP_705762.2	adenylate cyclase type 2 [Mus musculus]	1.098	1.038	1.085	0.0189968	0.692591	0.207093	114.2	100.5	85.3	16.29	14.98	14.55	1	10	13	9	9	123.8	8.27	0	32.679	219	1.089	1.141	1.098	1.038	1.052	0.82	1.049	1.085	1.339	118.9	88	118.4	80.9	104.2	107.8	83.9	109.5	88.4	527.8	390.9	525.7	359	462.4	478.7	372.7	486.3
XP_006514995.1	adenylate cyclase type 3 isoform X1 [Mus musculus]	1.034	0.959	1.106	0.908411	0.173981	0.643596	102.7	100.7	96.6	6.71	7.99	11.13	1	8	11	8	7	129	6.29	0	21.612	212	1.131	0.88	1.034	0.959	0.996	0.935	1.179	0.884	1.106	96.9	109.6	98.8	96.9	110.2	95.6	93	109.7	89.4	218.3	246.8	222.6	218.3	248.1	215.2	209.3	247
NP_001012783.3	adenylate cyclase type 5 [Mus musculus]	1.028	0.959	0.999	0.871059	0.937206	0.820401	101	104	95	16.33	4.45	16.65	1	12	20	6	11	139	7.06	0	49.631	407	0.876	1.028	1.162	0.914	0.959	1.163	0.958	1.072	0.999	96.7	87.2	119.3	99.5	94	102.7	91	90.2	119.5	315.7	284.6	389.4	325	306.9	335.3	297	294.4
XP_006520366.3	adenylate cyclase type 6 isoform X1 [Mus musculus]	0.998	1.01	0.99	0.979361	0.91522	0.663736	101.2	103.2	95.6	6.64	20.19	6.52	1	10	19	4	8	139.5	8.13	0	43.318	417	1.289	0.998	0.767	1.218	1.01	0.775	1.058	0.988	0.99	104.5	102.7	92.2	79.6	104.7	120.3	97	105.7	93.2	189.1	185.8	166.9	144.1	189.5	217.7	175.6	191.4
NP_033753.2	adenylate cyclase type 8 isoform 1 [Mus musculus]	1.013	1.073	0.983	0.893179	0.750631	0.789607	105.4	105.4	89.2	18.02	13.15	20.92	1	5	6	5	4	140	6.93	0	9.264	61	1.269	1.013	0.722	1.073	1.1	0.734	1.182	0.921	0.983	111.1	109.7	79.2	86.5	109.7	109.8	92.8	120.6	80.6	235.9	233	168.2	183.6	232.9	233	197.1	256.1
XP_011244107.1	adenylate cyclase type 9 isoform X1 [Mus musculus]	0.957	0.861	1.018	0.452105	0.373757	0.478193	99.3	103.8	96.8	4.35	12.81	8.25	1	15	19	15	10	152.9	7.28	0	52.227	330	0.957	1.04	0.876	0.826	1.07	0.861	1.158	0.972	1.018	95.1	100.4	103.7	104.9	91.4	118.3	86.6	97.8	101.8	838	884.6	913.7	924.5	805.9	1042.8	763.7	862.3
NP_001029138.1	adenylate kinase 2, mitochondrial isoform a [Mus musculus]	0.879	1.03	0.889	0.777274	0.40673	0.751438	95.9	102	102.1	37.18	7.88	45.9	1	5	6	5	26	26.5	7.39	0	19.029	174	1.701	0.879	0.836	1.03	0.988	1.841	1.651	0.889	0.454	74.4	139.9	79.6	82.3	84.7	95.3	84.8	83.7	175.3	85.3	160.4	91.2	94.3	97.1	109.2	97.1	95.9
NP_001171073.1	adenylate kinase 4, mitochondrial [Mus musculus]	1.232	1.069	1.282	0.0213785	0.880856	0.19303	122.2	89.2	88.6	18.7	18.05	5.3	1	5	5	5	35	25	7.53	0	17.672	110	1.227	1.232	1.37	1.213	0.818	1.069	1.012	1.506	1.282	132.8	91.8	125.1	74.8	107.7	91.3	90.7	88.2	97.6	237.8	164.4	224.2	134	193	163.6	162.5	157.9
NP_067490.1	adenylate kinase isoenzyme 1 isoform 1 [Mus musculus]	0.994	1.08	1.154	0.482036	0.840321	0.424293	104	88.2	107.8	18.63	11.49	23.85	1	13	78	13	57	23.1	5.83	0	112.835	2226	1.468	0.994	0.968	1.273	1.08	0.799	1.154	0.921	1.211	106	126.8	87.1	86.4	106.7	90	109.9	115.2	71.9	4536.1	5425.1	3726.1	3694.6	4563.4	3848.2	4701.6	4926.3
XP_011238417.1	adenylate kinase isoenzyme 5 isoform X1 [Mus musculus]	1.381	0.981	1.409	0.0413598	0.672793	0.110954	124.1	87.8	88.1	16.3	5.03	9.01	1	16	42	16	30	63.6	5.72	0	85.669	1072	1.286	1.381	1.657	1.08	0.981	0.854	1.19	1.409	1.939	126.3	106.6	148	82.9	91.4	89.3	89.6	89.6	76.3	2452.1	2070.6	2873.9	1610.5	1775.3	1734.2	1739.4	1740.8
NP_033764.2	adenylosuccinate lyase [Mus musculus]	0.888	1.028	0.931	0.94702	0.865155	0.993982	101.4	99.7	98.9	23.99	9.25	18.5	1	7	14	7	18	54.8	7.27	0	36.7	404	1.351	0.888	0.805	1.028	1.082	0.864	1.313	0.821	0.931	98.1	125.7	77.6	93	110.5	96.5	95.7	119.6	83.4	623.6	798.7	493.4	591.4	702.4	613.2	608.1	760
NP_031447.1	adenylosuccinate synthetase isozyme 1 [Mus musculus]	1.264	1.448	0.79	0.0664102	0.32699	0.968753	101.5	81.1	117.4	10.81	10.2	37.18	1	2	3	1	6	50.2	8.43	0.002	7.862	23	1.391	1.124	1.264	0.881	1.448	1.6	1.58	0.777	0.79	93.8	104.5	116.5	75.1	83.5	92.2	66.1	120.8	147.5	30.6	34.1	38	24.5	27.2	30.1	21.6	39.4
NP_031448.2	adenylosuccinate synthetase isozyme 2 [Mus musculus]	1.133	1.087	0.928	0.887328	0.643841	0.407608	105.6	93.2	101.3	9.54	12.55	11.1	1	13	17	12	39	50	6.38	0	69.587	503	1.133	1.183	0.793	1.087	1.321	0.854	1.043	0.896	0.928	104.7	104.1	88.1	91.9	88.5	111.1	99.9	116.9	94.9	851.8	846.8	716.3	747.2	719.9	903.7	812.2	950.6
NP_001344964.1	adenylyl cyclase-associated protein 1 [Mus musculus]	1.131	1.05	1.021	0.649795	0.76354	0.647104	109.9	97.2	93	23.74	5.77	9.63	1	18	73	17	44	51.5	7.52	0	149.887	1903	1.455	1.131	0.8	1.05	1.107	0.913	1.386	1.021	0.876	110.7	129.9	79.7	89.3	97.9	99.5	93.7	108.4	90.9	4180	4903.5	3007.3	3370.5	3696.9	3758.1	3538.5	4092.9
XP_006517009.1	adenylyl cyclase-associated protein 2 isoform X1 [Mus musculus]	1.156	0.895	1.25	0.0269208	0.431829	0.0281501	111.6	91.4	97	15.45	15.43	13.15	1	9	13	8	21	56.3	6.8	0	24.183	137	1.119	1.221	1.156	0.895	1.061	0.889	1.25	1.151	1.3	108.7	97.2	131.4	86.9	89	113.7	77.8	94.4	101	347.9	311.3	420.5	278.1	284.9	363.8	249	302.2
NP_001153802.1	adenylyltransferase and sulfurtransferase MOCS3 [Mus musculus]	1.013	1.073	0.967	0.489783	0.191923	0.93588	101.5	96.9	101.6	7.2	19.26	11.01	1	8	10	8	19	49.3	7.49	0	25.722	203	1.543	1.013	0.942	1.276	1.048	1.073	1.209	0.967	0.878	98.2	112.5	101.5	72.9	97	107.7	93	101.6	115.6	515.9	591	533	382.9	509.3	565.7	488.7	533.7
NP_803420.2	adhesion G protein-coupled receptor A1 [Mus musculus]	1.118	0.817	0.909	0.864394	0.788819	0.937939	116.2	104	79.9	41.22	14.01	41.77	1	1	3	1	2	63.5	7.43	0	9.348	88	0.648	1.118	1.229	0.817	0.768	1.352	0.794	1.455	0.909	119.8	54	132.2	83.3	107.2	107.6	68	82.4	145.5	88.3	39.8	97.4	61.4	79	79.3	50.1	60.7
XP_006520332.1	adhesion G protein-coupled receptor B1 isoform X1 [Mus musculus]	0.972	1.14	0.81	0.370254	0.388354	0.351769	103.5	102	94.5	25.96	23.61	38.86	1	15	20	15	11	177	7.43	0	61.127	386	0.924	1.015	0.972	1.14	0.927	1.377	0.81	1.095	0.706	99.5	66.4	113.6	71.9	98	116.9	82	90.8	160.9	1034.8	691.4	1181.8	748.3	1019.9	1216	853.2	945.2
XP_011238809.1	adhesion G protein-coupled receptor B2 isoform X2 [Mus musculus]	0.921	0.995	0.994	0.813294	0.768219	0.975929	105.9	97.3	96.8	23.04	12.37	28.04	1	12	17	11	8	172.3	7.52	0	41.225	399	0.899	1.34	0.921	0.905	0.995	1.213	0.994	1.347	0.759	125	78.2	101.4	87	93.3	110.1	78.7	92.8	133.6	304.6	190.6	247.1	211.9	227.2	268.4	191.7	226
NP_783573.4	adhesion G protein-coupled receptor B3 precursor [Mus musculus]	0.955	1.057	0.731	0.271176	0.515968	0.242366	100.1	104.1	95.8	32.36	20.77	32.85	1	16	34	15	12	171.2	7.02	0	82.988	758	0.743	0.961	0.955	1.057	0.92	1.306	0.703	1.045	0.731	103.8	56.6	110	76.2	107.9	115.2	80.6	99.3	150.5	1298.2	708.6	1375.8	953.5	1350.4	1441	1008.2	1242.1
XP_006531183.1	adhesion G protein-coupled receptor L1 isoform X5 [Mus musculus]	0.963	1.095	0.9	0.720852	0.556932	0.324736	99.2	105	95.8	25.54	21.16	26.95	1	30	76	28	28	162.3	6.43	0	210.252	2292	0.963	0.945	1.055	1.095	0.912	1.172	0.879	1.036	0.9	97.6	72.6	122.4	75.4	103.3	116.1	82.6	94.2	136	3633.5	2703.2	4558.2	2808.5	3846.2	4322.3	3074.5	3507.9
XP_036019331.1	adhesion G protein-coupled receptor L2 isoform X1 [Mus musculus]	1.063	1.084	1.023	0.700605	0.662737	0.752637	97.7	106.7	95.5	16.58	18.15	23.33	1	19	34	6	14	167.4	6.77	0	76.519	691	1.11	0.916	1.063	1.084	0.895	1.16	1.025	1.023	0.916	95.3	86.3	118.5	77.7	104.1	111.5	84.2	93.2	129.3	237.1	214.8	294.8	193.4	258.9	277.4	209.6	231.8
XP_036019360.1	adhesion G protein-coupled receptor L2 isoform X30 [Mus musculus]	0.748	1.122	0.8	0.3413	0.817043	0.464868	82.5	114.3	103.2	9.96	24.98	35.91	1	13	23	1	12	127.1	7.74	0	56.655	550	1.125	0.748	0.585	1.407	1.122	0.492	0.8	0.667	1.187	91.8	88.7	75.8	78.8	122.8	129.6	110.9	137.7	63.9	29.7	28.7	24.5	25.5	39.7	41.9	35.9	44.6
NP_001346762.1	adhesion G protein-coupled receptor L3 isoform 11 precursor [Mus musculus]													1	33	67	1	23	163.9	6.39	0	174.591	1732
NP_001346760.1	adhesion G protein-coupled receptor L3 isoform 7 precursor [Mus musculus]													1	34	68	2	22	171	6.71	0	182.255	1781
XP_006530743.1	adhesion G-protein coupled receptor G1 isoform X1 [Mus musculus]	1.374	1.635	0.972	0.311043	0.481758	0.958463	102.5	81.6	115.9	16.88	26.04	23.12	1	4	4	4	8	80.5	8.62	0	11.851	88	1.589	0.905	1.374	1.635	0.732	1.685	0.972	1.236	0.815	100	126.4	92.2	79.6	110.5	67.1	130.1	80.9	113.1	110.4	139.6	101.8	87.9	122	74.1	143.6	89.3
NP_082253.1	adipocyte plasma membrane-associated protein isoform 1 [Mus musculus]	1.014	1.104	0.929	0.623836	0.387483	0.479375	95.9	94.6	109.5	7.37	13.38	11.79	1	7	14	7	21	46.4	6.32	0	38.822	469	1.352	0.898	1.014	1.455	1.104	0.944	0.929	0.814	1.075	92.4	107	99.4	79.2	102.8	98	115.2	113.4	92.5	485.4	562.5	522.5	416.1	540.2	515.1	605.6	596.2
NP_084099.1	adipocyte-related X-chromosome expressed sequence 2 [Mus musculus]	0.98	1.182	0.967	0.787067	0.504798	0.634776	96.7	103.2	100.1	7.55	20.41	16.07	1	4	10	4	26	20.1	9.6	0	22.527	238	1.362	0.852	0.98	1.41	1.182	0.855	0.967	0.721	1.146	90.3	99.3	105	72.9	105.9	107.1	102.7	125.2	91.6	234.4	257.8	272.6	189.2	275.2	278.3	266.7	325.2
NP_082596.2	adiponectin receptor protein 1 [Mus musculus]													1	1	2	1	5	42.3	7.02	0.005	5.02	40
NP_082397.1	ADP-dependent glucokinase isoform 1 precursor [Mus musculus]	0.905	0.937	0.969	0.867279	0.833264	0.981216	95.5	105.6	98.9	10.44	36.97	14.71	1	2	2	2	4	53.9	5.62	0.005	4.972	42	1.335	0.905	0.752	1.246	0.937	0.776	1.071	0.966	0.969	93.6	89.5	108.8	67.1	103.5	144.7	83.6	96.9	112.3	101.9	97.4	118.4	73	112.6	157.4	90.9	105.5
XP_006500309.1	ADP-ribose glycohydrolase MACROD2 isoform X1 [Mus musculus]	1.042	1.13	0.974	0.594473	0.469884	0.880096	98.6	94.6	106.9	15.12	10.31	10.38	1	10	18	10	23	52.2	4.75	0	39.031	290	1.445	1.042	0.875	1.33	1.13	0.899	1.086	0.923	0.974	100.8	119.5	88.6	82.7	96.7	101.3	110	109.2	91.1	515.9	611.9	453.8	423.5	495	518.3	563.3	559.2
NP_083070.2	ADP-ribose pyrophosphatase, mitochondrial [Mus musculus]	0.981	0.897	1.147	0.610365	0.741483	0.443163	102.1	104	93.9	17.89	27.28	11.15	1	3	3	3	8	38.6	6.76	0.002	6.76	28	2.003	0.827	0.981	1.746	0.897	0.834	1.147	0.923	1.176	89.5	127.8	105.4	63.8	108.2	107.4	111.4	97	89.6	44.9	64.1	52.9	32	54.3	53.9	55.9	48.7
NP_031440.1	ADP-ribosylarginine hydrolase [Mus musculus]	0.998	1.096	0.948	0.815743	0.91604	0.661203	104.6	97.4	98	33.72	9.44	20.65	1	13	28	13	41	40	5.76	0	63.862	779	1.649	0.998	0.733	1.129	1.096	0.774	1.46	0.91	0.948	105	143.7	71.7	87.1	105.3	97.8	98.4	115.4	75.7	1439.3	1968.4	982.5	1193.7	1442.7	1339.5	1347.8	1580.9
NP_001123880.1	ADP-ribosylation factor 1 [Mus musculus]	1.081	1.074	0.938	0.852905	0.927031	0.717021	114.3	91.8	93.8	37.24	10.09	32.77	1	11	135	2	64	20.7	6.8	0	133.511	4293	1.592	1.081	0.678	1.074	1.225	0.723	1.482	0.883	0.938	115.6	140.6	63	88.3	106.9	92.8	94.8	130.9	67.1	1511.2	1838.4	823.5	1154.5	1397.4	1213.7	1240.3	1712.1
NP_031503.1	ADP-ribosylation factor 2 [Mus musculus]	1.248	1.129	1.077	0.5344	0.997474	0.39235	115.9	92.8	91.3	44.52	8.43	19.49	1	10	114	2	64	20.7	6.58	0	124.394	3937	2.193	1.248	0.737	1.129	1.159	0.763	1.942	1.077	0.966	115.5	176.8	69.7	80.6	92.5	94.5	91	107.2	72.1	318.8	488	192.5	222.5	255.4	261	251.3	296
NP_031505.1	ADP-ribosylation factor 4 [Mus musculus]	0.964	1.052	1.21	0.634691	0.999197	0.359648	106.6	81.5	111.9	39.78	18.64	35.48	1	8	75	3	54	20.4	7.14	0	105.557	2642	1.917	0.964	0.831	1.386	1.052	0.687	1.383	0.917	1.21	108.2	157.3	68.8	82	112.2	82.8	113.7	118	56.9	1312	1906.2	833.8	994.3	1360.4	1004	1378	1430.7
NP_031506.1	ADP-ribosylation factor 5 [Mus musculus]	0.989	1.111	1.2	0.797028	0.809265	0.417968	105.1	93.5	101.4	35.72	12.98	34.62	1	11	89	5	64	20.5	6.79	0	115.983	2946	1.747	0.989	0.726	1.238	1.111	0.605	1.411	0.89	1.2	108.3	147.4	69.9	84.4	109.5	96.3	104.5	121.7	58.2	1498.1	2039.7	967	1167.5	1514.8	1332.4	1445.5	1683.6
NP_031507.1	ADP-ribosylation factor 6 [Mus musculus]	1.203	1.084	1.255	0.31147	0.926498	0.154789	110.1	91.5	98.5	17.14	5.29	17.82	1	7	24	7	55	20.1	8.95	0	49.388	722	1.46	1.203	0.945	1.084	1.174	0.753	1.347	1.025	1.255	110.1	132.6	94.3	90.8	91.5	99.8	98.5	107.4	75.1	1317.6	1587.2	1128.5	1087.2	1095.2	1194.2	1178.7	1285.8
XP_006500657.1	ADP-ribosylation factor GTPase-activating protein 1 isoform X1 [Mus musculus]	0.998	1.033	1.046	0.921704	0.831607	0.459738	103.7	96.6	99.8	13.11	27.65	11.61	1	11	21	11	30	46.5	5.57	0	59.862	481	0.998	1.195	0.865	1.033	1.1	0.827	0.966	1.087	1.046	96.8	90	115.6	90.2	81	133.6	93.2	89.1	110.4	1631	1516.6	1946.4	1519.1	1365	2250.8	1569.3	1501.2
NP_001159496.1	ADP-ribosylation factor GTPase-activating protein 2 isoform 1 [Mus musculus]	1.303	1.262	1.033	0.0693733	0.220338	0.632274	112.5	82.9	104.6	3.2	15.44	11.37	1	9	11	9	19	58.1	8.28	0	41.804	273	1.612	1.208	1.303	1.743	1.026	1.262	0.925	1.177	1.033	114.2	111.5	107.1	69.2	94.5	82.2	120.6	97	103.7	289.2	282.6	271.4	175.3	239.4	208.3	305.6	245.7
NP_001344685.1	ADP-ribosylation factor GTPase-activating protein 3 isoform 1 [Mus musculus]	1.153	1.064	0.943	0.201964	0.297125	0.724289	98.3	97.4	104.3	10.45	16.42	2.96	1	11	14	11	22	57.6	8.47	0	31.778	189	1.268	1.003	1.153	1.47	1.064	1.03	0.863	0.943	1.12	100.4	93.7	114.8	73.9	100.1	99.5	108.6	106.5	102.5	718.5	670.5	821.3	528.7	716.4	712	777.3	762.2
NP_666041.1	ADP-ribosylation factor-binding protein GGA1 [Mus musculus]	1.055	1.102	1.066	0.398249	0.45966	0.404401	108.3	90.2	101.6	20.07	16.21	5.9	1	7	11	7	13	69.9	5.27	0	24.19	204	1.715	1.055	0.973	1.36	1.102	0.913	1.26	0.957	1.066	91.3	134.1	103.9	78.2	86.5	106.7	106.4	95.3	97.5	371.9	546.6	423.1	318.8	352.5	434.9	433.6	388.4
NP_083034.1	ADP-ribosylation factor-binding protein GGA2 [Mus musculus]	1.214	1.073	1.145	0.153685	0.0750727	0.233322	111.2	91.6	97.1	7.68	10.57	6.34	1	4	6	4	7	66	7.3	0	14.183	140	1.487	1.065	1.214	1.153	1.073	1.06	1.289	0.993	1.145	101.9	117.5	115.8	79	95.6	95.4	91.1	102.6	101.1	173.1	199.7	196.8	134.3	162.5	162.1	154.9	174.3
NP_766636.2	ADP-ribosylation factor-binding protein GGA3 isoform 1 [Mus musculus]	1.092	0.982	1.095	0.859153	0.799501	0.983353	105.9	97	97.2	20.46	19.03	8.79	1	8	14	8	12	77.9	5.66	0	42.814	506	1.532	1.092	0.688	1.399	0.982	0.831	1.095	1.111	0.827	105.2	121.3	79.9	79.2	96.3	116.2	110.8	94.6	96.5	371.7	428.9	282.4	279.9	340.5	410.6	391.7	334.5
XP_030100660.1	ADP-ribosylation factor-like protein 1 isoform X1 [Mus musculus]	1.229	1.05	1.458	0.102119	0.814336	0.123975	122	91	87	10.35	8.99	26.07	1	6	19	6	52	20.4	5.72	0	51.395	651	1.53	1.229	1.14	1.05	1.151	0.744	1.458	1.068	1.532	122.8	127.6	104.4	83.4	99.8	91.5	87.5	114.9	68.1	721.4	749.6	613.3	490	586.8	537.9	514.3	675.3
NP_080853.3	ADP-ribosylation factor-like protein 13B [Mus musculus]													1	2	2	2	6	48.1	6.32	0.002	6.741	60
NP_766183.1	ADP-ribosylation factor-like protein 15 [Mus musculus]	1.051	1.102	1.032	0.500926	0.63482	0.468884	105.2	93.5	101.2	22.42	9.4	14.85	1	9	16	9	63	22.9	5.29	0	57.636	494	1.597	1.051	0.904	1.22	1.102	0.876	1.309	0.954	1.032	106.1	133.6	85.2	83.7	101	94.3	102.1	111.3	82.6	620.5	781.2	498.1	489.2	590.5	551.3	596.8	650.6
NP_062696.2	ADP-ribosylation factor-like protein 2 [Mus musculus]	0.93	1.095	1.112	0.767307	0.947161	0.649127	100.4	100.3	99.3	22.99	18.11	23.93	1	7	15	7	47	20.9	5.96	0	41.986	523	1.693	0.93	0.801	1.32	1.095	0.72	1.282	0.85	1.112	102.6	130.1	82	76.8	110.2	102.4	101.4	120.7	73.8	463.7	588.1	370.8	347.4	498.5	463	458.5	545.8
NP_077153.1	ADP-ribosylation factor-like protein 2-binding protein isoform 1 [Mus musculus]	0.729	0.959	0.812	0.429109	0.897724	0.17111	79	102	119	19.08	18.08	25.09	1	2	7	2	13	18.7	4.32	0.002	7.091	113	1.21	0.637	0.729	1.491	0.959	0.762	0.812	0.664	0.956	79.3	105.2	74.6	86.9	124.5	102.4	129.6	119.4	78	69.5	92.2	65.4	76.2	109.1	89.7	113.6	104.7
NP_062692.1	ADP-ribosylation factor-like protein 3 isoform 1 [Mus musculus]	0.894	1.094	1.082	0.970735	0.901165	0.767453	100	88.5	111.5	42.65	16.56	38.28	1	11	35	11	73	20.5	7.24	0	98.226	1110	1.757	0.894	0.66	1.355	1.094	0.61	1.297	0.817	1.082	103	148.9	60.2	84.8	115.3	91.2	114.9	126.1	55.6	2402.1	3473.4	1404	1977.3	2688.3	2126.1	2678.9	2940.5
NP_796279.2	ADP-ribosylation factor-like protein 4C [Mus musculus]	1.111	1.178	1.062	0.174495	0.276223	0.592008	108	89.6	102.4	5.69	13.27	1.96	1	3	3	3	17	21.5	9.09	0	9.967	74	1.312	1.046	1.111	1.236	0.964	1.178	1.062	1.085	0.943	110.4	107.2	98.8	81.7	105.5	88.9	101	101.7	104.8	236.6	229.9	211.7	175.2	226.2	190.7	216.5	218.1
NP_892039.1	ADP-ribosylation factor-like protein 5A [Mus musculus]	1.136	1.063	1.057	0.710973	0.972153	0.493993	110.5	98.2	91.2	15.05	9.57	9.06	1	3	3	3	15	20.7	6.79	0	8.457	70	1.288	1.136	0.814	1.063	1.075	0.868	1.211	1.057	0.938	114	112.9	86.2	87.6	100.3	105.9	93.2	107.8	91.9	252.6	250.2	191.1	194.2	222.3	234.7	206.5	239
NP_062639.3	ADP-ribosylation factor-like protein 6 isoform 1 [Mus musculus]	0.942	1.115	1.168	0.702922	0.903443	0.544273	102	95.7	102.4	28.42	10.12	26.2	1	7	17	7	49	20.9	8.25	0	46.026	557	1.606	0.942	0.856	1.152	1.115	0.733	1.393	0.845	1.168	100.6	140.7	80.8	87.6	106.8	94.3	101	119.1	69.2	828.1	1158.1	665.1	721.3	879.3	776.7	831.3	980.2
NP_653092.1	ADP-ribosylation factor-like protein 6-interacting protein 4 [Mus musculus]	0.856	1.38	0.621	0.73724	0.50191	0.181754	79.7	92.6	127.7	25.55	22.38	65.44	1	1	1	1	5	25.5	11.19	0.004	5.747	71	1.42	0.856	0.624	3.467	1.38	0.668	0.41	0.621	0.934	65.3	99.4	65.6	70	76.2	105.2	242.8	105.2	70.2	13.2	20.2	13.3	14.2	15.5	21.3	49.3	21.3
NP_081099.1	ADP-ribosylation factor-like protein 8A [Mus musculus]	0.987	1.003	1.289	0.454787	0.909552	0.225811	114.4	77.6	108	31.92	25.26	32.99	1	8	45	3	55	21.4	7.77	0	64.659	1350	1.909	0.978	0.987	1.391	1.003	0.766	1.372	0.975	1.289	115	149	76.6	78.1	117.7	77.6	108.6	118	59.4	1585.7	2054	1055.5	1076.1	1622	1069.2	1497.2	1626.2
NP_080287.1	ADP-ribosylation factor-like protein 8B [Mus musculus]	1.263	0.993	1.345	0.192533	0.988554	0.148793	115.5	78.6	105.9	19.27	19.77	31.81	1	8	50	3	57	21.5	8.43	0	61.336	1079	1.812	1.073	1.263	1.348	0.993	0.741	1.345	1.08	1.705	117.1	144.3	98.4	79.7	109.2	77.9	107.3	108.4	57.7	2879.7	3547.9	2418	1958.2	2683.6	1914	2638.8	2665.7
XP_036018286.1	ADP-sugar pyrophosphatase isoform X1 [Mus musculus]	1.058	0.79	1.17	0.574669	0.372217	0.222645	103.9	109.5	86.6	8.31	41.85	11.84	1	3	4	3	10	28.8	5.39	0	11.631	121	1.058	1.122	0.503	0.79	1.125	0.43	1.339	0.997	1.17	94.3	105.2	89.6	99.4	84	178	78.5	94.5	76.5	138.2	154.1	131.3	145.7	123.1	260.8	115.1	138.5
NP_031476.3	ADP/ATP translocase 1 [Mus musculus]	1.378	1.487	0.907	0.585095	0.181855	0.162424	80.8	109.1	110.1	52.33	36.8	46.77	1	19	146	10	59	32.9	9.72	0	138.012	3361	1.378	1.51	0.741	1.487	1.665	1.009	0.927	0.907	0.734	160.2	67.2	72.4	48.7	106.1	97.7	72.5	176.7	98.6	14093.6	5908	6365.9	4287.4	9334.7	8592.5	6376.4	15539
NP_031477.1	ADP/ATP translocase 2 [Mus musculus]	1.318	1.388	0.878	0.215718	0.0226116	0.538426	91.4	92.1	116.5	45.74	35.23	31	1	19	108	10	59	32.9	9.73	0	115.637	1933	1.318	1.581	0.992	1.502	1.388	1.265	0.878	1.138	0.784	159.7	64.3	95.3	48.7	101	96	73.2	140.3	121.5	6980.9	2808.9	4166.3	2130.4	4416.7	4198.5	3199.3	6132
NP_848473.2	ADP/ATP translocase 4 [Mus musculus]	1.05	0.949	1.036	0.326358	0.833687	0.990726	102.6	97.7	99.7	10.24	15.82	22.76	1	4	18	1	11	35.2	9.58	0	22.064	430	1.118	1.05	0.983	1.577	0.777	0.949	0.709	1.351	1.036	106.4	88.9	107.2	79.5	101.4	109	125.4	78.8	103.4	122.3	102.2	123.1	91.4	116.5	125.2	144.1	90.5
XP_006523829.1	afadin isoform X18 [Mus musculus]	0.93	1.01	0.779	0.323233	0.7665	0.419432	104.7	102.8	92.5	25.45	16.89	29.34	1	68	157	68	44	207.7	6.25	0	424.194	4161	0.787	1.018	0.93	1.01	0.899	1.2	0.779	1.132	0.776	103.5	65.9	109.7	83.8	101.7	117.9	84.6	91.4	141.5	7572.2	4824.6	8026.7	6129.9	7438.5	8628.6	6191.2	6687
NP_473411.2	AFG3-like protein 1 [Mus musculus]	1.001	0.921	0.865	0.58167	0.754823	0.636855	110.4	98.7	90.9	50.66	37.66	55.07	1	6	10	3	9	87	8.85	0	22.559	250	0.639	1.119	1.001	0.85	0.921	1.157	0.752	1.215	0.865	91.8	49.1	145.6	76.8	82.1	145.5	65.3	75.6	168.3	40.8	21.8	64.7	34.1	36.5	64.6	29	33.6
NP_081406.1	AFG3-like protein 2 [Mus musculus]	0.975	1.012	0.943	0.624961	0.485849	0.31168	97.6	94.4	108	21.19	28.7	15.73	1	25	40	21	31	89.5	8.6	0	108.528	911	1.242	0.975	0.954	1.374	0.957	1.012	0.904	1.019	0.943	123.9	91.3	84.2	73.5	127	88.3	101	121.6	89.3	1956.2	1441.8	1330.1	1160.9	2005.5	1394	1594.9	1920.2
NP_079613.3	aflatoxin B1 aldehyde reductase member 2 [Mus musculus]	1.138	1.035	1.299	0.299682	0.598951	0.332521	106.2	93.6	100.2	24.62	8.48	26.03	1	7	10	7	20	40.6	8.12	0	20.857	112	1.345	1.138	0.969	1.035	0.701	1.07	1.299	1.622	0.905	104.6	142.9	89.3	106.2	91.9	92.1	110	64.5	98.6	298.7	408.3	255	303.5	262.6	263.2	314.2	184.2
XP_006514688.1	aftiphilin isoform X1 [Mus musculus]	1.014	1.013	1.043	0.757384	0.556154	0.251297	100.1	100	100	6	1.12	9.78	1	3	3	3	3	104.4	4.5	0.004	6.253	61	1.014	0.956	1.066	1.013	0.855	1.022	1.001	1.118	1.043	96.5	101	108.6	99.6	100.9	101.9	100.9	86.3	104.1	165	172.7	185.7	170.3	172.5	174.2	172.5	147.6
NP_001348429.1	aggrecan core protein isoform 1 precursor [Mus musculus]	0.837	0.779	1.074	0.830242	0.347199	0.330532	113.3	94.1	92.6	27.8	26.04	20.39	1	6	6	5	3	225.9	4.28	0	16.085	104	0.726	1.419	0.837	0.74	1.1	0.779	0.982	1.289	1.074	121.7	69.7	115.6	96	85.8	138.2	71	94.4	107.6	300.9	172.3	285.8	237.3	212.2	341.6	175.5	233.4
NP_001355955.1	agrin isoform 2 [Mus musculus]	1.141	1.083	1.187	0.329788	0.513183	0.496763	117.3	84	98.8	31.61	30.41	16.86	1	21	29	1	16	207.4	6.32	0	124.377	819	0.957	1.438	1.141	1.083	1.212	0.92	0.884	1.187	1.24	109.1	74.8	143.8	78.1	75.8	126.1	84.6	91.9	116	44.7	30.6	58.9	32	31.1	51.6	34.6	37.6
XP_006538554.1	agrin isoform X1 [Mus musculus]	1.049	0.865	0.987	0.762946	0.907464	0.971238	101.2	96.2	102.6	14.66	16.47	42.87	1	22	36	2	16	219.1	6.16	0	154.111	1161	1.253	0.853	1.049	1.655	0.865	0.768	0.757	0.987	1.366	96.7	115.3	86.5	92	113.4	82.5	152.2	98	63.3	279.2	332.8	249.8	265.6	327.2	238.1	439.4	283
XP_036017297.1	AH receptor-interacting protein isoform X1 [Mus musculus]	1.088	1.263	1.019	0.259866	0.17417	0.59336	103.4	94.5	102.1	2.78	17.38	11.21	1	7	13	7	29	37.6	6.4	0	41.859	436	1.519	1.088	1.049	1.484	1.263	1.029	1.024	0.862	1.019	105.1	106.3	100.8	70	96.6	96.2	103.9	122	99	489.5	495.1	469.4	325.9	449.7	447.7	483.6	568.1
XP_011246605.1	AKT-interacting protein isoform X1 [Mus musculus]	1.273	0.939	1.295	0.341146	0.190111	0.11978	113.5	96.2	90.3	9.05	15.02	7.99	1	6	10	6	26	33	9.38	0	30.806	215	0.915	1.273	1.336	0.86	0.983	0.939	1.064	1.295	1.423	109.4	104.3	123.9	114	85.9	92.8	98	84.5	87.1	588.4	561	666.6	613.2	462	498.9	527.1	454.4
NP_700465.2	aladin [Mus musculus]	1.13	1.141	0.904	0.374434	0.198715	0.199683	103.6	91.7	104.6	19.16	31.18	17.26	1	2	4	2	7	59.4	6.87	0	23.343	178	1.179	1.13	0.945	1.439	1.141	1.046	0.819	0.991	0.904	97	80.2	117.9	68.1	85.8	124.7	97.9	97.9	130.4	37.6	31.1	45.7	26.4	33.3	48.4	38	38
XP_006530985.1	alanine--tRNA ligase, cytoplasmic isoform X1 [Mus musculus]	1.132	1.203	1.101	0.622394	0.835285	0.419553	102.1	90.2	107.7	28.26	5.77	26.61	1	48	214	48	61	106.8	5.67	0	345.809	5816	1.574	1.132	0.791	1.322	1.203	0.719	1.191	0.941	1.101	108.7	136.6	76.1	86.8	96.1	96.2	114.7	115.6	69.2	15191.2	19085.2	10632.8	12128	13419.1	13436.1	16028	16146.5
NP_659078.1	alanyl-tRNA editing protein Aarsd1 [Mus musculus]	1.036	1.087	0.953	0.755647	0.635959	0.955545	100.1	96.6	103.3	22.47	11.75	10.68	1	15	34	15	47	44.9	6.42	0	90.189	1163	1.536	1.036	0.776	1.297	1.087	0.863	1.185	0.953	0.9	103.5	126.5	80.1	82.4	99.9	103.2	106.8	108.6	89	1409.1	1722.7	1090.3	1121.5	1359.9	1404.6	1454.2	1478.5
NP_033784.2	albumin preproprotein [Mus musculus]	1.084	0.934	1.085	0.236085	0.662076	0.721863	103.2	101.8	95.1	10.05	19.07	4.76	1	5	35	5	9	68.6	6.07	0	40.253	1146	1.261	1.084	1.013	1.438	0.929	0.934	0.877	1.167	1.085	113.9	93.2	106.6	73.9	105.1	105.2	106.2	97.7	98.2	2774.3	2269.4	2595.3	1799.1	2560.4	2561.6	2586.6	2378
NP_031436.2	alcohol dehydrogenase class-3 isoform 1 [Mus musculus]	0.968	1.051	0.921	0.866207	0.882977	0.859626	110.7	84.1	105.2	45.71	18.62	27.49	1	11	39	10	36	39.5	7.25	0	62.435	695	1.833	0.968	0.667	1.256	1.051	0.808	1.459	0.921	0.826	111.2	154.2	56.4	84.2	114.8	84.5	105.7	120.7	68.3	3059.1	4242.8	1551.2	2315.2	3158.7	2325.1	2907.1	3320.3
NP_001318043.1	aldehyde dehydrogenase family 3 member A2 isoform 1 [Mus musculus]	1.085	1.191	1.012	0.482513	0.425305	0.840335	99.4	91.6	109.1	16.98	14.17	13.49	1	11	26	11	21	56.6	9.09	0	55.855	776	1.62	1.085	0.892	1.539	1.191	0.881	1.053	0.911	1.012	97.6	124.9	91.5	77.1	90	102.6	118.7	107.2	90.4	1779.9	2277.3	1668.5	1405.4	1640.2	1869.8	2163.5	1953.7
NP_082546.1	aldehyde dehydrogenase X, mitochondrial precursor [Mus musculus]	0.769	0.869	0.908	0.330831	0.50414	0.259601	97.2	105.4	97.5	28.55	32.66	22.89	1	11	16	10	23	57.5	7.02	0	54.776	301	1.102	0.769	0.658	1.106	0.847	0.869	0.997	0.908	0.757	115.4	89.8	64.1	81.5	149.9	97.4	90.1	127	84.7	704	548.2	391.2	497.4	914.8	594.5	549.9	775.2
NP_033786.1	aldehyde dehydrogenase, mitochondrial isoform 1 precursor [Mus musculus]	0.808	0.993	0.982	0.534382	0.86421	0.378903	90.5	105.1	104.4	20.33	36	14.21	1	18	34	17	42	56.5	7.62	0	95.862	907	1.18	0.78	0.808	1.202	0.779	0.993	0.982	1.002	0.814	115.3	85.3	80.1	72.3	147.8	99	86.8	115.1	98.4	1582.3	1170	1098.8	991.6	2028.2	1359.2	1191.5	1579.6
NP_067448.1	aldo-keto reductase family 1 member A1 [Mus musculus]	1.084	1.174	1.065	0.615439	0.83877	0.490863	105.7	93.1	101.2	27.86	9.68	23.64	1	20	71	20	61	36.6	7.39	0	102.75	1622	1.654	1.084	0.806	1.256	1.174	0.757	1.317	0.924	1.065	109.2	137.7	77.5	83.3	100.7	96.1	104.6	118.2	72.8	4989.1	6293.3	3541.2	3805	4601.2	4393	4778.2	5400.6
NP_033788.3	aldo-keto reductase family 1 member B1 [Mus musculus]	1.011	1.193	1.001	0.789475	0.789214	0.904527	100.6	93.5	106	29.36	8.87	24.85	1	14	46	14	45	35.7	7.18	0	62.685	1026	1.568	1.011	0.764	1.272	1.193	0.763	1.232	0.847	1.001	103.5	134.4	73.4	85.7	102.3	96.1	109	122.1	73.4	3569.9	4636.6	2534.1	2957.6	3531	3317.7	3762.7	4213.4
XP_006538560.1	alkaline phosphatase, tissue-nonspecific isozyme isoform X1 [Mus musculus]	1.141	1.061	1.076	0.179514	0.587553	0.00881654	106.9	93.7	99.4	8.66	2.19	9.85	1	14	20	14	31	57.5	7.01	0	61.219	527	1.141	1.015	1.254	1.061	0.922	1.166	1.076	1.101	1.076	96.9	108.8	115.2	95.3	95.5	91.9	101.1	88.1	107.1	1292.5	1450.6	1536.1	1271.2	1273.7	1224.7	1348.5	1174.2
XP_006509942.1	alkylated DNA repair protein alkB homolog 8 isoform X1 [Mus musculus]	0.914	0.846	1.08	0.980934	0.52656	0.13978	99.3	108.7	92	15.57	21.59	7.96	1	2	2	2	3	79.8	8.1	0	9.305	65	1.508	0.914	0.713	1.201	0.846	0.667	1.256	1.08	1.07	101.9	120.7	88.5	80	111.5	124.1	96.1	94.4	82.8	127.9	151.4	111.1	100.4	140	155.8	120.6	118.4
NP_766254.2	alkyldihydroxyacetonephosphate synthase, peroxisomal [Mus musculus]	0.879	1.074	1.023	0.951646	0.804379	0.652532	91.6	96.5	111.9	27.16	13.49	25.27	1	11	15	11	25	74.3	7.66	0	59.339	437	1.57	0.879	0.758	1.49	1.074	0.741	1.054	0.819	1.023	94.6	128.9	75.5	82.1	107.5	99.6	122.4	115.5	73.8	408.1	556.4	325.9	354.3	464.1	429.9	528	498.4
XP_006500982.1	all-trans-retinol dehydrogenase [NAD(+)] ADH7 isoform X1 [Mus musculus]	0.88	1.054	0.834	0.443991	0.641873	0.00304965	89.9	102.3	107.8	14.84	97.14	13.14	1	4	6	3	9	39.9	7.85	0.002	7.547	64	0.257	0.88	1.177	0.304	1.054	1.441	0.846	0.834	0.817	69.9	79.9	59.2	310.6	79.5	50.3	94.4	83.8	72.4	149.3	170.4	126.3	662.7	169.7	107.3	201.3	178.9
NP_080133.1	alpha- and gamma-adaptin-binding protein p34 isoform 1 [Mus musculus]	1.09	1.02	1.147	0.184481	0.606372	0.0480223	105.4	96.3	98.3	7.27	0.4	9.31	1	5	6	5	24	34.5	4.64	0	32.461	204	1.175	1.09	1.011	1.024	1.02	0.866	1.147	1.069	1.169	107.2	114.7	99.1	97.6	98.4	98	99.9	100.3	84.8	224.6	240.2	207.6	204.4	206.1	205.3	209.4	210.2
XP_011242446.1	alpha-(1,6)-fucosyltransferase isoform X1 [Mus musculus]	1.162	1.244	1.028	0.370425	0.715014	0.561746	106.9	93.7	99.3	3.31	21.79	14.68	1	4	4	4	7	66.5	7.52	0	13.464	108	1.375	0.927	1.162	1.338	0.754	1.244	1.028	1.229	0.935	106.4	101.6	108.4	73.9	114.8	93.3	98.9	86.6	116	121.7	116.2	123.9	84.5	131.3	106.6	113	99
NP_033254.2	alpha-1-syntrophin [Mus musculus]	1.058	1	1.139	0.309765	0.885076	0.210329	108	94.7	97.3	19.53	7.96	8	1	13	15	13	29	53.2	6.8	0	50.096	379	1.623	1.045	1.058	1.103	1	0.929	1.472	1.046	1.139	104.9	139.1	97.4	85.7	100.4	92	94.5	100.4	85.5	865.4	1147.3	803.3	706.7	828	758.9	779.3	827.7
NP_598742.1	alpha-1,2-mannosyltransferase ALG9 [Mus musculus]	2.342	1.643	1.123	0.175522	0.160268	0.350678	124.6	78.4	97	34.12	33.52	41.86	1	2	2	2	5	69.5	8.94	0	9.339	65	2.342	1.027	2.779	2.085	1.064	1.643	1.123	0.966	1.692	88.7	173.9	118	74.3	86.4	42.4	154.8	91.9	69.7	25.3	49.5	33.6	21.1	24.6	12.1	44.1	26.2
NP_064382.3	alpha-1,3/1,6-mannosyltransferase ALG2 isoform 1 [Mus musculus]	0.964	1.098	0.922	0.531898	0.613256	0.937921	98.1	90.1	111.7	13.53	16.71	26.27	1	13	47	13	34	47.4	7.97	0	83.666	1168	1.558	0.964	0.957	1.689	1.098	0.795	0.922	0.878	1.203	101.8	117.2	89.4	75.2	105.6	93.5	127.1	115.9	74.3	3282.4	3780.2	2885	2426.5	3405.4	3015.1	4098.6	3738
NP_038615.2	alpha-2-macroglobulin receptor-associated protein precursor [Mus musculus]	1.191	1.096	0.93	0.337567	0.344525	0.477526	102.3	91.2	106.5	15.84	11.12	34.93	1	15	27	15	36	42.2	7.87	0	46.354	399	1.436	0.934	1.191	1.924	1.004	1.096	0.746	0.93	1.086	89.9	118.8	92.8	82.8	96.3	78	159.2	96.7	85.5	1253.5	1656.4	1293.6	1153.6	1342.6	1086.6	2219.7	1347.8
NP_598917.1	alpha-actinin-1 isoform 1 [Mus musculus]													1	44	152	1	59	103	5.38	0	289.448	4156
NP_001366004.1	alpha-actinin-1 isoform 3 [Mus musculus]	0.74	1.067	0.94	0.475922	0.664663	0.522918	95.4	95.2	109.4	45.89	26.06	47.86	1	45	157	2	58	105.5	5.39	0	294.668	4236	0.562	1.28	0.74	0.597	1.148	1.067	0.94	1.114	0.693	128.2	45.7	100.3	81.4	100.2	135.7	48.6	115	144.8	189.3	67.5	148.1	120.2	147.9	200.3	71.8	169.9
NP_150371.4	alpha-actinin-2 [Mus musculus]	1.041	1.165	0.937	0.952129	0.919324	0.772302	112.4	86.6	100.9	41.42	20.35	43.99	1	25	64	14	31	103.8	5.45	0	131.968	1707	0.676	1.363	1.041	0.721	1.165	1.264	0.937	1.17	0.824	127.3	52.5	121.2	77.6	93.4	116.4	56	108.8	147	868.6	358	827	529.7	637.2	794.3	382.1	742.3
NP_038484.1	alpha-actinin-3 [Mus musculus]	1.035	0.85	1.134	0.74281	0.793845	0.696144	113.6	100.8	85.6	16.47	10.34	37.37	1	9	27	1	10	103	5.45	0	41.506	699	0.917	1.127	1.035	0.809	0.85	1.278	1.134	1.326	0.81	109	82.9	114.2	90.3	96.7	110.4	73.1	82.2	141.1	52.9	40.2	55.4	43.8	46.9	53.5	35.4	39.9
NP_068695.1	alpha-actinin-4 isoform 1 [Mus musculus]	1.186	1.195	1.013	0.506045	0.579497	0.414874	105.9	88.4	105.7	33.86	38.47	9.73	1	47	199	1	56	104.9	5.41	0	376.437	5828	1.186	0.76	2.767	1.195	0.75	1.88	0.992	1.013	1.472	93.3	92.5	160.7	78	122.9	58.1	93.2	92.1	109.2	29.3	29	50.4	24.5	38.6	18.2	29.3	28.9
NP_001347478.1	alpha-actinin-4 isoform 3 [Mus musculus]	1.002	1.025	0.938	0.48045	0.751265	0.315368	101.6	98	100.4	40.64	20.27	42.97	1	48	215	1	57	104.4	5.48	0	396.391	6225	0.639	1.042	1.002	0.681	1.025	1.193	0.938	1.017	0.839	117.3	50.3	116.7	78.7	112.5	116.5	53.6	115.3	139.1	399.1	171.1	397.1	267.7	382.9	396.5	182.4	392.5
XP_006540318.1	alpha-actinin-4 isoform X1 [Mus musculus]													1	48	209	0	57	104.4	5.48	0	389.901	6109
XP_006540320.1	alpha-actinin-4 isoform X4 [Mus musculus]													1	48	209	0	57	107.3	5.39	0	394.221	6162
XP_006503732.1	alpha-adducin isoform X1 [Mus musculus]	0.985	0.969	0.772	0.428946	0.874691	0.271814	102.4	100.3	97.2	48.69	27.03	47.52	1	34	137	3	49	87.1	5.87	0	256.351	3560	0.558	1.021	0.985	0.861	0.969	1.275	0.648	1.053	0.772	100.7	41.9	127.8	75.2	98.6	129.8	64.8	95.6	165.5	340.2	141.7	431.8	254.1	333.2	438.4	218.7	323
XP_030109925.1	alpha-adducin isoform X3 [Mus musculus]													1	32	138	0	48	83.9	6.01	0	240.657	3570
XP_030109928.1	alpha-adducin isoform X9 [Mus musculus]	0.594	0.907	0.542	0.0354449	0.848955	0.07113	70.8	119.3	109.9	32.19	16.65	38.6	1	31	132	1	52	73.2	6.58	0	229.268	3503	0.472	0.68	0.594	0.869	0.907	1.4	0.542	0.75	0.424	84.5	42.8	72.6	90.8	124.2	122.2	79	112.6	171.2	67.6	34.3	58.1	72.6	99.3	97.8	63.2	90
NP_613066.2	alpha-aminoadipic semialdehyde dehydrogenase isoform a [Mus musculus]	0.923	1.057	0.873	0.737758	0.302254	0.0628403	95.6	95	109.4	5.29	8.84	11.75	1	4	5	4	8	58.8	7.47	0	16.049	166	1.102	0.923	0.917	1.418	1.057	1.024	0.777	0.873	0.895	96.3	96.3	87.7	87.4	104.3	95.7	124	110.2	98	257.9	258.1	235.1	234.2	279.5	256.3	332.2	295.3
NP_058556.1	alpha-centractin isoform 1 [Mus musculus]	0.988	1.003	1.083	0.466448	0.821759	0.313264	108	92.2	99.8	18.11	11.15	5.52	1	19	88	11	62	42.6	6.64	0	117.778	2280	1.457	0.988	0.984	1.151	0.912	1.003	1.266	1.083	0.982	106.2	128.2	89.2	88	107.6	90.6	101.3	98.1	90.9	3042.2	3670.4	2554.3	2519.2	3080.1	2594.6	2900.3	2810
NP_062507.1	alpha-endosulfine isoform a [Mus musculus]													1	1	1	1	12	13.3	7.24	0.009	4.266	49
XP_017172026.1	alpha-globin transcription factor CP2 isoform X1 [Mus musculus]	1.144	1.068	1.071	0.391009	0.669362	0.201252	106.2	98.5	95.3	7.93	11.6	7.23	1	5	9	3	12	64	5.8	0	20.606	234	1.287	1.144	0.928	1.11	1.068	0.919	1.159	1.071	1.009	113.7	107.2	97	83.3	99.4	104.6	92.4	106.2	96.1	126.5	119.2	108	92.7	110.6	116.4	102.8	118.1
NP_666212.3	alpha-internexin [Mus musculus]	0.846	0.918	0.932	0.00561551	0.654503	0.263576	89.6	109.4	101	25.15	26.1	31.19	1	29	72	26	59	55.3	5.4	0	138.133	1668	0.856	0.846	0.819	0.918	0.868	1.115	0.932	0.974	0.735	107	64.1	97.4	74.9	126.5	119	68.8	109.8	132.6	5291.5	3170.4	4818.9	3704.9	6257	5884.1	3401.1	5431.8
NP_036066.2	alpha-ketoglutarate-dependent dioxygenase FTO [Mus musculus]	1.066	0.862	1.202	0.76777	0.633392	0.00594955	109	102.2	88.8	5.91	30.59	5.78	1	3	4	3	8	58	5.12	0	13.777	132	1.556	1.066	0.747	1.294	0.862	0.635	1.202	1.237	1.177	106.3	114.4	101.9	73.6	99.7	136.4	95.2	85.9	86.6	201.3	216.7	193	139.3	188.8	258.3	180.2	162.7
XP_006511557.1	alpha-mannosidase 2C1 isoform X1 [Mus musculus]	0.876	0.912	0.961	0.0179352	0.40075	0.866838	94.3	107.6	98.1	17.42	14.47	2.35	1	3	3	3	4	123	6.73	0	18.764	133	0.912	0.876	0.862	0.759	0.912	1.062	1.201	0.961	0.812	93.3	113.2	80.1	124.1	106.5	92.9	94.2	97.1	98.7	32.3	39.2	27.7	42.9	36.8	32.2	32.6	33.6
XP_006520624.1	alpha-N-acetylgalactosaminidase isoform X1 [Mus musculus]	1.061	1.282	1.08	0.336246	0.256105	0.693628	105.4	97	97.6	12.09	18.7	15.92	1	5	7	5	10	45.5	6.27	0	9.136	52	1.804	1.034	1.061	1.323	0.958	1.282	1.363	1.08	0.827	103	124.6	100.6	69.1	99.6	94.8	91.4	95.4	121.5	258	312	251.8	173	249.4	237.4	228.9	239
NP_038820.2	alpha-N-acetylglucosaminidase precursor [Mus musculus]													1	1	1	1	1	82.5	6.61	0.009	4.294	35
NP_065631.3	alpha-parvin [Mus musculus]	1.137	1.043	1.079	0.284304	0.519435	0.0373503	102.6	99	98.4	5.71	16.37	4.61	1	10	17	10	27	42.3	5.95	0	44.265	413	1.335	0.976	1.137	1.237	0.936	1.043	1.079	1.043	1.09	103.5	102.4	113.4	76.7	106	99.8	94.9	99.2	104	770.2	762.5	844.5	571.2	789.1	742.7	706.4	738.8
XP_030097834.1	alpha-soluble NSF attachment protein isoform X1 [Mus musculus]	1.027	1.041	1.054	0.490329	0.40577	0.787861	100.8	85.3	113.9	23.81	16.52	18.54	1	13	34	10	46	33.2	5.45	0	80.708	1064	1.692	0.922	1.027	1.469	1.041	0.974	1.151	0.885	1.054	98.8	134.8	85.8	79.6	107.2	83.6	117	111.6	81.5	875.2	1193.8	760.4	705.5	949.7	740.7	1036.7	988.8
NP_033247.1	alpha-synuclein [Mus musculus]	1.243	1.75	0.579	0.176728	0.151779	0.260509	82.1	81	136.9	25.83	27.33	15.09	1	6	15	4	54	14.5	4.77	0	47.983	633	1.363	1.013	1.243	2.56	1.75	1.124	0.532	0.579	1.106	83.3	74.1	119.2	54.3	82.3	95.9	139.1	144	107.8	438.3	389.4	626.6	285.7	432.7	504.2	731.4	757.3
XP_006502722.1	alpha-taxilin isoform X1 [Mus musculus]	1.107	1.17	0.946	0.64278	0.408743	0.27001	94.7	94.6	110.7	11.19	10.38	18.22	1	18	26	18	34	62.3	6.74	0	76.946	542	1.2	0.877	1.107	1.572	0.899	1.17	0.763	0.976	0.946	86.3	97.7	108	81.4	98.4	97.6	128	88.4	114.2	730.9	827.7	915.3	689.6	833.5	827	1084.3	749.1
XP_006500424.1	alpha-tocopherol transfer protein-like isoform X1 [Mus musculus]													1	2	2	2	10	38.8	6.44	0	10.434	80
NP_001136216.1	alpha-tubulin N-acetyltransferase 1 isoform 1 [Mus musculus]	1.018	1.12	1.011	0.996607	0.925552	0.872116	104.4	102.6	93	7.52	16.89	18.21	1	16	65	16	40	47.1	9.98	0	83.653	1475	1.256	1.018	0.781	1.12	1.208	0.772	1.122	0.842	1.011	103.2	103.2	90.3	82.1	101.5	115.7	92	122.6	89.4	3874.3	3872.4	3389.8	3082.5	3807	4342.3	3452.2	4598.9
XP_017169383.1	alpha/beta hydrolase domain-containing protein 17A isoform X1 [Mus musculus]	1.107	1.019	1.09	0.127099	0.72805	0.0276521	106.2	96	97.8	13.61	21.07	10.49	1	5	9	3	20	33.9	6.76	0	30.775	316	1.25	1.107	1.057	1.147	1.019	0.923	1.09	1.086	1.146	100.4	97.9	124.4	78.3	90.7	117.7	89.8	92.4	108.6	230.9	225.1	286.1	180.1	208.6	270.7	206.5	212.6
XP_011245530.1	alpha/beta hydrolase domain-containing protein 17B isoform X1 [Mus musculus]	0.995	1.075	0.926	0.962233	0.317048	0.6826	97.2	97.7	105.1	9	13.71	8.09	1	5	8	4	22	32.2	6.29	0	18.5	233	1.273	0.995	0.806	1.114	1.075	0.976	1.143	0.926	0.826	99.8	106.8	89.2	83.9	100.3	110.7	93.5	107.8	108	304.1	325.5	271.8	255.7	305.5	337.1	284.8	328.5
NP_598483.2	alpha/beta hydrolase domain-containing protein 17C [Mus musculus]	0.883	1.051	1.042	0.994536	0.836026	0.865617	92.8	99	108.2	28.88	8.6	22.19	1	9	12	8	41	35.1	5.64	0	42.137	363	1.329	0.883	0.85	1.094	1.051	0.815	1.215	0.84	1.042	94.6	134.1	76.6	100.9	107.1	90.2	110.3	112.6	73.5	474.1	672	384.1	505.7	536.9	452.1	553.1	564.3
NP_082993.4	alsin isoform 1 [Mus musculus]	1.171	1.037	1.13	0.685828	0.419374	0.879203	109.5	93.5	97	11.74	18.88	9.27	1	9	10	9	7	182.5	6.3	0	38.841	265	1.402	0.778	1.171	1.191	0.971	1.037	1.177	0.801	1.13	89.3	110.3	110.2	78.7	114.7	94.1	93.7	111.5	97.6	383.7	474.1	473.8	338.1	493.2	404.5	402.6	479.1
NP_742158.1	amidophosphoribosyltransferase [Mus musculus]	1.195	1.086	1.1	0.962598	0.710588	0.357328	99.2	101.3	99.5	21.85	31.25	11.53	1	3	3	3	7	57.4	6.96	0	8.633	92	1.373	1.195	0.633	1.118	1.086	0.661	1.228	1.1	0.957	91.9	128.9	88.2	93.9	76.9	139.4	105	83.6	92.2	23.2	32.5	22.3	23.7	19.4	35.2	26.5	21.1
NP_776101.3	amine oxidase [flavin-containing] A [Mus musculus]	0.928	1.084	0.921	0.841964	0.272142	0.203962	99.9	96	104.1	19.66	29.54	17.32	1	8	13	8	19	59.6	7.81	0	38.188	251	1.311	0.928	0.893	1.33	1.008	1.084	0.985	0.921	0.824	117.9	93.5	80.2	71.3	127	89.8	94.9	128.1	97.4	473	375	321.8	286.1	509.6	360.4	380.6	513.7
NP_031952.2	aminoacyl tRNA synthase complex-interacting multifunctional protein 1 isoform 1 [Mus musculus]	1.026	1.093	0.864	0.615745	0.396313	0.383714	106.3	95.7	98	15.17	9.11	27.8	1	18	53	18	71	35.1	8.57	0	139.069	1724	1.132	0.944	1.026	1.579	1.093	0.946	0.717	0.864	1.085	79.2	105.4	103.4	93.1	83.9	100.8	147	91.7	95.3	2580.1	3431.9	3366.8	3031.5	2732.2	3281.1	4787.4	2985.8
NP_001165617.1	aminoacyl tRNA synthase complex-interacting multifunctional protein 2 isoform 1 [Mus musculus]	1.281	1.058	0.962	0.398236	0.448095	0.62939	113.3	83.1	103.5	26.84	10.17	47.18	1	7	17	1	28	35.4	7.83	0	35.119	373	1.363	0.883	1.281	2.231	0.918	1.058	0.611	0.962	1.211	69.4	108.7	120.3	79.8	78.5	93.9	178	72.1	99.3	71.4	111.9	123.8	82.1	80.8	96.7	183.2	74.2
NP_666277.1	aminoacyl tRNA synthase complex-interacting multifunctional protein 2 isoform 2 [Mus musculus]	0.731	1.125	0.65				89.5	94.1	116.4	15.07	23.14	34.57	1	7	16	1	35	31.1	7.46	0	39.007	413	0.731	1.456	0.01	1.125	0.884	1.238	0.65	1.648	0.01	119	96.1		131.5	81.7	112.4	147.9	72.2	139.1	15.2	12.3		16.8	10.4	14.3	18.9	9.2
NP_663392.2	aminopeptidase B isoform 1 [Mus musculus]	1.002	0.915	1.081	0.948986	0.527546	0.546038	96.3	102.1	101.5	19.79	7.23	13.92	1	11	18	11	20	72.4	5.35	0	46.367	433	1.142	1.002	0.859	0.915	1.106	0.794	1.248	0.906	1.081	95.4	125.5	86.8	109.9	95.2	101.1	100.5	105.3	80.3	580	763	528	668.2	578.9	614.9	611.2	640.5
NP_001333594.1	AMP deaminase 2 isoform d [Mus musculus]	0.872	0.882	0.931	0.0427466	0.40769	0.202618	90	110.1	100	5.69	6.85	4.67	1	31	62	30	33	94.6	6.51	0	122.058	1078	0.906	0.814	0.872	1.063	0.874	0.882	0.852	0.931	0.989	89.3	89.7	98.6	99	109.7	113	105.2	95.9	99.6	3061.4	3075.1	3380.9	3394.4	3762.9	3876.6	3608.8	3289.7
NP_001359370.1	AMP deaminase 3 isoform 3 [Mus musculus]	1.276	1.061	1.202	0.147693	0.928359	0.151483	112.9	90.8	96.3	5.67	21.32	13.06	1	6	6	5	7	89.5	7.14	0	14.46	89	1.501	1.055	1.276	1.402	0.714	1.061	1.07	1.479	1.202	116.9	107.5	120	71.6	110.8	94	100.4	79	99.8	150.2	138	154.1	92	142.3	120.8	129	101.5
NP_001276475.1	amphiphysin isoform 2 [Mus musculus]	0.977	1.067	1.057	0.749926	0.850299	0.836339	99.6	98.8	101.5	8.08	5.47	10.94	1	26	92	24	49	75.3	4.63	0	205.089	2324	1.186	0.977	0.935	1.108	1.067	0.885	1.07	0.916	1.057	100.7	109.7	93.4	92.5	103.1	99.8	102.6	109.9	88.3	6984.5	7613.3	6480.5	6421.9	7151.5	6927.7	7116.1	7627.1
NP_080101.1	amyloid protein-binding protein 2 [Mus musculus]	1.12	1.113	1.049	0.324361	0.464704	0.421777	106.1	92.8	101.1	4.08	17.93	12.56	1	2	2	2	3	66.8	6.9	0.005	4.922	42	1.484	0.974	1.12	1.113	0.929	1.166	1.333	1.049	0.96	106.8	113.2	104.7	76.3	109.7	93.5	84.9	101.9	109	84.3	89.4	82.7	60.2	86.6	73.8	67	80.4
XP_006527202.1	amyloid-beta A4 precursor protein-binding family A member 1 isoform X1 [Mus musculus]	0.886	0.938	0.945	0.295858	0.554717	0.210911	91.7	103.4	104.9	8.68	7.42	4.52	1	13	33	11	23	92.9	4.88	0	78.383	830	1.027	0.751	0.886	1.059	0.916	0.938	0.97	0.82	0.945	85.6	101.5	91.3	98.9	114	103	104.7	104.5	96.6	434.9	515.7	463.9	502.2	579	523.3	531.7	530.7
XP_006540636.1	amyloid-beta A4 precursor protein-binding family A member 2 isoform X1 [Mus musculus]	1.618	1.543	1.063	0.0152195	0.116247	0.304598	129.8	80.2	89.9	33.21	25.67	36.34	1	8	14	6	12	82.7	4.88	0	33.27	303	1.575	1.618	1.947	1.543	1.121	1.831	1.021	1.443	1.063	131.5	78.7	159.1	49.9	81.3	81.7	77.1	91.1	149.6	546.8	327.1	661.5	207.7	338	339.9	320.4	378.8
XP_006507293.1	amyloid-beta A4 precursor protein-binding family B member 1 isoform X1 [Mus musculus]	0.967	1.104	1.049	0.706981	0.689656	0.94569	96.9	98	105.1	13.61	6.28	13.21	1	6	8	6	9	77.4	5.01	0	28.874	158	1.307	0.967	0.914	1.182	1.104	0.871	1.106	0.876	1.049	97.9	117.4	90.5	89.8	101.2	99	106.2	111.7	86.3	319.9	383.6	295.8	293.4	330.9	323.6	346.9	365.1
NP_001185752.1	amyloid-beta A4 protein isoform 1 precursor [Mus musculus]	0.943	1.061	0.856	0.816465	0.32465	0.0921175	93.8	96.6	109.5	6.87	11.82	17.64	1	14	25	13	21	86.7	4.79	0	53.482	455	1.27	0.909	0.943	1.71	1.061	1.038	0.743	0.856	0.908	91.8	101.5	89.1	79.9	101.1	94.6	136.6	107.2	98.2	1136.2	1255.2	1103	988.4	1250.6	1170.1	1690.5	1326.6
NP_031493.2	amyloid-like protein 1 precursor [Mus musculus]	0.896	1.285	0.735	0.706889	0.268204	0.303187	84.5	94.3	121.2	37.04	25.95	13.34	1	3	3	3	5	72.8	5.67	0	9.523	43	0.896	0.743	2.415	1.285	1.011	2.215	0.698	0.735	1.091	73.2	84	141.9	93.7	98.5	58.7	120.4	99.6	130.1	26.8	30.7	51.9	34.3	36	21.5	44	36.4
NP_001344627.1	amyloid-like protein 2 isoform d precursor [Mus musculus]	0.978	1.174	0.846	0.642345	0.341655	0.241303	93.5	94.3	112.2	4.37	7.99	14.32	1	13	28	12	18	86.7	4.75	0	51.194	534	1.196	0.959	0.978	1.413	0.937	1.174	0.846	1.023	0.833	93.3	101.8	96.5	85.1	97.4	98.6	120.2	91.2	115.8	962.9	1049.6	995.5	877.7	1004.5	1017.5	1240	941
XP_006530623.1	anamorsin isoform X1 [Mus musculus]	0.901	0.937	0.961	0.974095	0.93959	0.84625	95.2	105.7	99.1	37.84	6.3	24.84	1	4	4	4	14	33.4	5.2	0	14.652	86	1.415	0.901	0.799	1.214	0.937	0.856	1.166	0.961	0.934	88.7	147.1	73.2	104	98.4	91.7	126.2	92.3	78.4	224.4	372.3	185.3	263.1	249	231.9	319.3	233.4
NP_032595.2	anaphase-promoting complex subunit 1 [Mus musculus]	1.11	0.938	1.1	0.381013	0.909865	0.234644	108.2	97.5	94.3	7.51	13.61	7.32	1	16	21	16	8	215.9	6.35	0	57.068	412	1.4	0.943	1.11	1.273	0.938	0.876	1.1	1.006	1.268	98.7	112.9	112.5	80.6	104.6	101.3	102.6	98	88.8	936.5	1071.6	1067.9	765.2	992.6	961.8	973.9	930.6
NP_780509.2	anaphase-promoting complex subunit 2 [Mus musculus]	0.748	1.001	0.813	0.773789	0.646765	0.0402534	82.2	108.8	108.9	22.41	19.81	22.66	1	5	12	5	6	95.2	5.31	0	12.845	165	1.499	0.748	0.701	1.845	1.001	0.806	0.813	0.748	0.87	78.3	113.8	79.1	75.9	104.7	112.7	140	104.7	90.8	762.5	1107.7	769.9	738.8	1019	1097.5	1363.2	1019.7
NP_077175.1	anaphase-promoting complex subunit 4 [Mus musculus]	0.915	0.924	1.133	0.791062	0.757976	0.305865	99.9	96.3	103.8	18.79	11.57	21.98	1	5	6	5	7	91.6	5.4	0	25.83	220	1.405	0.889	0.915	1.24	0.924	0.747	1.133	0.963	1.224	99.9	126.5	88	90	112.3	96.2	111.6	103.7	71.9	302.9	383.6	266.9	273	340.6	291.7	338.6	314.6
NP_067480.2	anaphase-promoting complex subunit 5 isoform a [Mus musculus]	0.961	0.976	0.985	0.786415	0.705727	0.738834	98.2	102.1	99.7	6.43	12.25	3.56	1	10	13	10	13	83	6.71	0	25.522	158	1.281	0.898	0.961	1.248	0.926	0.976	1.027	0.97	0.985	94.8	107.7	99.9	84	105.6	103.9	104.9	97.7	101.5	657	746.3	692.5	582.4	731.5	720.4	727	677.1
XP_036021221.1	anaphase-promoting complex subunit 7 isoform X1 [Mus musculus]	1.147	1.178	0.973	0.254577	0.668328	0.655883	104.4	91.5	104	3.44	10.4	11.59	1	8	8	8	14	63	5.72	0	22.493	149	1.147	0.977	1.184	1.178	0.832	1.225	0.973	1.174	0.967	103.7	100.6	107.7	87.7	106.2	90.9	103.4	88.4	111.4	297.4	288.3	308.8	251.4	304.4	260.7	296.3	253.3
NP_001177373.1	angio-associated migratory cell protein isoform 1 [Mus musculus]	1.49	1.283	1.161	0.325285	0.440802	0.156297	118	79.2	102.8	28.6	37.8	11.63	1	1	1	1	3	46.9	4.41	0.005	4.879	54	2.988	0.883	1.49	2.035	0.815	1.283	1.468	1.083	1.161	99.5	163.1	105.5	54.6	112.7	70.8	111.1	91.9	90.8	39.6	64.9	42	21.7	44.8	28.2	44.2	36.6
XP_006528927.1	angiomotin isoform X1 [Mus musculus]	0.983	1.015	0.929	0.954948	0.729056	0.792702	108.2	95.2	96.7	26.64	25.2	31.78	1	7	7	7	6	120.8	7.5	0	16.09	67	0.883	1.136	0.983	0.95	1.015	1.085	0.929	1.119	0.906	98.8	72.8	125.7	82.5	87	127.8	78.4	88.3	138.7	319.9	235.9	406.8	267.2	281.5	413.8	253.8	285.9
XP_006496513.1	anion exchange protein 3 isoform X1 [Mus musculus]	1.031	1.015	0.859	0.902692	0.753926	0.788407	93.6	102.6	103.8	9	25.5	18.22	1	4	5	4	5	135.3	6.51	0	17.676	165	1.286	0.798	1.031	1.498	1.015	0.8	0.859	0.786	1.288	95.4	90.9	107.9	70.6	119.5	104.7	105.8	121.4	83.8	69.6	66.3	78.8	51.6	87.2	76.4	77.2	88.6
XP_006520250.1	ankycorbin isoform X1 [Mus musculus]	1.056	1.183	0.892	0.36324	0.453872	0.821418	112.2	97.6	90.2	18.12	20.43	29.75	1	10	11	9	11	108.8	6.27	0	25.381	153	1.056	1.15	0.974	1.183	0.898	1.247	0.892	1.28	0.781	110.2	79	110.6	74.8	95.8	113.5	88.5	86	141.5	172.1	123.4	172.7	116.9	149.7	177.3	138.3	134.4
NP_082985.2	ankyrin repeat and BTB/POZ domain-containing protein BTBD11 isoform 1 [Mus musculus]	0.932	1.101	0.968	0.557739	0.860975	0.672428	100.4	94.3	105.3	20.74	24.41	1.19	1	2	2	2	2	121.5	6.81	0	8.815	95	0.932	0.909	1.065	1.246	0.79	1.101	0.747	1.15	0.968	117.3	77	97.3	82.6	129	91.4	103	102	100.6	101.2	66.4	84	71.3	111.3	78.8	88.8	88
XP_017176586.1	ankyrin repeat and IBR domain-containing protein 1 isoform X1 [Mus musculus]	1.106	0.98	1.129	0.706401	0.584467	0.072951	111.4	94.7	94	4.64	19.58	7.17	1	12	13	12	12	122.6	5.14	0	32.892	113	1.176	1.106	0.868	1.105	0.98	0.722	1.064	1.129	1.201	99.4	107.1	108.5	91	89.9	125	100.6	88.1	90.3	175.4	188.8	191.4	160.5	158.6	220.6	177.5	155.4
NP_780584.2	ankyrin repeat and KH domain-containing protein 1 [Mus musculus]	1.174	1.06	1.108	0.204705	0.639566	0.444096	106	94.2	99.8	8.06	8.17	16.81	1	11	13	4	5	269.5	5.87	0	34.157	230	1.3	1.001	1.174	1.391	0.855	1.06	0.935	1.171	1.108	97.1	109	113.8	83.9	97	96.9	116.6	82.9	102.7	159.3	178.9	186.7	137.6	159.2	159	191.4	136.1
NP_001240743.1	ankyrin repeat and LEM domain-containing protein 2 isoform 1 [Mus musculus]	1.229	1.251	0.924	0.111908	0.28575	0.742838	107.8	75.6	116.7	9.79	15.17	33.08	1	10	12	10	12	106.1	7.37	0	33.606	230	1.604	1.229	1.156	2.152	0.997	1.251	0.745	1.232	0.924	93.4	113.1	108.4	70.5	76	93.8	151.7	75.8	117.3	542.9	657.2	630.1	409.9	441.8	545	882	440.6
NP_666145.3	ankyrin repeat and MYND domain-containing protein 2 [Mus musculus]	0.951	1.109	1.18	0.643046	0.837128	0.627459	99.4	90.6	110	24.28	13.17	26.96	1	8	14	8	21	48.7	6.67	0	32.515	361	1.614	0.951	0.885	1.368	1.109	0.746	1.18	0.858	1.186	101.9	133	82.1	82.4	107.1	92.8	112.7	118.8	69.2	1142.8	1492.4	921.4	924.5	1201.3	1040.8	1264.7	1332.6
NP_001272969.1	ankyrin repeat and SAM domain-containing protein 1A isoform 1 [Mus musculus]	1.035	1.027	1.007	0.592243	0.30514	0.766375	101.4	98	100.6	2.97	15.28	17.15	1	4	9	3	3	129.5	6.21	0	13.553	178	1.192	1.035	0.929	0.992	1.027	1.032	1.202	1.007	0.9	101.3	99.2	105.2	83.2	97.9	113.2	82.6	100.6	116.9	91.3	89.4	94.8	75	88.2	102	74.4	90.6
XP_030101236.1	ankyrin repeat and sterile alpha motif domain-containing protein 1B isoform X39 [Mus musculus]													1	13	31	1	32	53.4	8.63	0	69.649	661
XP_006514364.1	ankyrin repeat and sterile alpha motif domain-containing protein 1B isoform X4 [Mus musculus]	1.136	1.05	0.825	0.905859	0.673299	0.373051	106.9	94.2	98.9	43.81	20.97	49.73	1	21	44	8	17	145.3	6.15	0	109.257	999	0.685	1.136	1.196	0.83	1.05	1.456	0.825	1.081	0.822	99.2	53.8	139	78.5	87.3	116.2	65.2	91.7	169.2	413.4	224.2	579.5	327.3	364	484.4	271.7	382.3
XP_030101237.1	ankyrin repeat and sterile alpha motif domain-containing protein 1B isoform X42 [Mus musculus]	1.105	1.019	0.701	0.72362	0.514836	0.278061	106.1	96	97.8	47.22	18.07	53.48	1	15	37	3	35	50.8	7.59	0	90.42	880	0.581	1.105	1.182	0.91	1.019	1.686	0.639	1.085	0.701	97.9	45.4	131	78.1	88.6	110.8	71	90.3	186.9	329.5	152.6	440.5	262.6	298.1	372.8	238.9	303.8
NP_001013828.1	ankyrin repeat domain-containing protein 13C isoform 1 [Mus musculus]	1.041	1.247	0.844	0.757008	0.025236	0.138677	85.3	95.2	119.4	21.35	15.51	19.65	1	3	3	3	6	60.1	6.9	0	10.694	53	1.041	0.846	1.053	1.139	1.254	1.247	0.914	0.675	0.844	78.5	83	114.5	79.8	92.7	108.8	90.9	116.2	135.6	60.4	63.9	88.1	61.4	71.3	83.7	69.9	89.5
NP_080996.2	ankyrin repeat domain-containing protein 13D [Mus musculus]	1.122	1.065	1.097	0.267899	0.435577	0.169894	105.7	94.1	100.2	5.42	27.78	15.32	1	4	5	4	7	68	5.47	0	9.582	99	1.039	1.122	1.656	0.947	1.065	1.272	1.097	1.054	1.302	111.9	116.4	104.5	112	99.7	63.1	106.1	106.1	80.2	37.9	39.4	35.4	38	33.8	21.4	35.9	36
XP_006535353.1	ankyrin repeat domain-containing protein 17 isoform X5 [Mus musculus]	0.994	1.089	0.913	0.712332	0.459372	0.0549632	99.9	90.6	109.5	13.69	14.02	16.68	1	21	27	14	10	263.5	6.57	0	95.337	674	1.358	0.875	0.994	1.504	0.911	1.089	0.903	0.96	0.913	83.4	108.3	105.2	79.8	95.3	105.9	120	86.9	115.2	359.5	466.7	453.3	343.7	410.8	456.1	517	374.3
NP_001020022.2	ankyrin repeat domain-containing protein 34A [Mus musculus]	1.184	1.199	0.998	0.241009	0.488554	0.929224	105.7	88.4	105.9	19.6	10.48	32.16	1	1	2	1	3	52.4	9.45	0.005	5.102	62	0.977	1.196	1.184	0.862	1.199	1.372	1.134	0.998	0.863	107.4	80.7	120.2	82.6	89.7	101.5	71.1	107.6	139.3	98.9	74.4	110.7	76.1	82.7	93.6	65.6	99.1
NP_001344935.1	ankyrin repeat domain-containing protein 46 [Mus musculus]	1.049	1.111	0.954	0.715877	0.784025	0.185199	101.1	94.2	104.7	1.44	56.66	2.51	1	4	5	4	18	25.2	5.73	0	18.887	133	1.333	1.049	0.489	1.334	1.111	0.512	1	0.944	0.954	89.7	91.9	92.1	68.9	85.5	188.4	91.9	95.1	96.5	113	115.7	116	86.8	107.7	237.4	115.7	119.7
XP_006535645.1	ankyrin repeat domain-containing protein 50 isoform X1 [Mus musculus]	0.959	0.973	1.022	0.357454	0.159653	0.98302	98.7	102.9	98.5	9.23	4.09	4.45	1	23	34	23	19	155.3	6.55	0	116.729	935	0.921	0.959	1.019	0.989	0.938	0.973	0.931	1.022	1.047	97.5	90.6	108.7	98.4	101.6	106.7	97.3	95.4	103.8	1388.5	1290.2	1547.8	1400.6	1447.2	1518.6	1385.2	1358.2
NP_766527.3	ankyrin repeat domain-containing protein SOWAHC [Mus musculus]	1.004	0.948	1.075	0.530424	0.560777	0.65725	101.9	101.5	96.5	41.33	18.15	22.08	1	3	3	3	8	54.9	6	0	9.211	74	1.197	1.004	0.35	1.114	0.74	0.948	1.075	1.356	0.369	107.8	109.7	45.9	91.7	107.4	131.4	102.1	79.5	124.5	44.3	45.1	18.9	37.7	44.2	54	42	32.7
XP_006509052.1	ankyrin-1 isoform X1 [Mus musculus]	0.829	0.971	0.891	0.310188	0.397014	0.466465	104.9	99	96.1	26.84	21.78	31.83	1	16	26	11	10	213.1	6.55	0	65.116	551	0.719	1.06	0.829	0.807	0.971	1.017	0.891	1.092	0.815	103.5	64.2	110.3	89.3	97.6	133	72.1	94.7	135.3	404.9	251.3	431.6	349.4	381.9	520.6	282.1	370.7
NP_001314867.1	ankyrin-2 isoform 4 [Mus musculus]	1.03	0.932	0.64	0.50634	0.685655	0.371956	110.1	101.3	88.6	54.41	22.37	55.33	1	238	1206	3	71	434.5	5.15	0	2196.17	37032	0.447	1.087	1.03	0.932	0.875	1.609	0.479	1.242	0.64	110.2	32.9	120.1	73.7	101.4	116.6	68.7	88.8	187.6	486.7	145.3	530.2	325.4	447.8	514.8	303.2	391.9
XP_017174916.1	ankyrin-2 isoform X24 [Mus musculus]	1.195	0.868	0.83	0.712202	0.834297	0.706553	117	98	85	60.2	17.89	63.78	1	240	1216	2	70	439.3	5.22	0	2201.49	37111	0.406	1.195	1.283	0.616	0.868	1.545	0.659	1.377	0.83	116.5	32.5	147.3	80	97.5	114.8	49.3	84.6	177.4	866.1	241.2	1095	594.4	724.8	853.6	366.2	629
XP_036018731.1	ankyrin-2 isoform X31 [Mus musculus]	1.038	0.985	0.827	0.628308	0.893112	0.535609	112.3	94.5	93.2	43.91	18.11	42.8	1	240	1218	2	71	437.2	5.19	0	2199.8	37157	0.532	1.188	1.038	0.756	0.985	1.255	0.704	1.206	0.827	108.9	47.8	127.1	89.9	91.7	122.5	68	90.3	153.8	474.1	208.1	553.4	391.1	399.1	533.3	295.8	393.3
XP_036018739.1	ankyrin-2 isoform X41 [Mus musculus]	2.848	1.17	2.177	0.209212	0.566177	0.107935	165.7	58.2	76.1	128.71	116.65	116.14	1	237	1210	1	71	435.4	5.17	0	2193.97	37088	0.943	3.729	2.848	0.789	1.713	1.17	1.196	2.177	2.435	65.1	21.5	411.6	22.8	17.5	144.5	18	29.9	169.1	51.4	17	324.9	18	13.8	114.1	14.2	23.6
XP_036018744.1	ankyrin-2 isoform X46 [Mus musculus]	1.279	0.936	1.335	0.977843	0.215035	0.645941	109.3	107.6	83.1	61.93	33.12	37.72	1	236	1195	2	71	432.4	5.15	0	2192.47	36955	0.567	1.279	1.344	0.772	0.958	0.936	0.734	1.335	1.435	92.9	51.9	184.7	91.5	72.7	137.4	70.7	69.6	128.7	39.3	21.9	78.1	38.7	30.7	58.1	29.9	29.4
XP_036011417.1	ankyrin-3 isoform X4 [Mus musculus]	0.951	0.913	0.719	0.325693	0.916895	0.256835	100.6	104.2	95.2	38.48	19.53	42.87	1	131	257	119	35	481.8	6.57	0	682.472	6416	0.619	0.966	0.951	0.861	0.913	1.335	0.719	1.057	0.712	102.2	50	114.3	80.8	105.8	120.2	69.5	96.7	160.5	11471.1	5610.5	12828.8	9062.2	11876.5	13490.9	7802.7	10848.5
NP_034860.2	annexin A1 [Mus musculus]	0.75	0.807	0.93	0.375167	0.607089	0.935958	78.9	146	75.2	38.06	52.06	46.51	1	3	3	3	8	38.7	7.37	0.002	7.82	79	0.54	1.162	0.75	0.34	1.612	0.807	1.59	0.721	0.93	57.4	83.5	124.1	154.6	49.4	165.4	52.5	79.6	133.4	58	84.5	125.6	156.4	50	167.4	53.2	80.5
XP_006510859.1	annexin A2 isoform X1 [Mus musculus]	0.968	0.684	1.196	0.495444	0.366331	0.0601204	80.9	151.5	67.6	38.22	113.97	26.82	1	12	36	12	32	38.7	7.69	0	72.759	909	0.111	1.34	0.968	0.094	1.12	0.684	1.177	1.196	1.416	50	48.1	90.6	433.8	37.3	93.6	40.8	41.8	64	1073	1032.3	1945.8	9314.9	801	2009.3	876.9	897
XP_030110975.1	annexin A4 isoform X1 [Mus musculus]	0.235	0.447	1.355				74.4	170.8	54.9	55.37	61.23	35.87	1	2	2	2	8	35.9	5.57	0.002	7.405	60	0.235	0.01	0.659	0.173	1.25	0.447	1.355	0.01	1.474		58.8	134.4	250.1	52.5	204.1	43.4	65.6	91.2		6.8	15.5	28.9	6.1	23.5	5	7.6
NP_033803.1	annexin A5 [Mus musculus]	1.141	1.097	0.901	0.813057	0.439049	0.712526	94	101.7	104.4	22.44	15.99	4.06	1	6	7	5	19	35.7	4.96	0	20.258	138	1.161	0.825	1.141	1.289	1.097	0.928	0.901	0.752	1.229	82.1	92	124.8	79.3	99.5	109.4	102.2	109.2	101.5	258.4	289.4	392.8	249.3	313.1	344.1	321.4	343.5
NP_038500.2	annexin A6 isoform a [Mus musculus]	1.225	0.903	1.196	0.642561	0.885414	0.131231	116.7	97.3	86	35.94	11.51	34.37	1	23	43	22	38	75.8	5.5	0	72.132	543	1.758	0.711	1.225	1.47	0.674	0.903	1.196	1.056	1.357	75.7	155.9	106.3	88.7	106.4	86.8	130.3	71.7	78.4	1297.5	2672.8	1822.7	1520.5	1823.7	1487.6	2235.1	1228.8
XP_006518515.1	annexin A7 isoform X1 [Mus musculus]	0.855	0.826	1.036	0.00372924	0.566379	0.698765	89.9	106.2	103.9	17.35	18.21	13.87	1	9	15	9	19	52.2	5.52	0	37.731	275	0.855	0.874	0.846	0.826	1.197	0.762	1.036	0.73	1.111	77.6	109.9	91.8	128.4	88.9	108.4	106.1	106.4	82.6	648.7	917.9	766.7	1073	742.6	906	886.1	888.7
XP_011241230.1	anoctamin-10 isoform X1 [Mus musculus]	1.011	1.075	1.045	0.38592	0.397499	0.532405	103.8	96.9	99.3	3.65	12.93	10.2	1	5	7	5	9	77.2	7.03	0	22.498	139	1.31	1.007	1.011	1.075	1.078	0.967	1.22	0.934	1.045	100.5	107.3	106.8	81.9	99.8	105.7	88	107.6	102.3	225.8	241.3	240.1	184.1	224.3	237.6	197.8	241.9
XP_017168360.1	anoctamin-8 isoform X1 [Mus musculus]	0.859	1.006	1.057	0.927599	0.901067	0.750701	96.8	111.5	91.7	1.29	30.64	18.05	1	4	4	4	5	135.3	6.34	0	15.094	71	1.536	0.859	0.807	1.227	1.006	0.764	1.252	0.853	1.057	99.2	101.8	100.3	66.3	115.5	124.3	81.3	116.3	95	94.8	97.2	95.8	63.3	110.3	118.7	77.7	111
XP_030099556.1	antithrombin-III isoform X1 [Mus musculus]	0.977	0.857	0.968	0.462701	0.847903	0.550783	96.2	98.5	105.3	3.78	20.47	32.81	1	5	5	5	9	52	6.46	0	12.161	64	1.039	0.769	0.977	1.729	0.794	0.857	0.601	0.968	1.141	95.2	88.8	89.9	85.5	123.9	92	147.7	98.3	78.8	296.3	276.2	279.6	265.9	385.5	286.2	459.7	306
XP_030101345.1	AP-1 complex subunit beta-1 isoform X1 [Mus musculus]													1	46	214	1	45	104.9	5.06	0	322.59	5337
XP_030101346.1	AP-1 complex subunit beta-1 isoform X2 [Mus musculus]	1.371	1.072	0.959	0.687619	0.773434	0.777609	109.5	89.9	100.6	12.25	33.14	12.41	1	46	214	1	45	104.6	5.1	0	322.504	5352	1.371	1.465	0.694	1.072	1.62	0.724	1.279	0.905	0.959	103.6	116.7	91.3	85.1	70.7	131.5	91.3	114.6	95.2	43.7	49.2	38.5	35.9	29.8	55.4	38.5	48.3
NP_033807.2	AP-1 complex subunit gamma-1 isoform 1 [Mus musculus]	0.949	0.988	1.052	0.938085	0.913389	0.973919	96.3	100.1	103.5	12.96	13.15	12.08	1	20	39	19	25	91.7	6.8	0	89.675	841	1.322	0.826	0.949	1.151	0.988	0.902	1.148	0.836	1.052	93.6	115.6	92.4	87.4	113.3	97.3	100.6	112	87.8	2174.1	2683.1	2145.2	2029.7	2630.6	2259.3	2336.3	2599.9
NP_031482.1	AP-1 complex subunit mu-1 [Mus musculus]	0.936	0.99	0.958	0.732545	0.508331	0.901146	98.5	101.3	100.2	10.33	14.98	1.86	1	12	24	12	31	48.5	7.3	0	57.831	483	1.412	0.897	0.936	1.259	0.99	0.978	1.122	0.906	0.958	92	112.8	99.8	79.9	102.6	106.6	100.6	101.5	104.2	1164.5	1427.4	1263.3	1010.6	1298.6	1349.3	1272.6	1285.1
XP_036020638.1	AP-1 complex subunit sigma-1A isoform X1 [Mus musculus]	1.086	1.016	1.046	0.152658	0.264397	0.366009	112.3	89.2	98.6	22.89	28.58	25.97	1	6	12	5	36	22	6.07	0	26.211	352	1.268	1.086	1.061	1.016	1.105	1.014	1.247	0.983	1.046	86.2	100	133.7	78.9	79.4	126	80.2	87.8	127.8	481.2	557.7	745.8	440	443	703.2	447.2	489.6
XP_011246071.1	AP-1 complex subunit sigma-2 isoform X1 [Mus musculus]	1.154	1.078	1.012	0.197902	0.0750259	0.704426	105	91.3	103.8	6.03	4.8	5.51	1	3	8	2	18	18.9	5.48	0	13.324	171	1.221	1.154	0.998	1.049	1.141	1.078	1.164	1.012	0.927	104.7	111.1	98.5	91	90.7	98.6	95.5	103.5	106.3	139.8	148.4	131.5	121.5	121.1	131.7	127.5	138.2
NP_031484.1	AP-2 complex subunit alpha-1 isoform a [Mus musculus]	0.978	0.985	0.977	0.908148	0.609656	0.178069	97.9	101.8	100.3	4.32	9.58	2.51	1	55	339	37	59	107.6	7.03	0	468.919	10255	1.077	0.978	0.962	1.12	0.981	0.985	0.962	0.998	0.977	103.7	95.1	99.2	88.3	106	103.2	98.9	104	101.6	13643.7	12513.8	13054.6	11617.3	13944.9	13570	13007	13675.9
NP_001343997.1	AP-2 complex subunit alpha-2 isoform 1 [Mus musculus]	1.15	1.055	1.051	0.299253	0.578458	0.0515289	104.8	95.4	99.8	11.09	12.37	13.15	1	52	338	1	56	104.1	6.83	0	455.43	9430	1.15	0.961	1.271	1.055	0.915	1.22	1.09	1.051	1.042	102.6	95.9	118.7	83.4	106.7	93.4	88	97.6	113.9	227.9	213	263.7	185.2	237	207.4	195.4	216.9
NP_031485.3	AP-2 complex subunit alpha-2 isoform 2 [Mus musculus]	1.09	1.111	1.016	0.694398	0.75452	0.850619	96.2	100.6	103.1	13.89	11.14	8.39	1	52	338	1	56	104	6.93	0	454.24	9308	1.09	1.205	0.869	1.168	1.111	0.855	0.933	1.085	1.016	118.3	93.9	93.7	86.2	98.2	107.8	100.6	109.1	92.2	433.9	344.3	343.6	316	360.1	395.4	369	400.1
XP_036012889.1	AP-2 complex subunit beta isoform X1 [Mus musculus]	0.926	0.989	0.931	0.0602111	0.984472	0.00765481	93.6	104.2	102.2	6.13	6.99	5.36	1	53	394	27	55	105.7	5.34	0	472.91	10989	0.959	0.926	0.897	1.048	0.989	0.964	0.916	0.936	0.931	101.8	91.7	91.6	95.6	109.9	102.1	100.2	108.7	98.4	15610.7	14072.3	14053.9	14666.6	16861.9	15669.5	15366.9	16673.7
NP_033809.1	AP-2 complex subunit mu isoform 1 [Mus musculus]	1.03	0.984	0.982	0.843778	0.679153	0.727991	101.1	97.7	101.2	4.52	7.98	3.84	1	29	217	29	61	49.6	9.54	0	210.258	4952	1.03	0.955	1.035	1.111	0.972	0.984	0.927	0.982	1.051	102.6	94.5	101.9	91.7	107.5	98.4	101.9	104.5	96.9	14105.3	12985.3	14000.5	12606.4	14774.7	13528.6	14003.6	14365.2
NP_941015.2	AP-2 complex subunit sigma [Mus musculus]	0.984	0.976	1.008	0.351922	0.66837	0.698378	97.7	102.4	99.9	3.47	10.41	12.33	1	6	58	6	43	17	6.18	0	41.004	1720	0.784	0.985	0.984	0.74	1.145	0.976	1.06	0.861	1.008	96	92.4	99	117.8	97.4	100.6	87.2	111.5	98.2	3929.9	3781.1	4052.9	4822.6	3988.9	4118.3	3568.3	4565.7
XP_006517586.1	AP-3 complex subunit beta-1 isoform X1 [Mus musculus]	1.141	1.051	1.085	0.506137	0.843858	0.654581	105.7	96.9	97.4	6.31	8.97	18.01	1	29	51	20	24	124	5.66	0	102.944	874	1.168	0.909	1.141	1.286	0.81	1.051	0.909	1.123	1.085	96.8	109.7	102.4	93.9	106.4	89.7	120.7	86.1	94.3	959.5	1087.9	1015.1	931.1	1055.1	889.9	1197.2	854.2
NP_067467.2	AP-3 complex subunit beta-2 [Mus musculus]	0.949	0.945	0.955	0.832071	0.813504	0.866393	98.9	97.5	103.6	10.66	8.79	19.28	1	53	201	44	52	119.1	5.63	0	331.634	5202	1.115	0.903	0.949	1.17	0.945	0.836	0.953	0.955	1.135	100.1	109.9	88.7	98.6	110.8	93.5	115.4	104.8	78.2	11522.2	12659.1	10216.7	11354.8	12759.3	10770.1	13282	12061.8
NP_031486.1	AP-3 complex subunit delta-1 [Mus musculus]	0.919	0.938	0.914	0.226877	0.588283	0.838812	95.2	103.6	101.3	2.94	4.95	13.63	1	46	166	46	43	135	7.37	0	306.775	4555	1.003	0.857	0.919	1.111	0.938	0.8	0.903	0.914	1.149	93.8	99.4	96.5	99.1	109.5	105	110.2	102.6	84	8285.9	8787.9	8524.2	8760.8	9672.7	9275.3	9736.5	9068.6
XP_006519355.1	AP-3 complex subunit mu-1 isoform X1 [Mus musculus]	0.993	1.018	1.079	0.643819	0.732455	0.339882	100.3	96.9	102.8	12.53	4.33	22.12	1	14	30	10	44	46.9	6.93	0	76.114	683	1.248	0.993	0.931	1.157	1.018	0.717	1.079	0.976	1.298	103	118.8	92.7	95.1	103.8	99.5	110.1	105.6	71.4	1312.3	1512.8	1180.7	1211.8	1321.6	1267.6	1402.6	1345.1
XP_030099566.1	AP-3 complex subunit mu-2 isoform X1 [Mus musculus]	1.13	1.048	1.078	0.164842	0.45513	0.0739282	105.7	96.3	98	12.17	4.69	7.98	1	12	29	8	36	46.9	7.56	0	57.492	578	1.13	1.015	1.207	1.048	0.97	1.064	1.078	1.046	1.134	95.6	103.5	121	91.5	94.2	100.3	95.9	91.4	106.6	676.7	732.2	856.1	647.9	666.7	709.6	679.1	646.9
NP_033811.1	AP-3 complex subunit sigma-1 isoform 1 [Mus musculus]	1.008	1.105	1.033	0.89641	0.766576	0.810189	94.2	97.8	108	18.27	3.56	17.76	1	7	21	4	38	21.7	5.39	0	53.007	701	1.008	0.847	1.229	1.256	0.82	1.105	0.802	1.033	1.113	85.1	94.3	120.3	93.6	100.5	97.9	117.6	82.4	108.2	766.3	849.3	1083.2	843	904.8	881.5	1059	741.7
NP_001289944.1	AP-3 complex subunit sigma-1 isoform 2 [Mus musculus]	1.13	0.982	1.19	0.0264493	0.807103	0.332055	109.7	96.9	93.4	0.79	2.9	13.48	1	4	14	1	28	18.8	5.08	0	43.629	550	1.13	1.168	1.09	1.196	0.982	0.911	0.945	1.19	1.196	108.2	106.7	106.8	94.4	92.6	98	112.9	91	89.3	163.6	161.3	161.4	142.7	140	148.2	170.7	137.5
NP_033812.3	AP-3 complex subunit sigma-2 [Mus musculus]	1.112	1.001	1.031	0.31219	0.960546	0.445237	102.3	98.8	98.9	14.9	7.62	20.37	1	8	14	8	40	22	5.22	0	30.015	248	0.967	1.112	1.178	1.001	0.885	1.143	0.966	1.256	1.031	99.6	93	122.8	96.2	89.5	104.2	96.3	79.3	119.1	539.7	503.9	665.6	521.4	485.3	565	521.8	429.6
XP_006498611.1	AP-4 complex subunit epsilon-1 isoform X1 [Mus musculus]	0.999	1.118	0.736				89.4	90.7	119.9	1.85	26.98	55.39	1	1	2	1	1	125.9	5.72	0.004	6.288	49	0.999	1.077	0.01	0.433	1.462	1.118	2.308	0.736	0.01	100.1	102.8		102.9	93	151.4	44.5	136	169.3	5.7	5.8		5.9	5.3	8.6	2.5	7.7
XP_036022028.1	AP2 associated kinase 1 isoform X1 [Mus musculus]	1.398	1.316	1.339	0.0426847	0.230244	0.11773	126	79.4	94.6	8.37	12.44	21.61	1	33	93	3	37	140	5.95	0	265.451	3192	1.802	1.37	1.398	1.345	0.97	1.316	1.339	1.413	1.062	109.9	127.8	127.2	70.9	80.2	91	95.4	77.8	119.8	50.6	58.8	58.5	32.7	36.9	41.9	43.9	35.8
XP_006506255.1	AP2 associated kinase 1 isoform X24 [Mus musculus]	1.168	1.404	0.746	0.945137	0.124231	0.243892	99.5	85.2	115.2	54.92	9.95	41.36	1	32	93	2	49	103.2	6.7	0	270.113	3285	0.572	1.168	1.607	1.404	1.225	2.154	0.407	0.954	0.746	89.3	42.1	142.3	73.6	76.5	88.5	103.4	93.6	190.7	54.5	25.7	86.8	44.9	46.7	54	63.1	57.1
NP_082389.2	APC membrane recruitment protein 2 isoform 1 [Mus musculus]	0.968	1.14	0.85	0.325054	0.272903	0.286269	85.8	92.3	121.9	17.18	12.78	20.53	1	13	21	13	28	69.9	6.64	0	70.252	592	0.825	0.997	0.968	1.32	0.979	1.14	0.625	1.018	0.85	87	77.2	107.7	93.6	87.3	111.3	123.6	85.5	126.8	958.3	850.6	1186.5	1030.6	961.4	1225.7	1360.8	941.5
NP_001005424.2	apical junction component 1 homolog [Mus musculus]	0.856	1.041	0.756	0.5474	0.56993	0.654294	113	101.2	85.8	50.3	28.22	56.54	1	33	45	33	40	107.1	9.11	0	111.55	709	0.38	1.372	0.856	0.506	1.041	1.132	0.75	1.317	0.756	113.4	38.5	122.2	101.5	82.6	142.8	51.4	86.1	161.6	2818.5	958.3	3038.1	2522.9	2054.8	3549.2	1277.4	2139.5
XP_030097875.1	apolipoprotein E isoform X1 [Mus musculus]	1.435	1.231	1.149	0.0070125	0.152703	0.261543	112.1	79.3	108.6	15.68	18.82	6.57	1	21	82	21	66	35.8	5.68	0	106.807	1916	1.569	1.435	1.414	1.599	1.091	1.231	0.981	1.316	1.149	138.6	105	108.7	67	96.6	76.9	107.1	105.4	94.7	7080.1	5364.9	5553.5	3419.7	4933.5	3928.4	5468.1	5381.6
NP_001292187.1	apoptosis inhibitor 5 isoform 1 [Mus musculus]	1.223	1.224	1.061	0.180298	0.218352	0.19195	109.8	80.9	109.2	12.57	17.15	14.4	1	13	20	13	30	59	7.34	0	75.662	613	1.824	1.118	1.223	1.72	1.042	1.224	1.061	1.073	0.999	95.4	122.1	115.8	66.9	85.3	94.7	115.1	88.9	115.9	703.5	900.6	853.9	493.7	629.2	698.4	849	655.7
XP_011249082.1	apoptosis regulator BAX isoform X2 [Mus musculus]	1.154	1.138	1.193	0.227214	0.388939	0.161143	106.3	88.9	104.8	17.66	11.96	14.76	1	4	9	4	26	24.8	5.47	0	24.672	300	1.862	1.154	1.105	1.498	1.138	0.926	1.243	1.014	1.193	107.3	137.5	99.1	73.9	93	89.7	110.7	105.8	83.1	163.4	209.6	151	112.5	141.7	136.7	168.6	161.3
NP_036149.1	apoptosis-inducing factor 1, mitochondrial isoform 1 precursor [Mus musculus]	1.025	1.165	0.88	0.426378	0.475143	0.608594	96.4	94	109.6	17.18	28.4	2.79	1	12	16	12	22	66.7	9.17	0	42.537	332	1.267	0.976	1.025	1.447	0.871	1.165	0.875	1.121	0.88	120.5	89	92.4	70.3	123.4	90.1	101.7	107.5	105	648.1	478.8	496.8	377.9	663.8	484.6	547	578.3
XP_030102751.1	apoptosis-resistant E3 ubiquitin protein ligase 1 isoform X1 [Mus musculus]	1.274	1.107	1.088	0.756734	0.734888	0.811609	106.8	83.8	109.4	7.54	38.38	16.06	1	2	2	2	2	94.1	7.25	0.005	5.395	37	1.274	1.421	0.699	1.107	1.306	0.813	1.151	1.088	0.859	110.4	95.8	99	75.2	77.7	141.7	83.3	101.5	115.3	61.6	53.5	55.3	42	43.4	79.1	46.5	56.7
XP_006515859.1	apoptosis-stimulating of p53 protein 1 isoform X1 [Mus musculus]	1.123	1.145	0.931	0.564566	0.314938	0.497098	107.2	89.9	102.9	8.02	20.23	6.88	1	11	15	11	9	122.8	6.67	0	29.612	145	1.205	0.891	1.123	1.145	0.957	1.226	1.052	0.931	0.916	104.6	105.6	91.2	87.7	117.4	81.2	100.4	112.3	99.5	691.3	698	602.6	579.4	775.8	536.5	663.3	742.3
XP_006519359.1	apoptotic chromatin condensation inducer in the nucleus isoform X1 [Mus musculus]	1.194	0.968	1.036	0.21737	0.5863	0.609064	106.7	90.3	103	2.64	18.58	15.77	1	15	19	15	12	150.6	5.91	0	53.133	283	1.403	1.194	1.002	1.558	0.918	0.968	0.9	1.301	1.036	109.4	104.1	108.3	74.2	91.6	108.1	115.6	84.1	104.6	460.3	437.8	455.8	312.1	385.5	454.8	486.3	353.7
NP_033814.2	apoptotic protease-activating factor 1 isoform 1 [Mus musculus]	1.024	0.834	1.228	0.596615	0.263081	0.028783	105.2	102.5	92.3	17.81	9.87	14.24	1	5	6	5	4	140.9	6.43	0	19.649	141	1.325	0.908	1.024	1.035	0.796	0.834	1.28	1.14	1.228	101.7	131.3	94.6	99.1	112	92.4	102.6	89.2	77.1	209.2	270.1	194.7	203.8	230.5	190.1	211.1	183.5
NP_033830.2	aquaporin-4 isoform M1 [Mus musculus]	1.721	1.198	1.365	0.146764	0.264611	0.111754	121.9	88.8	89.3	31.71	13.83	14.31	1	5	9	1	20	34.5	7.69	0	18.634	152	1.063	1.721	1.898	0.965	1.26	1.198	1.101	1.365	1.585	117.9	91.3	170.1	85.9	68.5	89.6	82.9	86.4	107.3	29.3	22.7	42.3	21.4	17	22.3	20.6	21.5
NP_001304658.1	aquaporin-4 isoform M1x [Mus musculus]	1.165	1.145	0.937	0.387651	0.26983	0.929389	93.4	99.7	106.9	24.69	12.7	8.85	1	6	11	2	24	37.7	6.52	0	31.273	228	1.36	0.919	1.165	1.145	0.98	1.334	1.188	0.937	0.873	88.9	134.6	90.7	98.9	96.8	77.9	113.3	94.9	103.9	29.3	44.3	29.9	32.6	31.9	25.7	37.3	31.3
NP_001239122.1	archaemetzincin-2 [Mus musculus]	1.064	0.948	1.097	0.858639	0.376986	0.158065	109.6	94	96.4	7.29	22.53	8.57	1	2	2	2	6	41.8	7.66	0.002	7.355	65	1.17	1.064	0.851	0.948	1.026	0.776	1.234	1.037	1.097	95.8	105	110.8	89.7	90	130.2	85.1	92.4	101	55	60.3	63.7	51.6	51.7	74.8	48.9	53.1
NP_001004144.1	ARF GTPase-activating protein GIT1 isoform 1 [Mus musculus]	0.936	0.916	1.036	0.0395972	0.0176983	0.364835	97.7	105.6	96.7	4.86	3.88	5.51	1	24	61	21	42	85.2	6.93	0	153.107	1548	0.964	0.925	0.936	0.916	0.939	0.904	1.052	0.984	1.036	99.1	103.3	93.7	107.2	107.2	100.1	98.2	100.7	90.5	2671.1	2783.8	2526.1	2887.8	2889.1	2698.6	2645.1	2713.8
XP_006530402.1	ARF GTPase-activating protein GIT2 isoform X1 [Mus musculus]	0.962	1.031	0.932	0.53169	0.720901	0.0248259	95.7	100.6	103.7	1.24	11.44	2.82	1	11	13	8	16	84.7	7.84	0	43.447	363	0.962	0.853	1.059	1.031	0.93	1.111	0.932	0.918	0.953	96.2	97.2	94.8	101.1	112.7	89.5	104.2	104.8	99.5	253.6	256.3	250.1	266.5	297.1	236.1	274.9	276.3
XP_006496493.1	arf-GAP domain and FG repeat-containing protein 1 isoform X1 [Mus musculus]	1.062	1.084	1.099	0.242632	0.606418	0.278163	100.7	96.5	102.8	12.44	2.51	11.19	1	10	22	10	16	59.7	8.65	0	33.294	312	1.228	1.062	1.016	1.117	1.084	0.921	1.099	0.98	1.103	99	120.3	96.5	98	93.2	94.9	109.4	101.1	87.4	837.4	1017.4	815.6	828.4	788.4	802.8	925.3	854.7
NP_001290195.1	arf-GAP domain and FG repeat-containing protein 2 isoform 3 [Mus musculus]	1.185	1.104	1.123	0.00903925	0.453271	0.426395	111.2	89.7	99.1	8.1	9.56	8.47	1	5	6	5	11	50.2	9.2	0	15.593	84	1.185	1.239	1.17	1.283	1.104	0.921	0.924	1.123	1.271	108.3	100.8	118.4	85	87.4	101.2	109.2	96.5	93.2	340	316.5	371.8	267	274.4	317.7	342.7	302.9
XP_006522806.1	arf-GAP with coiled-coil, ANK repeat and PH domain-containing protein 2 isoform X1 [Mus musculus]	1.133	0.985	1.072	0.105115	0.853351	0.202872	104.2	98.6	97.2	4.57	9.62	5.98	1	15	28	14	21	92.4	6.62	0	70.976	850	1.24	1.056	1.133	1.195	0.985	0.896	1.038	1.072	1.264	105.9	104.9	113.9	84.6	100.3	100.5	101	98.8	90.1	1394	1380.2	1499.1	1112.8	1319.6	1323.1	1329.6	1299.8
NP_997106.1	arf-GAP with coiled-coil, ANK repeat and PH domain-containing protein 3 [Mus musculus]	1.247	1.074	1.329	0.0580764	0.747105	0.0380733	120.8	86.4	92.8	7.17	10.4	2.8	1	11	12	10	18	92.7	6.02	0	35.528	242	1.513	1.247	1.213	1.139	1.074	0.889	1.329	1.162	1.365	108.5	124.4	121.6	82.2	87	100.2	93.6	93.4	89.1	289.1	331.5	323.9	219	231.8	267.1	249.4	248.9
NP_766311.2	arf-GAP with dual PH domain-containing protein 1 [Mus musculus]	1.046	1.095	1.064	0.316745	0.97318	0.411132	104.6	96	99.5	5.27	7.98	19.21	1	21	72	21	55	43.3	8.65	0	111.815	1431	1.239	1.046	1	1.164	1.095	0.774	1.064	0.955	1.292	108	109.4	99.2	88.3	103.3	99.2	102.8	113.1	76.7	4147.8	4199.5	3806.7	3390.7	3965.9	3807	3945.5	4341.5
NP_835220.1	arf-GAP with GTPase, ANK repeat and PH domain-containing protein 1 isoform 1 [Mus musculus]	1.014	1.077	0.939	0.160429	0.446544	0.595891	102.3	100.9	96.7	8.24	6.98	12.39	1	20	46	15	29	94.4	7.94	0	121.597	1353	1.011	1.014	1.045	1.077	0.947	1.158	0.939	1.071	0.902	102	90.5	106.4	89.4	100.6	101.8	96.4	95.2	117.9	1414.3	1254.8	1475.3	1240.7	1394.9	1411.5	1336.7	1320.3
NP_001028435.1	arf-GAP with GTPase, ANK repeat and PH domain-containing protein 2 isoform 1 [Mus musculus]	1.052	0.979	0.96	0.852426	0.859729	0.898597	108.5	96.7	94.7	26.24	11.93	21.69	1	39	117	38	38	124.4	9.89	0	251.532	3204	0.792	1.122	1.052	0.901	0.979	1.095	0.879	1.146	0.96	112.2	69.8	117.8	88.2	100	112	79.5	97.9	122.7	6509.8	4052.8	6836.4	5116	5802.4	6501.2	4611.6	5681.4
NP_631892.2	arf-GAP with GTPase, ANK repeat and PH domain-containing protein 3 isoform a [Mus musculus]	1.06	1.06	0.999	0.31313	0.630804	0.974232	100.7	96.7	102.6	1.68	6.53	6.97	1	23	64	11	27	97.6	7.77	0	124.842	1669	1.101	0.981	1.06	1.186	0.907	1.06	0.929	1.082	0.999	101.4	99.8	103.2	90.6	103.3	97.4	107.4	93.6	103.3	1819.1	1791.1	1852.2	1626.2	1853.4	1747.8	1928.2	1680.7
NP_001243360.1	arf-GAP with GTPase, ANK repeat and PH domain-containing protein 3 isoform b [Mus musculus]	1.277	0.906	1.408	0.392022	0.590189	0.000271649	114.5	104.3	81.3	38.46	37.73	37.8	1	13	39	1	36	42.2	7.77	0	81.412	1219	0.867	1.719	1.277	0.626	1.221	0.906	1.386	1.408	1.41	104.3	82.4	170.2	95	60.6	133.3	59.4	74	120.8	150.6	119	246	137.2	87.6	192.6	85.9	107
XP_006508249.1	arf-GAP with Rho-GAP domain, ANK repeat and PH domain-containing protein 1 isoform X1 [Mus musculus]	0.812	0.97	0.882	0.100341	0.739705	0.141854	87.8	108.2	104	11.77	4.09	22.59	1	2	2	2	1	162.2	6.18	0.009	4.472	17	0.633	0.859	0.812	0.718	0.97	1.208	0.882	0.885	0.672	91.9	73	87.7	115.3	107	108	82.8	103.8	130.5	130.7	103.8	124.7	163.9	152.2	153.6	117.8	147.6
NP_848494.2	arf-GAP with Rho-GAP domain, ANK repeat and PH domain-containing protein 2 [Mus musculus]	1.133	1.02	1.116	0.140186	0.288434	0.0975182	106	93.6	100.4	4.5	5.69	3.22	1	5	5	5	4	193.3	7.17	0	16.815	95	1.281	1.047	1.133	1.146	1.02	1.015	1.118	1.027	1.116	103.4	112.8	106.3	88.1	98.7	93.8	100.9	100.6	95.3	142.5	155.5	146.5	121.4	136	129.3	139.1	138.7
NP_034156.2	arf-GAP with SH3 domain, ANK repeat and PH domain-containing protein 1 isoform a [Mus musculus]	0.804	0.941	0.872	0.120183	0.65654	0.0155285	95.2	98.9	106	23.47	23.87	24.29	1	20	33	19	20	127.3	7.64	0	105.323	1000	0.804	0.962	0.796	0.922	1.072	0.941	0.872	0.898	0.846	99.3	66.1	105.5	82.2	103.2	132.6	75.8	110.6	124.8	1518.3	1010.7	1613.7	1257.4	1577.6	2027.5	1159.2	1690.5
XP_006515110.1	arf-GAP with SH3 domain, ANK repeat and PH domain-containing protein 2 isoform X1 [Mus musculus]	0.611	0.597	1.025	0.254878	0.275083	0.570506	82.3	136.4	81.4	2.39	70.17	6.35	1	20	63	19	26	111.5	6.86	0	115.82	1306	0.256	0.985	0.611	0.229	1.03	0.597	1.117	0.957	1.025	70.1	72.5	73.4	283	71.1	120.1	64.9	73.2	71.7	2668.7	2759.5	2796.2	10778.8	2709	4575	2471.2	2789.7
XP_006502545.1	arfaptin-1 isoform X1 [Mus musculus]	2.335	1.207	1.935	0.613083	0.838939	0.0144543	154.2	66.2	79.6	47.62	105.45	61.3	1	4	6	4	11	41.5	6.76	0	9.076	78	0.359	4.646	2.335	0.165	2.804	1.207	2.174	1.657	1.935	193.5	84.8	97	235.8	41.6	41.5	39	116.8	50.1	865.9	379.3	434	1055.1	186.4	185.8	174.4	522.5
NP_084078.3	arfaptin-2 [Mus musculus]	0.969	1.047	1.05	0.733623	0.962396	0.517563	104.8	92.7	102.5	27.87	14.89	22.94	1	6	13	6	19	37.7	5.87	0	19.853	267	1.651	0.969	0.805	1.276	1.047	0.766	1.294	0.925	1.05	107.2	135.6	76.3	82.1	110.6	94.8	104.8	115.9	72.7	526.6	666.5	375.1	403.7	543.7	466.1	515	569.4
NP_031508.1	arginase-1 [Mus musculus]	1.194	0.896	1.395	0.848799	0.442547	0.216347	111	111.8	77.2	11.97	87.25	45.15	1	5	13	5	17	34.8	7.01	0	20.691	197	0.318	1.864	1.194	0.228	0.896	1.162	1.395	2.082	1.028	89	86.4	107.1	271.4	47.7	89.7	61.9	42.7	104.2	1061.4	1030.7	1277.4	3237.9	569.4	1069.7	738.8	509.9
NP_789819.2	arginine and glutamate-rich protein 1 [Mus musculus]	1.299	1.129	1.144	0.121079	0.359902	0.834075	113.7	87.5	98.8	13.77	6.62	48.02	1	10	17	10	28	32.9	10.36	0	23.237	88	1.672	1.299	1.129	2.503	1.129	0.987	0.668	1.151	1.144	100.6	121.5	93.7	72.7	77.4	82.9	181.9	87.4	81.9	1589.7	1920.7	1480.8	1148.7	1223.6	1311.1	2875.2	1381.5
NP_080212.2	arginine--tRNA ligase, cytoplasmic [Mus musculus]	0.989	1.004	0.853	0.796761	0.554888	0.436927	97	98	105	17.41	5.6	28.01	1	28	78	28	46	75.6	7.55	0	177.178	2072	1.322	0.856	0.989	1.606	1.004	0.902	0.823	0.853	1.097	84.8	117.2	91.8	88.7	99.1	92.8	142.4	99.5	83.7	3893.8	5381.2	4214.4	4071.1	4549	4260.8	6537.6	4565.4
NP_031520.1	argininosuccinate synthase [Mus musculus]	1.067	1.072	1.052	0.43419	0.740655	0.226373	108.2	89.1	102.8	14.08	24.19	10.53	1	3	3	3	7	46.6	8.22	0.002	6.765	48	0.95	1.067	1.214	0.885	1.072	1.154	1.073	0.995	1.052	89.5	118.5	102	124.8	83.9	84	110.5	89.9	96.9	151.6	200.8	172.7	211.5	142.2	142.2	187.1	152.4
XP_006507327.1	arginyl-tRNA--protein transferase 1 isoform X1 [Mus musculus]	0.915	1.093	1.007	0.980086	0.747016	0.627399	95.6	93.9	110.5	19.24	8.42	19.38	1	6	10	6	14	64.1	7.8	0	36.53	315	1.313	0.915	0.842	1.247	1.093	0.836	1.053	0.838	1.007	97.7	118.8	80.8	90.5	106.7	95.9	112.9	116.6	80.2	263.1	320.1	217.6	243.9	287.4	258.5	304.1	314.1
NP_001258957.1	armadillo repeat protein deleted in velo-cardio-facial syndrome homolog isoform 1 [Mus musculus]	1.095	0.961	1.085	0.496414	0.462247	0.341226	103.9	104.8	91.3	15.79	97.65	22.79	1	32	56	31	44	105	6.64	0	145.966	1156	0.177	1.095	1.133	0.163	0.961	1.17	1.085	1.139	0.968	72.6	60.2	82.9	340	66.3	73.2	55.5	63.7	85.6	1994.4	1654.2	2277.1	9340.9	1821.5	2010.5	1525	1751.2
XP_030108706.1	armadillo repeat-containing protein 1 isoform X1 [Mus musculus]	1.043	1.127	1.065	0.292646	0.256955	0.552446	106.8	92.9	100.3	10.2	9.7	2.53	1	3	4	3	10	31.2	5.57	0.002	7.981	60	1.409	1.043	1.042	1.191	0.98	1.127	1.183	1.065	0.924	105.9	117.8	96	83.6	101.5	92.2	99.5	99.5	103.9	309.1	343.6	280.2	243.9	296.3	269	290.5	290.2
NP_080310.1	armadillo repeat-containing protein 10 isoform 1 [Mus musculus]	1.038	0.956	1.085	0.560758	0.734839	0.349222	104.6	87.4	108.1	14.38	17.5	14.25	1	8	20	8	41	33.3	7.99	0	82.02	1038	1.402	0.901	1.038	1.256	0.931	0.956	1.116	0.968	1.085	103.9	120.2	90.1	85.7	115.3	86.8	107.7	107.4	83	1228.8	1421.4	1065.7	1013.9	1364.1	1026.8	1273.6	1269.9
XP_011240634.1	armadillo repeat-containing protein 6 isoform X1 [Mus musculus]	0.996	1.078	1.115	0.801269	0.97207	0.459193	102.9	88.8	108.3	31.41	12.42	30.7	1	19	54	19	44	53.5	5.9	0	112.219	1462	1.601	0.996	0.757	1.335	1.078	0.679	1.199	0.924	1.115	108.6	137	70.9	85.5	109	93.7	114.2	117.5	63.6	3907.1	4929.1	2552.1	3078	3923.8	3371.1	4109.6	4228.1
NP_083044.2	armadillo repeat-containing protein 8 isoform 1 [Mus musculus]	0.991	0.96	1.031	0.7588	0.677389	0.351899	104.6	100.7	94.6	9.56	8.96	5.27	1	18	31	18	26	75.4	6.73	0	76.77	597	1.237	0.991	0.901	1.069	0.96	0.909	1.157	1.031	0.991	106.1	111	92	89.8	107.1	102.1	96	102.9	92.9	2055.1	2150.5	1782.7	1738.7	2074.7	1978.3	1858.6	1992.6
XP_036017972.1	armadillo repeat-containing X-linked protein 2 isoform X1 [Mus musculus]	1.492	1.347	1.186	0.0200056	0.0302739	0.0266077	119.1	80.5	100.4	36.26	23.64	33.09	1	2	2	2	4	81	9.33	0	8.763	51	1.492	1.478	1.812	1.347	1.246	1.506	1.108	1.186	1.203	99.7	92.6	172.2	62.1	67.4	95.1	83.6	84.1	143.2	47.1	43.7	81.3	29.3	31.8	44.9	39.5	39.7
XP_017174115.1	armadillo repeat-containing X-linked protein 3 isoform X1 [Mus musculus]	1.021	1.012	1.078	0.376464	0.486114	0.138481	109.4	82.1	108.4	22.1	17.04	21.93	1	3	3	3	9	42.6	8.68	0	12.993	119	1.657	1.021	1.02	1.53	1.012	0.946	1.083	1.009	1.078	109.3	131.5	83.7	79.3	107	82	121.4	108.3	77.6	213.1	256.4	163.2	154.7	208.7	160	236.7	211.2
XP_006528531.1	armadillo repeat-containing X-linked protein 4 isoform X1 [Mus musculus]	1.033	1.311	0.788	0.876782	0.334374	0.148464	94.7	98	107.3	10.04	13.07	16.44	1	13	19	13	7	242.8	4.87	0	66.914	558	1.033	0.891	1.056	1.311	0.911	1.355	0.788	0.978	0.779	94.1	84	102.8	81.3	105.7	97.3	106.6	96.2	131.9	525.2	468.7	573.5	453.5	589.4	543.1	594.7	536.9
XP_011245647.1	armadillo-like helical domain-containing protein 3 isoform X1 [Mus musculus]	0.972	1.081	1.063	0.736844	0.946386	0.624472	97.6	97.3	105.2	26.54	5.93	20.23	1	7	8	7	11	78.6	6.6	0	28.833	221	1.362	0.972	0.88	1.081	1.094	0.828	1.26	0.888	1.063	99.2	134.8	80	98.9	102.1	90.9	107	111.7	75.3	484.8	658.5	390.9	483.4	498.9	444.1	522.6	545.9
XP_006505156.1	asparagine synthetase [glutamine-hydrolyzing] isoform X1 [Mus musculus]	1.076	1.113	1.071	0.663146	0.900873	0.365344	102.9	90.6	106.4	27.46	5.38	23.89	1	19	57	19	42	64.2	6.58	0	109.222	1223	1.506	1.076	0.81	1.268	1.113	0.757	1.187	0.967	1.071	107.5	135.1	76.7	89.7	99.9	94.6	113.8	111.1	71.6	3155.9	3966.7	2251.3	2634	2933.2	2779	3340.4	3263.4
NP_001136422.2	asparagine--tRNA ligase, cytoplasmic isoform 1 [Mus musculus]	1.133	1.198	1.036	0.68591	0.735346	0.767416	102.8	88.6	108.7	26.4	1.48	26.27	1	25	87	25	48	63.1	5.96	0	175.46	1959	1.385	1.133	0.799	1.311	1.198	0.771	1.056	0.946	1.036	108	128.6	74.4	92.9	95.4	93.1	121.7	114.2	71.8	5792.6	6894.8	3987.7	4979.4	5114.2	4991.3	6528.5	6124.4
NP_034454.2	aspartate aminotransferase, cytoplasmic [Mus musculus]	1.115	1.334	0.715	0.929423	0.177389	0.334336	86.3	91.5	122.1	38.97	23.25	1.49	1	15	20	15	39	46.2	7.14	0	56.261	406	0.738	1.115	1.163	1.334	1.558	1.023	0.553	0.715	1.137	81.5	63.8	133.5	86.5	73.2	114.8	115.3	114	117.4	1138.1	890.9	1863.8	1206.7	1021	1602	1609.7	1590.8
NP_034455.1	aspartate aminotransferase, mitochondrial [Mus musculus]	0.989	1.228	0.678	0.685553	0.12928	0.126983	95	91.6	113.3	23.73	28.61	13.51	1	16	32	16	35	47.4	9	0	69.177	486	0.989	0.832	1.088	1.798	1.228	1.206	0.55	0.678	0.903	96.1	63.1	100.8	63.8	115.5	92.7	114.6	141.8	111.7	2210.4	1451.3	2319.9	1466.9	2657.3	2132.2	2636.9	3262
XP_030110699.1	aspartate beta-hydroxylase domain-containing protein 2 isoform X1 [Mus musculus]	0.975	0.978	0.997	0.578382	0.649652	0.611267	117.1	93.9	89	15.92	17.74	32.97	1	3	3	3	10	38.7	7.05	0	10.473	54	0.975	1.247	0.969	0.978	0.79	1.107	0.997	1.579	0.875	112.6	85.4	115.6	87.6	90.3	119.3	85.7	71.3	132.1	176.6	133.9	181.2	137.3	141.6	187.1	134.3	111.8
NP_803228.2	aspartate--tRNA ligase, cytoplasmic isoform 1 [Mus musculus]	0.895	1.064	0.849	0.934223	0.642408	0.433292	89.9	99.8	110.2	21.75	3.96	30.73	1	30	112	30	61	57.1	6.49	0	159.745	2325	1.339	0.868	0.895	1.578	1.064	0.814	0.849	0.816	1.099	85.2	121.6	84.7	90.8	98.2	94.7	143.3	104.5	77	6978.8	9953.7	6935.7	7431.7	8044.1	7749.9	11730.6	8557.5
NP_001104301.1	aspartyl aminopeptidase isoform a [Mus musculus]	0.928	0.926	0.995	0.603615	0.457879	0.914322	101.6	96.9	101.5	9.49	12.37	11.47	1	12	21	12	28	52.4	7.25	0	48.775	434	1.07	0.928	0.922	0.915	1.048	0.926	1.169	0.885	0.995	89.1	100.7	107.8	94.1	96.1	117	86.1	100.7	108.4	890.1	1005.5	1076.4	939.9	959.3	1167.9	860.1	1005.2
NP_075553.2	aspartyl/asparaginyl beta-hydroxylase isoform 1 [Mus musculus]	1.224	1.185	1.081	0.0811371	0.150665	0.416975	102.2	90.3	107.5	15.21	5.99	9.44	1	15	21	13	29	83	5.08	0	79.13	809	1.388	1.111	1.224	1.185	1.028	1.288	1.171	1.081	0.95	99	128.7	100.8	92.7	89.1	82.3	109.9	91.5	106.1	386.9	503.2	394.2	362.5	348.2	321.9	429.5	357.9
NP_001171327.1	aspartyl/asparaginyl beta-hydroxylase isoform 10 [Mus musculus]	1.024	0.807	1.158	0.761491	0.028797	0.120796	111	105.1	83.9	11.45	13.16	9.8	1	4	8	2	34	22.5	4.48	0	28.654	446	1.161	1.024	0.906	0.799	0.884	0.807	1.454	1.158	1.123	94.9	119.5	108.8	102.9	92.7	120.1	82.2	82	96.9	80.5	101.4	92.3	87.3	78.6	101.8	69.7	69.5
XP_006496765.1	astrocytic phosphoprotein PEA-15 isoform X1 [Mus musculus]	1.006	1.138	1.239	0.531662	0.919987	0.437688	96	95.4	108.6	29.74	7.86	30.47	1	7	21	7	58	15	5.02	0	46.253	451	1.425	1.006	0.934	1.151	1.138	0.725	1.239	0.884	1.289	99.1	143.4	81	100.6	98.5	86.7	115.7	112.1	62.9	1407.3	2035.2	1150	1427.7	1398.5	1230.8	1643	1591.4
XP_011237041.1	astrotactin-1 isoform X1 [Mus musculus]	1.06	1.145	0.916	0.481927	0.109775	0.251841	102.2	96.4	101.5	25.66	16.99	22.22	1	20	41	20	18	146.7	5.27	0	117.78	1318	0.948	1.06	1.144	1.145	1.053	1.249	0.828	1.007	0.916	102.7	72.1	122.5	76	96.9	107.1	87	102	133.8	1676	1176.4	2000.6	1240.5	1581.1	1748.4	1420.1	1664.8
NP_996992.1	astrotactin-2 isoform b precursor [Mus musculus]	0.924	1.004	1.041	0.927122	0.830267	0.937616	99.9	101.3	98.7	11.66	13.58	2.94	1	4	5	4	3	149.3	6.07	0	10.373	89	1.323	0.924	0.853	1.195	0.887	1.004	1.107	1.041	0.849	101.7	111.2	88	84.1	110.1	103.1	100.5	97.7	103.6	394.6	431.5	341.3	326.2	427	400.1	389.8	378.9
XP_006539388.1	AT-rich interactive domain-containing protein 1A isoform X1 [Mus musculus]	1.037	1.009	0.993	0.407821	0.64109	0.588007	108.9	95.1	96	13.64	8.18	15.77	1	3	3	2	2	242.6	6.71	0	11.206	89	1.367	1.037	0.975	1.376	0.89	1.009	0.993	1.165	0.967	105.8	118.8	90.2	86.9	102.1	92.5	119.6	90.8	93.3	83	93.2	70.8	68.2	80.1	72.5	93.9	71.3
XP_006523284.2	AT-rich interactive domain-containing protein 1B isoform X1 [Mus musculus]	1.24	0.908	1.127	0.451078	0.967652	0.461589	105.3	102	92.7	21.2	10.35	20.25	1	5	5	4	3	242.7	6.84	0	14.342	113	1.24	0.873	1.327	1.388	0.775	0.908	0.893	1.127	1.461	88.5	104.2	133.9	84.1	101.4	101	116.7	78.5	91.7	71	83.6	107.5	67.5	81.4	81	93.6	63
NP_058539.2	ataxin-10 [Mus musculus]	0.886	0.92	1.159	0.739865	0.886555	0.549447	101.4	85.1	113.5	32.93	25.11	31.73	1	20	63	20	45	53.7	5.25	0	124.257	1687	1.841	0.822	0.886	1.588	0.92	0.762	1.159	0.894	1.164	100	143.3	74.3	77.8	121.6	83.8	123.6	111.8	63.8	3368.7	4828.2	2504	2623	4096.6	2825.4	4165	3769.4
XP_030110125.1	ataxin-2 isoform X34 [Mus musculus]	0.483	0.926	0.695				68.2	114.1	117.7	29.74	16.42	23.32	1	27	57	1	30	110.8	8.65	0	136.691	1084	0.855	0.483	0.01	1.192	0.695	0.926	0.717	0.695	0.01	61	93.5		109.3	126.3	151.4	130.3	87.8	140.3	4.4	6.8		8	9.2	11	9.5	6.4
XP_030110126.1	ataxin-2 isoform X35 [Mus musculus]	1.143	1.414	0.836	0.587355	0.267541	0.523346	89.4	86.1	124.5	42.72	6.24	27.49	1	27	57	1	30	110.6	8.56	0	136.887	1084	1.143	0.784	1.731	1.83	0.939	1.414	0.625	0.836	1.224	66.8	88.4	150.7	77.3	85.2	87.1	141.5	80	123.1	19.3	25.5	43.4	22.3	24.5	25.1	40.8	23
NP_001348416.1	ataxin-2-like protein isoform 3 [Mus musculus]	1.082	1.164	0.897	0.895939	0.45194	0.187303	100	92.3	107.6	18.29	0.9	30.21	1	30	69	29	32	113	8.59	0	136.445	1396	1.123	0.782	1.082	1.624	0.872	1.164	0.692	0.897	0.929	73.3	103.8	101.6	92.4	93.8	93.9	150.1	81.8	109.3	2228.1	3153.9	3086.4	2807.4	2848.9	2853.7	4558.6	2484.1
NP_848743.1	atlastin-1 [Mus musculus]	0.9	1.143	1.004	0.772186	0.968135	0.743675	95	93.5	111.5	21.75	8.88	31	1	22	65	20	42	63.3	6.49	0	122.556	1449	1.255	0.9	0.767	1.25	1.143	0.682	1.004	0.787	1.124	99.1	116.7	74.8	93	110.2	97.5	116.3	126	66.5	2944.1	3468.2	2221.4	2763.3	3272.9	2896.6	3454	3742
NP_001344681.1	atlastin-2 isoform 4 [Mus musculus]	1.013	1.134	0.927	0.71449	0.583865	0.403109	97	94.3	108.7	14.89	7.34	20.65	1	15	36	14	29	66.7	6.44	0	89.133	1018	1.326	1.013	0.87	1.43	1.134	0.835	0.927	0.893	1.042	100.3	114.6	84.8	86.4	99.1	97.5	123.6	112.4	81.4	1178.1	1345.3	996.1	1014.3	1163.5	1144.7	1450.6	1319.1
XP_006526667.1	atlastin-3 isoform X1 [Mus musculus]	1.076	1.212	0.895	0.878481	0.611782	0.464701	100.7	93.6	105.7	13.13	19.83	7.81	1	6	16	5	13	62.1	6.64	0	26.352	255	1.402	1.076	0.731	1.311	1.212	0.817	1.069	0.888	0.895	99.7	111.9	85.9	79.8	92.6	117.5	104.6	112.2	96	88	98.8	75.8	70.5	81.8	103.7	92.4	99.1
NP_033855.2	ATP synthase F(0) complex subunit B1, mitochondrial isoform 1 [Mus musculus]	0.934	1.222	1.052	0.716439	0.420808	0.779239	107	86.9	106.2	37.26	50	26.52	1	8	32	8	24	28.9	9.06	0	32.459	622	1.562	0.934	0.865	1.345	0.888	1.222	1.162	1.052	0.708	140.9	94.8	66.5	60.6	150.8	76.9	81.6	133.9	94	2753.9	1852.5	1300.6	1185.6	2948.5	1503.7	1594.6	2618.3
YP_001686702.1	ATP synthase F0 subunit 8 (mitochondrion) [Mus musculus musculus]	1.263	1.187	1.064	0.0743882	0.230897	0.364287	114.6	77.7	107.7	22.03	15.98	29.05	1	2	5	2	34	7.8	9.88	0	13.049	122	1.182	1.263	1.544	1.025	1.187	1.592	1.153	1.064	0.97	122	82.8	127.7	70.1	96.6	82.7	71.8	114.7	131.6	152.6	103.6	159.7	87.7	120.9	103.4	89.9	143.4
NP_075700.2	ATP synthase membrane subunit DAPIT, mitochondrial [Mus musculus]	0.942	1.138	0.827	0.936304	0.197862	0.0358701	87.6	102	110.4	35.47	44.36	34.03	1	2	5	2	43	6.4	9.83	0	17.632	184	1.353	0.942	0.818	1.565	1.138	1.083	0.865	0.827	0.755	130.4	75.5	71.8	55.8	138.5	87.8	87.3	157.7	95.1	649.9	376.1	357.9	278	690.3	437.7	434.9	785.8
NP_663402.2	ATP synthase mitochondrial F1 complex assembly factor 2 isoform 1 [Mus musculus]	0.505	0.574	0.88	0.0259299	0.22555	0.517409	78.5	142.2	79.2	11.25	17.97	43.24	1	2	2	2	8	34.3	6.8	0.002	6.993	55	0.505	0.614	0.417	0.574	1.012	0.35	0.88	0.607	1.189	79.1	63.1	71.2	124.9	128.9	170.8	71.8	130.4	59.8	20.7	16.5	18.7	32.7	33.8	44.8	18.8	34.2
NP_031531.1	ATP synthase subunit alpha, mitochondrial precursor [Mus musculus]	0.911	1.195	1.061	0.907672	0.516962	0.690165	108.9	87	104.1	41.92	51.4	26.73	1	34	207	34	58	59.7	9.19	0	244.722	6362	1.489	0.911	0.794	1.323	0.858	1.195	1.126	1.061	0.665	142.5	94.3	59.9	63.4	156.3	75.4	83.8	134.2	90.1	19803.9	13115.2	8328.3	8808.4	21733.6	10482.8	11650.6	18657.8
NP_058054.2	ATP synthase subunit beta, mitochondrial precursor [Mus musculus]	0.943	1.134	0.986	0.722915	0.342307	0.911434	106.2	90.3	103.6	27.96	37.67	26.81	1	25	193	25	69	56.3	5.34	0	348.124	6272	1.395	0.943	0.901	1.134	0.956	1.147	1.23	0.986	0.786	130.6	97.3	74.6	69.8	138.5	82.7	79.1	132.5	94.9	8912.7	6641.5	5088.1	4762.6	9455.5	5644.8	5400.8	9040.2
XP_006534317.1	ATP synthase subunit d, mitochondrial isoform X1 [Mus musculus]	1.1	1.185	1.128	0.443846	0.246534	0.979097	108.7	87.5	103.8	24.69	25.45	11.62	1	11	31	11	78	18.7	5.69	0	54.687	514	1.461	1.1	0.915	1.258	0.975	1.185	1.161	1.128	0.772	130.1	106.3	78.4	72.8	118.3	85.6	91.6	115.3	101.5	3287.8	2686.4	1980	1838.2	2988.7	2163.1	2313.3	2913.9
XP_036011835.1	ATP synthase subunit delta, mitochondrial isoform X1 [Mus musculus]	1.033	1.392	1.009	0.393073	0.207119	0.48536	108.8	79.9	111.3	32.79	46.49	22.1	1	2	9	2	14	17.6	5.08	0	21.763	418	1.511	0.991	1.033	1.476	0.982	1.392	1.023	1.009	0.742	137.2	94.7	71.8	62.7	138.5	69.5	92.6	136.1	96.8	1268.4	875.4	663.7	579.4	1280.5	642.7	855.5	1257.6
NP_031533.2	ATP synthase subunit e, mitochondrial [Mus musculus]	1.123	1.313	1.151	0.380506	0.221598	0.950139	110.9	81.8	107.4	39.8	46.15	26.86	1	5	13	5	48	8.2	9.35	0	24.786	384	1.691	1.123	0.941	1.345	0.975	1.313	1.257	1.151	0.717	153.5	99.6	69.1	58.9	136.7	73.4	79.2	133.3	96.4	1548	1004.1	696.9	593.9	1378.6	740.2	798.7	1344.6
NP_080259.1	ATP synthase subunit epsilon, mitochondrial [Mus musculus]	1.041	1.1	0.946	0.445676	0.145834	0.997385	115.7	88.2	96.2	29.7	38.16	32.58	1	3	6	3	42	5.8	10.01	0.004	6.527	64	1.586	1.041	0.947	1.318	1.1	1.077	1.203	0.946	0.88	136	102.7	74.2	64.7	130.7	78.3	85.4	143.8	84.3	786.5	593.7	428.7	374.3	755.4	452.5	493.5	831.3
NP_065607.1	ATP synthase subunit f, mitochondrial [Mus musculus]	0.981	0.988	1.056	0.928943	0.731781	0.929607	106.4	97.4	96.2	29.7	31.43	20.65	1	2	5	2	26	10.3	9.95	0.009	4.489	44	1.388	0.981	0.773	1.188	0.929	0.988	1.168	1.056	0.783	130.8	100.3	71	72.3	133.3	91.8	85.9	123.9	90.7	617.3	473.3	335	341.1	629	433.4	405.4	584.7
XP_036010936.1	ATP synthase subunit g, mitochondrial isoform X1 [Mus musculus]	0.957	1.172	0.983	0.573144	0.320184	0.967828	102.8	90.8	106.4	31.11	49.32	32.7	1	4	15	4	35	11.4	9.74	0	15.003	371	1.587	0.931	0.957	1.295	0.947	1.172	1.225	0.983	0.817	137.6	91.1	77	57.4	147.8	80.5	74.3	140	94.3	355.7	235.4	199.1	148.3	382	208	192.1	361.7
NP_065640.2	ATP synthase subunit gamma, mitochondrial isoform a [Mus musculus]	0.891	1.071	1.011	0.863964	0.628563	0.825922	112.9	88.4	98.7	37.56	49.84	31.74	1	8	39	8	28	32.9	9.01	0	51.778	884	1.448	0.891	0.855	1.266	0.881	1.071	1.144	1.011	0.799	139.2	96.2	64.4	66.4	156.2	75.3	84	137.7	80.6	2886.8	1994.6	1336	1377.4	3240.6	1561.8	1743.2	2855.6
NP_613063.1	ATP synthase subunit O, mitochondrial precursor [Mus musculus]	0.945	1.076	1.045	0.856446	0.5496	0.769794	109.5	91.6	98.9	35.95	42.84	26.09	1	11	41	11	56	23.3	9.99	0	64.466	830	1.403	0.945	0.831	1.267	0.904	1.076	1.107	1.045	0.773	138.2	95.8	66.6	68.2	146.3	80.1	86.5	132.2	86.1	5520.7	3825.9	2659.5	2726.2	5844.7	3199.4	3455.4	5283
XP_006524433.1	ATP-binding cassette sub-family A member 3 isoform X1 [Mus musculus]	0.842	0.757	1.113	0.200469	0.314685	0.641477	97.2	115.5	87.4	6.43	22.4	7.17	1	10	12	8	5	191.8	7.17	0	24.338	132	0.694	0.978	0.842	0.607	1.095	0.757	1.144	0.893	1.113	87.3	97.9	97.6	140.9	89.2	116	85.6	97.7	87.8	508.2	570	568.7	820.8	519.8	675.5	498.4	569.2
NP_076221.1	ATP-binding cassette sub-family B member 6, mitochondrial [Mus musculus]	1.084	1.005	1.174	0.164171	0.861235	0.313094	106.9	98.6	94.5	14.01	7.27	6.92	1	8	15	7	14	93.7	8.05	0	63.607	599	1.084	1.023	1.181	0.898	1.074	1.005	1.208	0.952	1.174	91.1	108.3	120.9	99.9	89.1	102.4	89.7	95.7	102.9	244.1	290.2	323.9	267.6	238.7	274.3	240.2	256.3
NP_033722.1	ATP-binding cassette sub-family B member 7, mitochondrial [Mus musculus]	0.847	0.917	0.982	0.980921	0.965029	0.878731	93.8	110.7	95.5	13.57	37	24.08	1	3	4	3	5	82.5	9.32	0	13.708	96	1.429	0.814	0.847	1.289	0.917	0.863	1.109	0.889	0.982	112.8	89.9	89.9	62.9	138.6	106.2	81.1	127	91.6	66	52.6	52.6	36.8	81	62.1	47.4	74.3
NP_063928.2	ATP-binding cassette sub-family B member 9 [Mus musculus]	1.442	1.338	1.078				114.4	79.4	106.2	31.02	27.98	12.06	1	2	2	1	3	83.9	7.62	0.002	8.084	85	1.41	1.474		1.501	1.192		0.939	1.236		211.1	135.2		95.9	143.2		143.9	170.7		10.8	6.9		4.9	7.3		7.3	8.7
NP_031461.1	ATP-binding cassette sub-family D member 1 [Mus musculus]													1	3	3	2	3	81.8	8.7	0.004	5.775	41
NP_036124.2	ATP-binding cassette sub-family D member 2 isoform 1 [Mus musculus]	1.081	1.165	0.928	0.559785	0.165936	0.53975	99.7	92.2	108.1	13.34	12.79	0.39	1	9	9	8	12	83.4	9.09	0	31.185	206	1.455	1.081	0.868	1.338	1.165	1.034	1.088	0.928	0.839	98.7	116.4	89.8	80	91.3	103.5	107.1	106.3	107	494.3	583.3	449.9	400.9	457.3	518.3	536.4	532.6
NP_033017.2	ATP-binding cassette sub-family D member 3 isoform 1 [Mus musculus]	1.08	1.206	0.94	0.505852	0.363496	0.773999	99.5	89.5	111	31.59	10.69	22.04	1	29	162	29	43	75.4	9.26	0	246.114	4370	1.906	1.08	0.859	1.712	1.206	0.914	1.113	0.896	0.94	99.7	143.5	77.1	75.3	92.3	89.7	128.9	111.3	82	10928.2	15722	8450.8	8250.3	10114.6	9832.4	14125.4	12200.5
NP_056566.2	ATP-binding cassette sub-family E member 1 [Mus musculus]	1.137	1.039	1.176	0.272929	0.714405	0.0588476	109.7	90.1	100.2	15.67	13.01	19.28	1	19	42	19	36	67.3	8.34	0	108.266	1211	1.71	1.137	1.031	1.454	1.039	0.818	1.176	1.094	1.261	113.1	131.3	95.7	76.8	99.4	92.8	111.6	103.3	75.9	2284.6	2651.8	1934.2	1550.8	2009	1875.5	2254.5	2087.6
NP_038882.1	ATP-binding cassette sub-family F member 1 [Mus musculus]	0.931	0.858	1.066	0.556636	0.490109	0.821178	101.2	94.5	104.3	11.59	69.25	21.77	1	28	71	28	44	94.9	6.51	0	173.423	2055	0.376	0.931	1.308	0.47	0.858	1.227	0.801	1.086	1.066	74.7	85.9	94.3	228.2	80.2	72.1	107.2	68.8	88.5	1755.3	2017.3	2216.4	5360.1	1885	1694.7	2518.7	1616.7
XP_006535790.1	ATP-binding cassette sub-family F member 2 isoform X1 [Mus musculus]	1.146	1.028	1.033	0.397068	0.570011	0.842497	103	98.3	98.7	14.6	10.41	25.41	1	19	37	19	29	71.7	7.05	0	67.865	480	1.33	0.922	1.146	1.47	0.893	1.028	0.905	1.033	1.115	94.6	121.3	95.6	91.2	102.5	83.4	134.1	91.5	85.8	1771.9	2273.5	1791.3	1709.3	1921.2	1562.7	2512.1	1715.2
NP_038880.1	ATP-binding cassette sub-family F member 3 [Mus musculus]	1.207	1.048	1.389	0.149946	0.998633	0.112343	119.3	86.5	94.2	11.18	15.56	23.36	1	12	21	12	17	79.8	6.16	0	46.042	329	1.691	1.139	1.207	1.218	1.048	0.784	1.389	1.087	1.539	120	131.5	105	77.8	105.3	87	94.7	110.4	68.3	1012.3	1109.8	886.2	656.2	888.6	734.4	799.1	931.2
NP_620405.3	ATP-binding cassette sub-family G member 4 [Mus musculus]	1.226	0.943	1.052	0.2116	0.950613	0.277216	106.4	99.7	94	11.88	13.15	7.9	1	2	2	2	3	72.1	8.19	0.005	5.547	41	1.342	1.226	0.991	1.276	0.853	0.943	1.052	1.438	1.051	125.4	107.4	99.8	80.1	102.3	100.7	102.2	87.2	94.9	320.8	274.8	255.2	204.7	261.6	257.5	261.3	223
NP_001186225.1	ATP-citrate synthase isoform 1 [Mus musculus]	1.709	1.386	1.198	0.00534811	0.851185	0.312512	120.8	70.7	108.5	16.22	22.08	53.28	1	58	367	1	57	120.7	7.44	0	422.29	9030	1.901	1.709	1.66	1.779	0.516	1.386	1.069	3.312	1.198	122	117.2	156.4	61.6	71.4	94.2	109.7	36.8	130.6	299.3	287.4	383.6	151.2	175.1	231.1	269	90.4
NP_598798.1	ATP-citrate synthase isoform 2 [Mus musculus]	1.743	1.54	1.306	0.069973	0.758174	0.24898	122.1	70.1	107.9	13.1	18.5	50.04	1	58	366	1	57	119.7	7.44	0	420.851	9013	2.807	1.516	1.743	2.15	0.486	1.54	1.306	3.116	1.132	121.3	156.6	133.2	55.8	80.1	76.4	119.9	38.9	117.7	137.7	177.7	151.1	63.3	90.8	86.7	136.1	44.2
NP_081271.2	ATP-dependent (S)-NAD(P)H-hydrate dehydratase isoform 1 [Mus musculus]	1.154	0.969	1.066	0.162724	0.740305	0.278136	110.3	95.5	94.2	5.66	6.91	13.34	1	9	17	9	31	38.9	8.24	0	47.584	402	1.305	1.154	1.032	0.969	1.131	0.968	1.347	1.02	1.066	112.1	113.3	102	86.8	97.1	98.9	84.1	109.9	95.7	650	657.2	591.9	503.7	563.2	573.7	488	637.2
NP_032852.2	ATP-dependent 6-phosphofructokinase, liver type isoform 1 [Mus musculus]	1.17	1.024	1.188	0.347832	0.770956	0.110265	110.7	94.6	94.7	10.95	5.46	13.3	1	25	77	19	33	85.3	7.17	0	113.301	1633	1.292	1.17	0.936	1.024	1.116	0.788	1.262	1.048	1.188	111.1	119.9	96.3	92.8	94.9	102.8	95	106	81	2397.4	2588.1	2077.9	2002.8	2048.7	2219.3	2050.6	2287.1
XP_006520664.1	ATP-dependent 6-phosphofructokinase, muscle type isoform X1 [Mus musculus]	1.122	1.067	1.202	0.12394	0.853521	0.30594	108.6	96.7	94.7	2.84	6.83	15	1	34	175	30	48	93.2	7.25	0	285.186	5299	1.282	1.122	1.065	1.067	1.185	0.843	1.202	0.947	1.263	107	112.2	106.8	87.5	95.3	100.3	93.4	113	84.5	10373.5	10881.3	10352.8	8486.1	9241.7	9725.4	9053.1	10951.5
NP_001278000.1	ATP-dependent 6-phosphofructokinase, platelet type isoform 2 [Mus musculus]	1.215	0.898	1.131	0.598121	0.790612	0.406309	115.6	93.4	91	23.56	6.87	10.33	1	34	100	30	48	85.5	6.89	0	216.282	2685	0.823	1.307	1.215	0.891	1.156	0.898	0.923	1.131	1.353	118.9	79.1	126.6	96.1	90.9	104.2	85.6	105.1	93.6	6591.7	4384.4	7017.4	5328.9	5042.1	5775.8	4748.6	5828.6
NP_035932.2	ATP-dependent Clp protease ATP-binding subunit clpX-like, mitochondrial isoform 1 [Mus musculus]	1.318	1.282	1.096	0.142603	0.832107	0.472344	114.8	87.1	98.1	17.17	34.47	19.09	1	4	4	4	7	69.2	7.71	0	11.583	74	1.405	1.037	1.318	1.282	0.637	1.477	1.096	1.627	0.892	133.5	97.5	104.1	69.4	128.7	79	89	82.1	116.7	264.9	193.4	206.4	137.7	255.3	156.7	176.4	162.8
NP_059089.1	ATP-dependent Clp protease proteolytic subunit, mitochondrial precursor [Mus musculus]	0.462	0.55	0.839	0.164309	0.279885	0.189121	63.1	154.3	82.6	14.27	53.08	23.54	1	5	11	5	23	29.8	7.47	0	18.938	148	0.219	0.826	0.462	0.22	1.082	0.55	0.993	0.763	0.839	64.2	54.4	72.5	248.7	77.8	157.1	54.7	84.2	86.4	384.8	325.6	434.3	1489.7	465.8	940.7	327.8	504
NP_082412.2	ATP-dependent DNA/RNA helicase DHX36 [Mus musculus]	0.959	1.146	0.837	0.811983	0.310402	0.00922091	92.7	96.6	110.7	7.65	8.8	10.53	1	17	33	16	23	113.8	8.29	0	104.324	946	1.156	0.835	0.959	1.417	0.965	1.146	0.816	0.865	0.837	86.9	100.9	91.7	87.3	104.1	95.6	123.7	100.4	109.5	700.7	813.7	739.2	703.7	839.3	770.5	997.3	810
XP_011246220.1	ATP-dependent RNA helicase A isoform X1 [Mus musculus]	1.011	0.984	1.027	0.563488	0.656488	0.166102	101.3	100.2	98.6	15.07	21.32	11.4	1	33	63	33	28	149.6	6.83	0	154.865	1659	1.767	0.872	1.011	1.611	0.851	0.984	1.097	1.024	1.027	91.6	123.4	103.9	69.8	105.1	102.8	112.5	89.5	101.2	2536.8	3416.1	2877	1933.2	2909.4	2846.8	3114.8	2477
NP_598801.1	ATP-dependent RNA helicase DDX1 [Mus musculus]	1.08	0.913	1.059	0.507694	0.75805	0.935045	105.6	101.2	93.3	8.93	11.08	21.52	1	35	89	35	51	82.4	7.21	0	203.124	1932	1.266	0.915	1.08	1.541	0.864	0.913	0.822	1.059	1.183	92.2	105	109.8	83	100.7	101.7	127.8	87	92.8	6059.4	6905.7	7221.3	5453.9	6619.3	6685.4	8402.2	5720.1
NP_001177715.1	ATP-dependent RNA helicase DDX19B isoform 1 [Mus musculus]	1.267	1.044	1.213	0.0897359	0.704566	0.0485805	116.6	87.2	96.2	8.42	10.38	17.13	1	18	39	17	39	55.6	8.54	0	94.072	884	1.647	1.267	1.198	1.373	1.044	0.84	1.2	1.213	1.425	120.5	127.6	107.9	77.5	95.1	90.1	106.3	99.3	75.7	2535.4	2684.4	2269.5	1629.9	2001.4	1895	2237.3	2090.3
NP_038960.2	ATP-dependent RNA helicase DDX25 [Mus musculus]	1.029	1.028	1.178	0.364129	0.629855	0.182555	111.8	77.8	110.4	30.4	24.6	31.34	1	3	4	2	7	54.8	5.99	0	11.225	82	1.721	1.029	1.028	1.42	1.028	0.873	1.213	1.002	1.178	117.9	141.1	74.5	82	114.6	72.5	116.4	117.7	63.3	46.9	56.2	29.7	32.6	45.6	28.8	46.3	46.8
NP_932099.2	ATP-dependent RNA helicase DDX39A isoform a [Mus musculus]	1.28	1.535	1.001	0.219606	0.0274143	0.508951	111.6	76.9	111.5	27.95	11.02	4.29	1	10	20	1	20	49	5.68	0	33.795	290	1.63	1.28	1.004	1.535	1.279	1.551	1.062	1.001	0.647	114.2	128.3	72	78.7	89.2	71.7	120.8	114	111.2	31.1	34.9	19.6	21.4	24.3	19.5	32.9	31
NP_034158.1	ATP-dependent RNA helicase DDX3X [Mus musculus]	0.996	1.184	1.071	0.680126	0.646497	0.899769	100.8	96.9	102.3	6.55	12.89	10	1	40	133	11	55	73.1	7.18	0	216.071	3046	0.996	0.909	1.278	1.184	0.848	1.193	0.841	1.072	1.071	99.6	95.2	108.2	95.6	109.5	84.7	113.2	92.9	101	1803.1	1725	1960.1	1732	1983.7	1533.6	2050.7	1682.2
NP_036138.1	ATP-dependent RNA helicase DDX3Y [Mus musculus]	0.876	0.802	1.093	0.436351	0.304844	0.234309	97.5	124.3	78.2	25.09	14.24	36.46	1	31	106	2	44	73.4	7.53	0	172.532	2400	0.876	1.099	0.762	0.802	1.044	0.524	1.093	1.053	1.453	130.2	81.5	92.9	93	118.4	121.9	74.5	123.6	63.9	61.2	38.3	43.7	43.7	55.7	57.4	35.1	58.2
XP_011242920.1	ATP-dependent RNA helicase DDX4 isoform X1 [Mus musculus]	0.897	0.935	1.04	0.730145	0.504013	0.626456	104.3	105.1	90.6	27.09	15.3	24.69	1	4	12	2	5	80.3	5.99	0	12.694	205	0.852	0.897	1.706	1.067	0.862	0.935	0.799	1.04	1.824	87	96.3	141.8	113	97	83.1	120.5	83.6	77.8	411.9	456	671.7	535.1	459.2	393.7	570.9	395.9
NP_082350.3	ATP-dependent RNA helicase DDX42 isoform a [Mus musculus]	1.074	0.814	1.076	0.79218	0.587627	0.436705	104.5	84.5	110.9	13.64	69.08	25.22	1	2	2	2	2	101.9	6.98	0	8.428	89	1.536	1.074	0.431	1.427	0.814	0.46	1.076	1.32	0.938	80.9	106.3	93.1	69.2	75.3	215.9	98.8	61.3	99.2	108.2	142.3	124.5	92.6	100.7	288.9	132.2	82
NP_766182.2	ATP-dependent RNA helicase Dhx29 [Mus musculus]	1.06	1.002	0.99	0.646313	0.599918	0.625087	104.5	96.2	99.3	10.47	5.95	16.87	1	30	40	30	25	153.9	7.94	0	115.932	926	1.184	0.903	1.06	1.381	0.912	1.002	0.858	0.99	1.058	88	105.8	106.4	89.3	97.4	100.4	123.4	88.8	100.5	1351.9	1626.3	1635.3	1373.1	1496.6	1542.3	1896.4	1364.9
NP_001239612.1	ATP-dependent RNA helicase DHX30 isoform 3 [Mus musculus]	1.055	1.094	0.964	0.336877	0.412386	0.537283	101.6	92.9	105.4	8.39	8.54	21.38	1	29	39	29	24	136.4	8.44	0	109.643	699	1.342	0.996	1.055	1.628	0.934	1.094	0.824	1.066	0.964	92.6	109.6	101.7	81.7	92.9	96.4	132.9	86.8	105.5	2471.3	2924.6	2713.9	2179.8	2481.1	2573.4	3547.6	2317.9
NP_038799.1	ATP-dependent zinc metalloprotease YME1L1 [Mus musculus]	0.867	1.097	0.79	0.0377702	0.907267	0.220585	89	101.1	109.9	24.27	29.67	18.28	1	11	22	11	16	80	8.97	0	47.401	459	0.867	0.79	0.88	1.097	0.778	1.239	0.79	1.017	0.711	110.3	67.4	87.9	77.7	139.6	99.8	85.2	108.5	123.6	691.8	422.5	551	487.2	875.3	625.9	534.5	680.5
XP_006496740.3	ATP-sensitive inward rectifier potassium channel 10 isoform X1 [Mus musculus]	1.202	1.551	0.818	0.106875	0.142932	0.271256	107.3	75.5	117.1	25.75	26.24	77.17	1	2	2	2	7	52.2	7.01	0.002	8.062	21	1.101	1.421	1.202	1.345	1.551	3.211	0.818	0.916	0.374	81.5	62.8	105.6	57	57.4	87.9	76.7	89	282.1	99.7	76.8	129.1	69.8	70.2	107.5	93.9	108.8
XP_006527376.1	ATPase family AAA domain-containing protein 1 isoform X1 [Mus musculus]	1.014	0.938	0.937	0.82165	0.664657	0.614435	99.3	94.7	106	2.77	24.1	12.43	1	13	30	13	41	40.7	6.9	0	74.228	804	1.316	0.83	1.014	1.405	0.932	0.938	0.937	0.891	1.081	101.7	99.6	96.2	75.6	122.5	94.9	106.3	114.1	89	1978.5	1936.6	1872.2	1471.3	2382.5	1846.8	2066.8	2219.9
NP_849534.2	ATPase family AAA domain-containing protein 3 [Mus musculus]	1.019	1.109	0.782	0.831386	0.628474	0.552231	103.9	90.2	105.8	38.59	29.7	24.4	1	30	82	30	49	66.7	9.29	0	139.714	1874	0.785	1.019	1.152	1.109	0.817	1.473	0.708	1.247	0.782	131.1	56.9	103.3	72.5	128.7	89.7	80.4	105.2	132.1	7258.4	3151.7	5716.8	4013.8	7124.1	4964.1	4452.3	5820.9
NP_001156983.1	ATPase family protein 2 homolog isoform 1 [Mus musculus]	1.042	0.96	1.123	0.399316	0.818041	0.136601	106.4	98.8	94.8	8.05	17.09	2.48	1	9	10	9	11	97.2	8.24	0	28.71	161	1.382	0.976	1.042	1.231	0.96	0.911	1.123	1.016	1.145	97.6	107.7	114.7	77.9	100	110	95.9	96	100.1	325.8	359.7	382.8	260.2	334	367.2	320.3	320.5
NP_062626.1	ATPase GET3 isoform 1 [Mus musculus]	0.909	1.16	1.05	0.971704	0.861969	0.681146	98.5	85	116.5	34.05	16.89	37.96	1	10	23	10	33	38.8	4.91	0	44.068	567	1.438	0.909	0.747	1.37	1.16	0.708	1.05	0.784	1.056	104.1	129.3	62.7	89.9	114.6	83.9	123.2	132.9	59.4	1377.2	1710.5	829.8	1189.2	1515.4	1110.3	1629.4	1757.5
XP_030108966.1	ATPase inhibitor, mitochondrial isoform X1 [Mus musculus]	1.653	1.818	0.825	0.175116	0.11399	0.10983	90	88.6	121.4	50.51	42.66	38.77	1	5	9	5	24	12.2	9.64	0	11.142	64	1.016	1.821	1.653	1.231	2.621	1.818	0.825	0.695	0.909	71.2	76	164.3	74.8	39.1	99.4	92	102.5	180.8	636.4	679.1	1468.9	668.5	349.5	888.8	822.8	916.1
NP_084491.3	ATPase WRNIP1 [Mus musculus]	1.672	1.17	1.429	0.0208229	0.493407	0.0977807	122.8	70.7	106.5	28.95	41.67	15.13	1	4	4	4	6	71.7	6.18	0	11.03	72	1.901	1.672	1.465	1.648	1.17	0.842	1.154	1.429	1.741	106.3	110.5	173.5	58.1	63.6	118.4	95.7	74.4	99.6	138.5	144	226.1	75.7	82.9	154.3	124.8	96.9
XP_006498669.1	attractin isoform X2 [Mus musculus]	0.902	1.008	0.923	0.711942	0.536708	0.54637	97.9	100.7	101.4	15.29	14.86	9.28	1	6	8	6	3	166.6	7.55	0	11.34	58	0.902	0.743	1.235	0.977	1.008	1.096	0.923	0.737	1.128	78.4	102.7	104.5	113.8	105.6	84.6	111.2	106.4	92.7	313.8	410.7	418.2	455.4	422.4	338.5	445	425.6
XP_011241410.1	autophagy protein 5 isoform X1 [Mus musculus]	0.865	0.926	1.249	0.854807	0.697742	0.317875	101.4	90	108.6	30.97	17.21	32.52	1	6	9	6	24	32.4	5.91	0	21.624	218	1.604	0.865	0.824	1.284	0.926	0.642	1.249	0.934	1.283	103.1	141	75.3	87.9	119.2	91.4	112.9	110.4	58.7	131	179.3	95.8	111.8	151.6	116.3	143.6	140.4
XP_006521373.1	autophagy-related protein 101 isoform X1 [Mus musculus]	1.156	1.104	1.046	0.0683928	0.312601	0.187656	106.1	96.7	97.3	7.85	9.19	10.5	1	3	4	3	17	25	6.15	0	13.71	110	1.156	1.056	1.175	1.104	0.969	1.169	1.046	1.09	1.006	106	97	113.5	83.9	100.3	96.6	92.7	97.2	112.9	271.7	248.6	291	215.1	257.2	247.6	237.6	249.2
NP_001342345.1	autophagy-related protein 13 isoform 1 [Mus musculus]	0.862	0.892	0.952	0.0657304	0.496764	0.44475	88.5	106.2	105.3	13.49	7.36	9.62	1	4	5	4	7	60	5.45	0	10.907	90	0.826	0.862	0.936	0.868	1.086	0.892	0.952	0.794	1.049	86.3	85.6	107.7	103.6	100.2	115.1	89.9	108.8	102.7	150.6	149.3	187.9	180.7	174.8	200.8	156.8	189.8
NP_001192320.1	autophagy-related protein 16-1 isoform 1 [Mus musculus]	1.107	1.119	0.989	0.136152	0.0601974	0.782928	102.6	95.2	102.2	5.57	8.92	5.94	1	7	7	7	10	69.8	6.39	0	8.99	39	1.225	1.041	1.107	1.194	1.074	1.119	1.026	0.97	0.989	98.6	102	109.9	83.3	94.7	99.2	99.4	101.7	111.1	198	204.8	220.5	167.1	190.1	199.2	199.5	204.1
XP_006516423.1	autophagy-related protein 2 homolog B isoform X1 [Mus musculus]	1.029	1.019	1.009	0.635634	0.506219	0.724542	101.4	98.6	100.1	5.38	8	3.45	1	16	18	16	10	231.3	5.88	0	58.885	370	1.198	1.029	0.921	1.077	1.019	0.976	1.113	1.009	0.944	103.2	106.9	96.1	89.2	100.3	104.3	96	102.2	101.8	478.1	495.4	445.3	413.4	464.8	483.6	445.1	473.7
XP_011236989.1	autophagy-related protein 9A isoform X1 [Mus musculus]	0.829	0.929	0.945	0.291862	0.510196	0.0674757	91.8	110.8	97.4	0.76	20.08	3.93	1	11	16	11	16	94.4	6.64	0	41.199	305	1.048	0.829	0.706	1.102	0.929	0.748	0.951	0.893	0.945	92	90.9	92.2	86.7	111	130.6	95.6	103.1	97.6	392.6	387.9	393.4	370	473.6	557.1	407.8	439.8
NP_859421.1	axin interactor, dorsalization-associated protein [Mus musculus]	0.761	0.781	0.967	0.40571	0.423203	0.622029	111.1	98.5	90.4	21.39	24.2	20.47	1	6	12	6	32	34.9	6.74	0	39.25	356	0.761	1.138	0.756	0.619	1.177	0.781	1.229	0.966	0.967	108.6	108.6	72.8	142.6	95.4	96.3	88.3	112.3	75.2	342.4	342.4	229.5	449.6	300.9	303.7	278.5	354.3
XP_006528111.1	B-cell receptor-associated protein 31 isoform X1 [Mus musculus]	1.066	1.354	0.873	0.392048	0.205658	0.1049	93.5	87.7	118.8	20.29	9.42	20.77	1	9	19	9	25	27.9	8.7	0	27.907	247	1.642	1.066	0.968	1.881	1.354	1.03	0.873	0.787	0.94	89	123.9	88.3	75.5	83.4	91.2	141.9	113	93.9	1012.4	1409.8	1004.4	858.7	949.6	1037.3	1614.9	1286.1
XP_017168599.1	baculoviral IAP repeat-containing protein 2 isoform X1 [Mus musculus]	1.873	1.148	1.564	0.397873	0.361376	0.41452	125.8	79.3	94.9	14.02	52.88	39.95	1	1	1	1	2	69.6	6.54	0.005	5.286	50	1.873	0.729	2.214	1.198	0.943	1.148	1.564	0.773	1.928	103.1	135.8	115.1	72.5	141.5	52	86.8	133.4	59.7	16.8	22.1	18.8	11.8	23.1	8.5	14.2	21.7
XP_006523583.1	baculoviral IAP repeat-containing protein 6 isoform X3 [Mus musculus]	0.986	0.992	1.067	0.643152	0.81485	0.398603	101.1	99.9	99	5.36	7.42	7.38	1	33	40	33	8	538.5	6.11	0	125.101	968	1.191	0.953	0.986	1.116	0.992	0.848	1.067	0.961	1.163	97.4	108.5	103.6	91.1	102.3	105	101.6	101.4	89.1	1465.9	1632	1557.9	1370.3	1538.2	1580.2	1529.1	1525.5
NP_033866.4	BAG family molecular chaperone regulator 1 isoform 1L [Mus musculus]	1.113	1.216	0.899	0.627388	0.361091	0.611487	94.2	95.2	110.6	29.65	23.5	5.03	1	3	4	3	8	39.7	8.46	0	17.452	156	1.452	0.82	1.113	1.216	0.911	1.56	1.194	0.899	0.714	91.8	134.7	77	92.8	112	69.1	112.8	102	107.8	178.6	262.1	149.8	180.6	217.9	134.5	219.6	198.5
NP_663367.1	BAG family molecular chaperone regulator 2 [Mus musculus]	1.054	1.001	1.033	0.660896	0.927755	0.714898	99	100.4	100.6	11.89	10.91	3.86	1	11	26	11	48	23.5	6.42	0	46.219	502	0.925	1.116	1.054	1.001	1.08	0.936	0.924	1.033	1.126	98.1	92.1	115.5	99.6	87.9	109.5	99.7	95	102.6	1872.8	1757.7	2203	1899.7	1678.1	2089.8	1902.4	1812.4
NP_080397.1	BAG family molecular chaperone regulator 4 [Mus musculus]	1.026	0.834	1.357	0.731883	0.416131	0.317989	131.3	92	76.7	46.12	40.77	68.82	1	1	2	1	4	49.1	5.34	0.004	6.162	65	0.825	1.426	1.026	0.608	0.834	1.137	1.357	1.711	0.903	130.1	51.8	146	62.8	91.2	142.3	38.2	76	161.7	8.3	3.3	9.3	4	5.8	9.1	2.4	4.9
XP_006516280.1	BAG family molecular chaperone regulator 5 isoform X1 [Mus musculus]	1.05	1.005	1.054	0.548296	0.888871	0.199349	106.3	96.1	97.6	16.29	7.56	10.95	1	8	18	8	20	50.9	6.05	0	68.293	729	1.384	1.05	0.901	1.121	1.005	0.855	1.234	1.045	1.054	108.8	123.3	88.7	89.1	103.6	98.4	99.9	104.1	84.1	1146.5	1300	934.4	939.3	1091.8	1036.9	1053.2	1096.9
XP_006498774.1	band 4.1-like protein 1 isoform X4 [Mus musculus]	0.97	0.978	0.991	0.538031	0.249745	0.886349	98.7	101.8	99.5	10.41	6.94	4.78	1	49	201	46	31	173.3	5.38	0	303.747	4808	0.953	0.97	1.028	1.001	0.978	0.953	0.952	0.991	1.079	100.8	89	109.7	93.3	103.9	106.6	93.5	101.7	101.6	12795.6	11296.3	13925.9	11851.4	13197.2	13541.3	11868	12908.4
XP_006512569.1	band 4.1-like protein 2 isoform X1 [Mus musculus]	1	1.06	1.041	0.495995	0.600244	0.47553	104.1	95.1	100.8	21.44	12.33	3.18	1	35	62	30	37	117.6	5.39	0	162.138	1217	1.625	0.943	1	1.222	0.906	1.06	1.33	1.041	0.943	99.8	135.1	91.1	83.1	105.8	91.1	101.6	95.8	96.6	3190	4318.6	2912.5	2657	3382.5	2912.5	3247.1	3063.5
XP_006523675.1	band 4.1-like protein 3 isoform X1 [Mus musculus]	1.096	1.271	0.805	0.537972	0.413314	0.591072	110.8	83.3	105.9	31.56	28.01	33.39	1	45	124	1	35	158.1	5.31	0	274.949	3202	0.796	1.096	2.283	1.271	0.835	2.838	0.626	1.313	0.805	111.2	66.5	129.2	83.6	101.4	56.6	106.2	84.7	160.6	22.6	13.5	26.3	17	20.6	11.5	21.6	17.2
XP_036016194.1	band 4.1-like protein 3 isoform X10 [Mus musculus]	1.368	1.38	1.196	0.569217	0.958266	0.336161	116.4	79.8	103.7	15.11	47.17	20.14	1	42	117	1	44	116.7	5.22	0	262.454	3002	1.368	1.65	0.73	1.463	1.38	0.464	0.936	1.196	1.574	125.7	92.6	111.1	67.7	76.2	152.2	99	105.1	70.6	14.6	10.8	12.9	7.9	8.9	17.7	11.5	12.2
XP_030105332.1	band 4.1-like protein 3 isoform X2 [Mus musculus]													1	45	125	0	35	156.2	5.33	0	282.381	3238
NP_038540.2	band 4.1-like protein 4A [Mus musculus]	0.753	0.802	0.961	0.116976	0.153802	0.140131	90.8	115.4	93.8	5.99	10.54	2.01	1	7	7	7	12	78.5	9.44	0	19.216	98	0.753	0.943	0.716	0.778	0.981	0.802	0.968	0.961	0.892	94.4	92.6	84.2	122.9	100.1	117.7	95.6	98.2	94.4	159	156	141.9	207	168.6	198.2	161.1	165.4
XP_011248370.1	band 4.1-like protein 4B isoform X2 [Mus musculus]	0.943	0.871	1.082	0.214755	0.336365	0.845134	100.5	106.6	92.9	43.24	35.23	16.45	1	2	2	2	3	100.1	9.22	0	8.523	66	0.777	0.943	0.954	1.05	0.871	0.674	0.74	1.082	1.416	106.6	54	139.9	69.5	113	146.6	73	98.5	98.8	39.7	20.1	52.2	25.9	42.1	54.7	27.2	36.7
XP_006529460.1	band 4.1-like protein 5 isoform X1 [Mus musculus]	0.918	0.968	0.949	0.96635	0.770883	0.503727	98.2	98.4	103.4	16.75	6.83	10.05	1	6	6	6	9	81.6	6.39	0	22.336	121	1.255	0.918	0.853	1.2	0.968	0.931	1.045	0.949	0.916	97.6	116.6	83.4	92.9	106.3	97.8	111.5	102.8	91.1	171.1	204.3	146.3	162.8	186.3	171.5	195.5	180.3
NP_001028300.1	Bardet-Biedl syndrome 1 protein homolog [Mus musculus]													1	2	2	2	4	65.1	8.54	0.004	6.405	56
NP_080392.1	Bardet-Biedl syndrome 2 protein homolog [Mus musculus]	0.938	0.892	1.036	0.14145	0.112965	0.14583	98.7	103.2	98.1	13.43	9.3	12.71	1	6	7	6	11	79.9	5.86	0	28.368	160	0.843	0.957	0.938	0.814	0.951	0.892	1.036	1.006	1.051	97.6	85	111.3	100.8	102	118.6	82	97	105.8	246	214.2	280.5	254	257.2	299	206.7	244.6
NP_780534.1	Bardet-Biedl syndrome 4 protein homolog isoform 1 [Mus musculus]	1.077	0.978	1.083	0.127906	0.522128	0.197039	104.1	96.6	99.3	26.85	18.69	14.5	1	3	3	3	6	58.2	8.1	0	8.895	43	1.059	1.077	1.215	0.978	1.028	0.929	1.083	1.048	1.308	95.2	89.3	142.7	84.3	88.4	117.5	82.4	90.9	109.2	188.1	176.3	281.9	166.5	174.6	232	162.8	179.5
NP_082560.1	Bardet-Biedl syndrome 5 protein homolog isoform 1 [Mus musculus]	0.897	0.992	0.904	0.332719	0.917027	0.248291	89.7	105.6	104.7	22.16	4.66	6.52	1	3	3	3	10	38.8	5.6	0	9.847	74	0.897	1.021	0.625	0.992	1.068	0.954	0.904	0.956	0.655	108.1	89.9	68.7	100.2	105.9	109.9	99.4	113.1	104.9	71.1	59.1	45.2	65.9	69.6	72.3	65.4	74.4
NP_082086.2	Bardet-Biedl syndrome 7 protein homolog [Mus musculus]	0.921	0.971	0.885	0.124041	0.890263	0.376257	92.8	100.7	106.4	3.38	9.17	14.79	1	5	7	5	9	80.3	5.81	0	16.58	135	0.968	0.859	0.921	0.913	0.971	1.1	1.06	0.885	0.838	96.6	90.5	95.2	93.5	112.5	103.4	85.4	109.2	113.7	131.2	122.9	129.3	127	152.7	140.3	115.9	148.2
NP_001273537.1	barrier-to-autointegration factor [Mus musculus]	1.229	1.179	0.99	0.0111977	0.496018	0.798927	115.9	92.6	91.6	20.41	18.03	28.65	1	8	23	8	80	10.1	6.09	0	25.891	148	1.229	1.251	1.167	0.845	1.551	1.179	1.455	0.807	0.99	111.3	128	84.3	104.1	89	72.2	88	138	85.2	1600.4	1839.6	1212.4	1496.8	1278.9	1038.5	1264.6	1983.4
XP_030109089.1	basement membrane-specific heparan sulfate proteoglycan core protein isoform X1 [Mus musculus]	1.185	1.04	1.026	0.0819585	0.499083	0.435986	108.1	94.1	97.8	12.67	5.98	7.97	1	11	11	11	3	470.8	6.48	0	22.88	117	1.185	1.067	1.251	1.22	1.04	0.946	0.971	1.026	1.322	97.2	104.6	123.8	88.3	91.1	99	107.8	94.7	93.6	336.3	362.2	428.6	305.7	315.2	342.7	373	327.8
XP_006496061.3	basic immunoglobulin-like variable motif-containing protein isoform X1 [Mus musculus]	1.084	0.903	1.226	0.380537	0.110596	0.0897445	125.8	91.6	82.7	24.03	39.89	29.95	1	2	2	2	4	73.2	9.07	0	8.617	55	1.084	1.474	0.96	0.903	0.924	0.783	1.201	1.596	1.226	110.6	87.3	141.5	80.6	75.1	147.4	72.7	69.3	115.5	73.9	58.3	94.5	53.8	50.1	98.4	48.5	46.3
NP_080100.1	basic leucine zipper and W2 domain-containing protein 1 [Mus musculus]	1.25	1.037	1.116	0.347937	0.555117	0.420624	115.6	80.7	103.6	29.45	30.04	43.19	1	17	50	2	35	48	5.92	0	75.894	1129	2.043	0.917	1.25	2.188	0.822	1.037	0.934	1.116	1.206	102.8	146.6	82.8	71.7	112.1	66.2	157	92.1	68.7	500.6	713.9	403.4	349.4	546	322.7	764.6	448.7
XP_017177555.1	basic leucine zipper and W2 domain-containing protein 1 isoform X1 [Mus musculus]	1.151	1.115	1.06	0.31444	0.476851	0.263736	122.2	86.2	91.5	28.46	30.27	34.12	1	16	47	1	42	38.9	7.05	0	71.829	1102	0.974	1.605	1.151	0.919	1.202	1.115	1.06	1.336	1.031	113.4	77.9	140.8	80	70.6	122.3	73.5	84.9	136.5	111.7	76.8	138.7	78.8	69.6	120.5	72.4	83.6
NP_080116.2	basic leucine zipper and W2 domain-containing protein 2 [Mus musculus]	0.772	0.917	0.842	0.97788	0.726138	0.463194	95.9	90.2	113.8	38.92	21.45	24.58	1	21	55	20	45	48	6.68	0	91.546	1158	1.716	0.772	0.735	1.552	0.917	0.877	1.106	0.842	0.838	92.7	140.5	64.1	81.8	120	87.2	127	110	76.5	2889.5	4378.1	1998.9	2550.9	3741.1	2719	3958.5	3429.8
NP_033898.1	basigin isoform 1 precursor [Mus musculus]	1.129	1.09	0.873	0.664677	0.382575	0.288734	105.2	93.2	101.6	18.24	11.71	18.44	1	8	24	8	19	42.4	5.85	0	56.507	523	1.456	0.794	1.129	1.667	0.959	1.09	0.873	0.827	1.035	80.2	116.2	102.7	79.8	101	91	133	96.9	99.2	1141	1653.3	1461.2	1135.8	1437.7	1294.3	1893.2	1379.4
NP_001020563.1	bcl-2-associated transcription factor 1 isoform 1 [Mus musculus]	1.16	1.167	0.994	0.180751	0.417216	0.902294	108.1	83.2	108.7	12.12	11.92	34.2	1	12	15	12	13	105.9	9.99	0	45.507	338	1.574	1.09	1.16	2.036	0.886	1.167	0.773	1.23	0.994	91.2	116	108.6	73.7	83.6	93.6	150	74.1	109.2	318.2	405	379.1	257.2	291.9	326.8	523.8	258.7
NP_705736.1	bcl-2-like protein 13 [Mus musculus]	1.18	1.424	0.721	0.693776	0.177488	0.0941819	91.8	80.9	127.3	10.38	30.54	11.06	1	4	4	4	12	46.7	4.59	0	17.61	117	1.264	0.81	1.18	2.324	1.124	1.424	0.544	0.721	0.829	91	77.4	94.7	61.3	112.4	80.3	142.4	126.3	114.3	180.6	153.6	187.9	121.6	223	159.2	282.5	250.6
XP_036014307.1	BCL2/adenovirus E1B 19 kDa protein-interacting protein 3-like isoform X1 [Mus musculus]	0.869	0.996	0.872	0.985277	0.449816	0.179448	89.7	105.4	104.9	4.19	39.93	16.4	1	1	1	1	4	30.3	8.22	0.009	4.547	47	1.622	0.721	0.869	1.683	0.98	0.996	0.964	0.735	0.872	93.6	88.1	95.6	54.3	129.9	110	91.5	127.3	109.6	100.1	94.2	102.2	58.1	138.9	117.7	97.8	136.2
XP_006510368.1	BCSC-1 isoform X2 [Mus musculus]	1.434	1.34	1.07	0.503766	0.233606	0.986359	126.7	65.9	107.4	21.49	71.03	41.17	1	4	7	4	6	93.1	6.39	0	21.478	169	2.663	0.681	1.434	1.95	1.007	1.34	1.366	0.676	1.07	107.8	124.8	80.4	46.9	158.3	56	91.4	159.4	75.1	20.6	23.8	15.4	9	30.2	10.7	17.5	30.4
XP_006517212.1	BDNF/NT-3 growth factors receptor isoform X1 [Mus musculus]	1.149	0.983	1.071	0.088569	0.567573	0.279258	103.4	95.8	100.8	9.37	9.76	5.19	1	13	37	7	18	92.1	6.55	0	69.768	982	1.209	1.053	1.149	1.221	0.983	0.97	0.99	1.071	1.185	99.9	102.4	118.4	84.7	94.9	103	103.4	93.3	99.9	507.7	520.3	601.4	430.2	482.3	523.4	525.3	474
NP_062530.2	beclin-1 isoform 1 [Mus musculus]	0.999	0.965	1.035	0.709356	0.890518	0.268431	102.5	94.5	103	12.24	12.47	9.96	1	9	9	9	17	51.6	4.93	0	33.636	174	1.297	0.891	0.999	1.207	0.895	0.965	1.074	0.995	1.035	99.8	116.6	92	89.9	112.1	92	108.5	100.3	88.8	532.2	621.7	490.4	479.4	597.6	490.8	578.6	535
XP_030098658.1	BET1-like protein isoform X1 [Mus musculus]	1.435	1.675	0.905	0.0978619	0.256098	0.774398	109.2	72.1	118.7	9.83	26.51	10.86	1	1	1	1	14	12.4	8.82	0.004	5.813	30	1.435	1.102	1.516	1.75	0.916	1.675	0.82	1.203	0.905	117.2	96.2	108	67	106.4	71.2	117.3	97.4	119.3	48.2	39.6	44.4	27.6	43.8	29.3	48.2	40.1
NP_536693.1	beta-1,3-galactosyltransferase 6 [Mus musculus]	1.075	1.263	1.114	0.665412	0.775818	0.756037	102.9	105.4	91.7	5.81	32.95	24.09	1	4	5	4	15	37	8.82	0	19.288	143	1.601	0.791	1.075	1.364	0.71	1.263	1.173	1.114	0.851	98.9	99.6	109.6	62.3	125.1	102	84.9	88.8	128.8	156.4	157.5	173.2	98.4	197.7	161.2	134.3	140.3
NP_082015.2	beta-1,4 N-acetylgalactosaminyltransferase 1 isoform 2 [Mus musculus]	1.159	0.997	1.24	0.103498	0.687044	0.0329414	110.9	99.6	89.5	4.67	11.68	11.57	1	3	4	3	5	63.4	9.28	0.002	7.302	46	1.351	1.095	1.159	1.089	0.818	0.997	1.24	1.339	1.163	109.5	111.4	119.4	82.4	100	103	89.8	81.8	102.7	132.3	134.6	144.3	99.6	120.8	124.5	108.5	98.8
NP_780592.1	beta-1,4-glucuronyltransferase 1 [Mus musculus]	0.888	0.829	1.072	0.512186	0.193145	0.840457	98.1	110.4	91.5	6.78	19.04	8.16	1	3	3	3	8	47.4	7.27	0	11.414	91	0.688	0.888	1.151	0.797	0.829	1.003	0.863	1.072	1.147	99.1	88.7	100.8	129	111.6	87.6	102.9	92.5	87.8	73.6	65.9	74.8	95.8	82.9	65	76.4	68.7
NP_780706.1	beta-actin-like protein 2 [Mus musculus]	0.897	0.875	1.09	0.509365	0.0438257	0.224562	96.7	110.1	93.2	2.97	12.54	8.64	1	11	297	1	28	42	5.49	0	121.065	8352	1.084	0.875	0.897	0.913	0.875	0.823	1.187	1	1.09	98.7	99.1	104.1	91.4	112.8	116.1	83.5	98.7	95.5	46.5	46.7	49	43	53.1	54.6	39.3	46.4
NP_001258788.1	beta-adducin isoform 1 [Mus musculus]	0.803	0.84	0.647	0.250156	0.992643	0.179949	91.2	113.5	95.3	52.06	20.23	48.31	1	37	140	14	52	80.6	6.21	0	265.356	3341	0.403	0.803	0.912	0.84	0.84	1.41	0.479	0.956	0.647	91.9	33.3	113.1	82.7	114.5	124.1	69.5	96.1	174.9	1205.6	436.6	1483.9	1084.5	1501.3	1627.4	911.1	1260.8
NP_001258790.1	beta-adducin isoform 2 [Mus musculus]													1	24	95	1	49	62.8	6.54	0	137.046	2249
NP_001277747.1	beta-adrenergic receptor kinase 1 isoform 1 [Mus musculus]	1.171	1.065	1.25	0.204896	0.572385	0.244777	112.3	90.1	97.6	7.32	14.05	16.68	1	25	58	18	41	79.6	7.28	0	121.679	1495	1.464	1.032	1.171	1.171	1.065	0.922	1.25	0.968	1.27	110	119.5	103.4	81.6	106.6	88.3	95.6	113.6	81.4	1832.7	1991.4	1722	1359.8	1776.7	1471.1	1592.8	1893
NP_796052.2	beta-adrenergic receptor kinase 2 isoform 1 [Mus musculus]	1.177	1.017	1.157	0.000127984	0.987081	0.0478256	109.3	92.6	98.1	22.22	22.07	25.84	1	14	27	7	22	79.6	7.69	0	62.775	602	1.172	1.18	1.177	0.93	1.059	1.017	1.261	1.113	1.157	109.8	86.8	136	74	93	115.5	68.8	98.6	117.5	520.2	411.2	644.4	350.8	441	547.5	326.2	467.2
XP_006507261.1	beta-arrestin-1 isoform X1 [Mus musculus]	1.114	1.21	1.019	0.666677	0.769185	0.629501	104.5	93.8	101.7	24.25	11.46	20.68	1	12	25	11	34	51	6.24	0	79.65	718	1.591	1.114	0.772	1.293	1.21	0.757	1.23	0.921	1.019	108.6	130	78.9	81.7	97.4	102.3	105.7	117.9	77.4	746.5	894.3	542.8	562.1	669.9	703.6	726.9	810.9
NP_001258288.1	beta-arrestin-2 isoform a [Mus musculus]	0.955	0.974	0.981	0.853136	0.781403	0.692664	97.8	102.4	99.7	1.52	13.25	11.86	1	7	11	6	18	47.4	7.65	0	26.086	273	1.205	0.917	0.955	1.383	0.852	0.974	0.871	1.076	0.981	97.6	100.2	100.1	83.2	106.4	104.8	115	90.7	102.1	458.7	471.2	470.8	391	500.4	492.9	540.7	426.3
NP_079956.3	beta-catenin-like protein 1 [Mus musculus]	0.959	0.672	1.005	0.569754	0.460565	0.987867	90.5	91.6	117.9	17.21	83.75	35.08	1	3	5	3	7	64.9	5.07	0	9.933	64	0.27	0.959	1.408	0.384	0.672	1.4	0.704	1.428	1.005	70.9	73	95.7	270	73.9	68	103.7	49.6	95.2	107.1	110.3	144.5	407.9	111.7	102.7	156.6	75
NP_666219.1	beta-centractin [Mus musculus]	0.965	1.003	0.961	0.551383	0.471025	0.951141	100.8	102.1	97.1	6.84	7.46	9.7	1	15	60	7	51	42.3	6.4	0	82.301	1197	1.048	0.901	0.965	0.918	1.003	1.004	1.141	0.899	0.961	99.2	105.3	91.8	100.5	110.1	95.1	92.3	110.4	95.5	1294.1	1373.7	1197.7	1311.2	1436.3	1240.5	1204.3	1440
NP_001157112.1	beta-chimaerin isoform 2 [Mus musculus]	0.708	0.985	0.817				76.3	107.8	115.9	30.08	12.45	46.48	1	3	4	2	7	53.8	7.4	0	9.733	145	0.623	0.804		0.632	0.985	100	0.985	0.817	0.01	118.1	76.7		123.1	146.9		77.8	144.7	212.7	6.5	4.2		6.7	8		4.3	7.9
XP_006532224.1	beta-enolase isoform X1 [Mus musculus]	0.952	1.009	1.022	0.936391	0.930869	0.61756	97.1	100	102.9	23.64	11.11	18.89	1	4	25	1	13	56.1	7.93	0	54.635	987	1.47	0.952	0.754	1.281	1.009	0.738	1.147	0.943	1.022	101.4	127.1	78.7	86.5	106.5	104.5	110.8	107.5	77.1	338.2	424.1	262.7	288.6	355.3	348.6	369.7	358.7
NP_034551.2	beta-hexosaminidase subunit alpha preproprotein [Mus musculus]	1.238	1.438	1.143	0.447789	0.609261	0.534956	112.7	91.1	96.2	10.74	34.47	18.86	1	3	4	3	5	60.6	6.54	0.002	7.883	54	2.008	0.827	1.238	1.457	0.724	1.438	1.378	1.143	0.861	101.6	123.6	105.1	61.5	122.8	84.9	89.7	88.9	122	140.2	170.6	145	85	169.6	117.2	123.8	122.7
NP_034552.1	beta-hexosaminidase subunit beta precursor [Mus musculus]	1.18	1.039	1.178	0.516604	0.738404	0.972114	114.3	96.8	88.8	10.57	13.7	44.58	1	5	7	5	9	61.1	8.12	0	11.845	127	1.374	0.855	1.18	1.039	0.726	1.792	1.323	1.178	0.659	89.5	109.4	106.4	79.6	104.6	90.2	82.7	76	161.6	578.9	708	688.7	515.2	676.8	583.5	535.3	491.6
NP_035922.4	beta-secretase 1 isoform 1 preproprotein [Mus musculus]	1.139	1.045	1.071	0.608458	0.343085	0.9817	98.4	92.7	108.9	17.69	9.58	15.09	1	4	5	4	7	55.7	5.6	0.002	7.185	48	1.329	0.842	1.139	1.241	1.045	0.991	1.071	0.805	1.15	87.5	123	98.1	92.5	104	86.1	114.8	108.7	85.4	174.7	245.5	195.9	184.8	207.6	172	229.2	217
NP_062606.1	beta-soluble NSF attachment protein [Mus musculus]	0.996	1.119	1.08	0.597369	0.64038	0.841095	99.9	90.4	109.7	18.49	9.13	20.27	1	19	74	16	66	33.5	5.47	0	152.386	2110	1.426	0.996	0.91	1.31	1.119	0.843	1.088	0.89	1.08	102.9	122.9	84.7	86.2	103.3	93.1	112.9	115.6	78.4	3204.5	3829	2637.1	2685.4	3217.6	2898.8	3518.1	3600.4
XP_030102940.1	beta-synuclein isoform X1 [Mus musculus]	1.399	1.697	0.638	0.11436	0.217358	0.421111	85.9	79.4	134.7	31.89	30.79	25.34	1	3	9	1	20	14	4.37	0	13.896	185	1.532	1.083	1.399	3.349	1.697	1.054	0.458	0.638	1.328	81.7	75.6	131.6	49.3	75.5	94	165.2	128.1	99.1	112	103.7	180.4	67.7	103.5	129	226.6	175.6
NP_057877.1	betaine--homocysteine S-methyltransferase 1 [Mus musculus]	0.93	1.125	1.185	0.878987	0.944758	0.834522	102.1	119.5	78.4	9.52	36.79	39.61	1	2	4	2	4	45	7.9	0.004	5.921	83	1.529	0.93	0.781	1.29	0.656	1.125	1.185	1.416	0.694	108.9	89.9	100.1	58.8	117.1	128.2	75.9	76.9	144.3	63.4	52.4	58.3	34.3	68.2	74.7	44.2	44.8
XP_006505472.1	BH3-interacting domain death agonist isoform X1 [Mus musculus]													1	1	2	1	9	21.9	4.81	0.002	8.001	129
NP_035993.1	bifunctional 3'-phosphoadenosine 5'-phosphosulfate synthase 1 isoform a [Mus musculus]	0.996	0.93	1.071	0.420972	0.365314	0.0458699	101.9	107.4	90.7	10.93	76.38	10.16	1	7	11	7	13	70.7	6.77	0	26.39	142	0.314	1	0.996	0.279	0.944	0.93	1.124	1.06	1.071	71.6	84.5	88.7	269.2	71.6	89	75.2	67.5	82.8	268.5	317	332.8	1010	268.5	334	282	253.4
NP_001292911.1	bifunctional coenzyme A synthase precursor [Mus musculus]	1.235	1.072	1.168	0.0156733	0.940335	0.0767955	111.1	93.7	95.2	3.64	3.3	13.05	1	12	18	12	22	62	7.11	0	44.392	379	1.253	1.235	1.157	1.072	1.085	0.841	1.168	1.138	1.375	117.9	112.5	109.7	89.8	95.4	94.9	96.3	103.6	79.8	1028.4	981.8	957.6	783.8	832.6	827.9	840.6	903.7
NP_001344403.1	bifunctional glutamate/proline--tRNA ligase isoform 2 [Mus musculus]	0.965	1.031	0.878	0.819367	0.522719	0.386833	98.4	100.4	101.3	17.29	1.9	34.94	1	66	199	65	44	170.8	7.84	0	403.812	4835	1.231	0.906	0.965	1.68	1.031	0.895	0.733	0.878	1.077	82.3	114.4	91	92.9	90.9	94.4	156.1	93.7	84.5	9528.8	13243	10539.2	10754.8	10520.7	10926.7	18070.3	10850.1
XP_006525731.1	bifunctional heparan sulfate N-deacetylase/N-sulfotransferase 1 isoform X1 [Mus musculus]	1.835	2.149	0.854	0.365778	0.289198	0.0839074	112.3	68.9	118.8	14.64	54.05	19.34	1	1	1	1	1	100.7	7.77	0.004	5.752	46	1.835	0.783	1.921	2.149	0.828	2.345	0.854	0.945	0.819	100.5	88.5	118.3	48.2	128.3	61.6	103.7	106.3	144.5	25.9	22.8	30.5	12.4	33.1	15.9	26.7	27.4
XP_011239547.1	bifunctional methylenetetrahydrofolate dehydrogenase/cyclohydrolase, mitochondrial isoform X1 [Mus musculus]	1.186	1.163	1.062	0.0196426	0.00953589	0.179601	111.2	87.2	101.5	16.01	14.2	12.53	1	4	6	4	10	38.2	8.22	0	13.873	125	1.168	1.186	1.275	1.163	1.117	1.164	1.004	1.062	1.095	119.2	88.3	117.2	75.6	100.5	92	87.9	112.3	107	372.2	275.5	365.9	235.9	313.8	287	274.4	350.5
NP_080471.2	bifunctional purine biosynthesis protein ATIC [Mus musculus]	0.946	1.039	0.971	0.842849	0.9731	0.720611	98.7	104.3	96.9	22.3	15.67	13.58	1	24	54	24	50	64.2	6.76	0	147.529	1582	1.595	0.946	0.767	1.237	1.039	0.79	1.29	0.911	0.971	101.1	128.1	82	80.3	106.8	106.9	99.3	111	84.4	2728.8	3455.6	2213.2	2166.3	2883.1	2884.8	2678.9	2996.5
NP_056643.3	bifunctional UDP-N-acetylglucosamine 2-epimerase/N-acetylmannosamine kinase isoform 2 [Mus musculus]	0.734	0.897	1.147	0.413137	0.392369	0.828457	87.2	118.8	94	13.28	28.11	18.13	1	3	3	3	4	82.8	7.05	0.002	7.329	60	0.546	1.216	0.734	0.47	1.06	0.897	1.16	1.147	0.818	105.6	83.7	85.4	153.5	86.8	116.4	72.2	92	104.4	79.2	62.8	64.1	115.2	65.1	87.3	54.2	69.1
XP_006498632.1	biliverdin reductase A isoform X1 [Mus musculus]	1.083	1.162	1.04	0.616727	0.797317	0.559072	103	95.1	102	15.86	9.97	12.3	1	9	17	9	22	38	7.58	0	30.621	277	1.414	1.083	0.847	1.174	1.162	0.815	1.205	0.932	1.04	102.7	122.6	89.5	86.7	94.8	105.7	101.7	110.2	86.1	1198.6	1430.4	1044.6	1011.3	1106.4	1233.3	1186.8	1285.9
NP_056555.2	biogenesis of lysosome-related organelles complex 1 subunit 1 [Mus musculus]	1.258	1.221	1.208	0.157016	0.127198	0.306473	104.6	84.9	110.6	27.88	6.8	16.15	1	2	4	2	14	14.3	8.15	0.004	6.256	65	1.892	1.155	1.258	1.304	1.221	1.042	1.451	0.946	1.208	102.1	156.6	97	82.8	88.3	77.1	107.9	107.9	80.3	342.6	525.7	325.6	277.9	296.6	258.8	362.3	362.1
XP_011245671.1	biogenesis of lysosome-related organelles complex 1 subunit 2 isoform X1 [Mus musculus]	1.585	1.106	1.434	0.180723	0.506055	0.281076	129.7	79.8	90.5	30.71	13.84	23.31	1	3	3	3	21	17.2	4.86	0	8.959	70	1.585	1.107	2.655	1.106	1.138	0.927	1.434	0.973	2.863	93.6	137.5	177.1	86.7	84.5	66.7	95.9	96.1	61.9	159.9	235	302.6	148.2	144.4	114	163.9	164.3
NP_062762.1	biogenesis of lysosome-related organelles complex 1 subunit 6 [Mus musculus]	1.472	1.495	1.009				114.2	77.5	108.3	6.15	9.61	26.85	1	1	1	1	13	19.7	6.3	0.002	6.994	61	1.437	1.509		0.779	1.495	100	1.843	1.009	0.01	147.9	161.3		112.3	98		87.5	146.5	146.5	9.1	10		6.9	6.1		5.4	9.1
XP_011248384.1	bis(5'-nucleosyl)-tetraphosphatase [asymmetrical] isoform X1 [Mus musculus]	0.981	1.108	0.974	0.860207	0.944999	0.67808	99.4	99.8	100.9	37.6	12.27	23.85	1	10	22	10	62	17	6.28	0	58.115	735	1.797	0.981	0.673	1.251	1.108	0.691	1.436	0.885	0.974	102.2	149	69.1	82.9	104.1	102.6	103.7	115.4	70.9	620.9	905.1	419.7	503.7	632.8	623.5	630.2	701.4
NP_031589.1	bisphosphoglycerate mutase isoform 1 [Mus musculus]	1.238	1.34	0.964	0.0541502	0.117365	0.478809	100	85.4	114.6	14.84	9	17.2	1	6	11	6	25	30	7.06	0	22.868	221	1.238	1.107	1.292	1.419	1.063	1.34	0.872	1.041	0.964	93	98.3	122.1	79.4	84	94.5	112.7	89.3	126.6	448.3	473.9	588.7	382.8	405.1	455.6	543.4	430.7
NP_848760.1	bleomycin hydrolase [Mus musculus]	0.928	0.752	0.911	0.426556	0.54751	0.73225	79.2	126.1	94.7	26.6	49.19	5.76	1	6	8	6	11	52.5	6.48	0	21.386	156	0.407	1.078	0.928	0.446	1.439	0.752	0.911	0.749	1.234	70	76.1	112.4	187.2	64.9	121.2	83.6	93.4	91.1	605.2	658.3	972	1619	561.4	1047.9	722.6	807.6
NP_001163950.1	BLOC-1-related complex subunit 5 isoform 1 [Mus musculus]	1.029	0.97	1.094	0.780856	0.434822	0.20957	102.5	105.5	92.1	9.91	14.35	6.65	1	3	3	3	14	22.6	8.84	0.005	5.344	24	0.861	1.029	1.061	0.762	1.034	0.97	1.13	0.996	1.094	91.2	102	111.3	118.4	88.6	104.9	90.2	91.6	101.7	167.4	187.1	204.2	217.3	162.6	192.5	165.5	168.1
NP_082281.2	BLOC-1-related complex subunit 6 [Mus musculus]	1.036	0.813	1.274	0.631203	0.974834	0.19498	106.6	86	107.3	34.78	28.89	30.12	1	1	1	1	4	38	5.34	0.006	4.749	38	1.984	0.776	1.036	1.537	0.782	0.813	1.29	0.993	1.274	97.6	155.3	81.6	78.3	125.7	78.8	120.4	98.3	64	28	44.5	23.4	22.4	36	22.6	34.5	28.2
XP_036015989.1	bMERB domain-containing protein 1 isoform X1 [Mus musculus]	1.114	1.003	1.049	0.301856	0.411993	0.3626	107.1	90.7	102.1	14.07	14.47	7.96	1	5	6	5	21	23.5	5.63	0	24.775	144	1.351	0.979	1.114	1.288	1.001	1.003	1.049	0.977	1.11	89.9	108.5	119.4	80.3	91.9	107.1	103.4	92	107.5	310.2	374.2	411.9	277	317	369.7	356.8	317.4
NP_542439.1	BMP-2-inducible protein kinase [Mus musculus]	1.024	1.041	1.016	0.455484	0.300775	0.768008	106.9	88.8	104.2	9.13	14.72	12.52	1	6	9	6	5	126.1	6.8	0	30.994	222	1.26	1.024	0.967	1.227	1.008	1.041	1.026	1.016	0.929	91.1	107.1	107.3	85	89	111	104.3	89.7	115.5	299.6	352.1	352.9	279.5	292.5	364.9	343.1	295
NP_064351.2	BMP/retinoic acid-inducible neural-specific protein 1 precursor [Mus musculus]	1.069	1.042	1.047	0.214497	0.262391	0.173094	111.2	86.8	102	26.94	23.44	25.52	1	11	20	11	16	88.6	8.97	0	41.152	329	1.058	1.341	1.069	1.011	1.175	1.042	1.047	1.141	1.026	126.8	74.1	121.1	70	94.6	113.3	70.8	111.1	118.1	1949.9	1139.9	1863.3	1077.4	1454.6	1743.4	1089.2	1709.6
XP_006496899.1	BMP/retinoic acid-inducible neural-specific protein 2 isoform X1 [Mus musculus]	0.939	1.142	0.768	0.265429	0.0771497	0.0108095	90.5	89.9	119.7	27.2	24.76	23.85	1	7	11	7	12	89.2	7.88	0	30.671	315	0.867	1.007	0.939	1.129	1.332	1.142	0.768	0.756	0.822	90.5	65.2	114.2	75.3	89.9	121.5	85	119.7	138.8	274.8	198.2	346.8	228.6	273	369.2	258.1	363.5
NP_780312.1	bolA-like protein 2 [Mus musculus]	1.135	1.064	1.067	0.721011	0.511116	0.860432	105.7	93.1	101.2	10.6	20.43	10.18	1	4	6	4	41	10.2	6.16	0	15.876	89	1.382	1.135	0.783	1.152	1.064	0.939	1.199	1.067	0.833	99.9	114.7	93.5	83	87.9	119.5	95.7	93.6	112.2	178.1	204.7	166.8	148.1	156.9	213.1	170.6	166.9
NP_001346950.1	bone morphogenetic protein 1 precursor [Mus musculus]	1.02	1.173	0.965	0.753325	0.458638	0.449437	108.8	86.1	105.1	20	31.78	15.1	1	11	17	11	11	111.6	6.95	0	31.277	183	1.263	0.872	1.02	1.22	0.904	1.173	1.035	0.965	0.87	115.6	105.2	77.2	83.3	132.6	75.7	101.7	119.9	88.8	894.7	814.3	597.4	644.7	1026.2	585.8	786.9	927.5
XP_006518532.1	bone morphogenetic protein receptor type-1A isoform X1 [Mus musculus]	1.281	1.3	1.049	0.371227	0.469992	0.534597	113.8	88.8	97.3	14.04	15.97	17.94	1	2	3	2	6	60	7.3	0	11.223	82	1.281	1.606	0.884	1.38	1.3	0.842	0.928	1.235	1.049	120.3	113.9	91.3	88.9	74.9	103.4	122.8	97.4	87	24.3	23	18.4	18	15.1	20.9	24.8	19.7
NP_031587.1	bone morphogenetic protein receptor type-2 precursor [Mus musculus]	1.178	1.011	1.099	0.261783	0.434983	0.271477	107.3	91.1	101.6	9.28	12.46	9.91	1	13	19	13	12	114.9	6.23	0	44.009	368	1.534	0.994	1.178	1.396	1.011	0.982	1.099	0.983	1.199	100.2	120.3	107.6	78.4	100.8	91.4	109.5	101.9	89.8	835	1002.1	896.3	653.2	839.7	761.1	912.1	849.2
NP_081671.1	brain acid soluble protein 1 [Mus musculus]	1.652	0.876	2.012	0.0921569	0.989404	0.27169	132.1	102.3	65.7	17.65	27.91	74.05	1	22	177	22	92	22.1	4.51	0	312.123	6684	1.652	1.182	1.928	1.911	0.588	0.876	0.865	2.012	2.2	117	149.7	107.7	90.6	98.9	55.9	173.1	58.2	49	11107.8	14211.2	10231.4	8600.1	9396.1	5307.1	16438.5	5522.1
NP_001156647.1	brain-enriched guanylate kinase-associated protein isoform 5 [Mus musculus]	1.059	0.953	0.856	0.571096	0.909255	0.42142	105.5	99.6	94.9	40.89	11.13	34.82	1	16	20	16	28	67.3	6.25	0	53.949	361	0.561	1.059	1.089	0.781	0.953	1.272	0.718	1.111	0.856	111.1	50.1	121.4	89.4	104.9	111.5	69.8	100	141.8	810	365.6	885.5	652.1	765.2	813.1	509.2	729
NP_570932.2	brain-specific angiogenesis inhibitor 1-associated protein 2 isoform b [Mus musculus]	1.28	1.25	0.935	0.732186	0.444832	0.783926	120.2	79.9	99.9	49.02	28.27	47.18	1	37	173	37	76	57.6	8.88	0	247.735	4290	0.688	1.505	1.28	0.867	1.25	1.37	0.793	1.204	0.935	116.5	48.9	150.1	71	77.4	117.2	61.6	96.7	160.6	12765.8	5357.4	16448	7787.8	8484.2	12850.5	6754.5	10605
NP_001019639.1	branched-chain-amino-acid aminotransferase, cytosolic isoform 1 [Mus musculus]	1.097	1.095	1.002	0.66742	0.819654	0.498892	106.7	91.2	102.2	29.44	9.55	19.53	1	8	22	8	19	49.9	6.77	0	41.926	486	1.624	1.097	0.773	1.272	1.095	0.799	1.277	1.002	0.968	111.9	136.9	74	84.3	102	95.7	107.2	111.7	76.4	1088.3	1330.9	719.2	819.5	991.8	930.1	1042.4	1086.2
NP_082503.2	BRCA1-associated protein isoform 1 [Mus musculus]													1	2	2	2	4	66.9	5.64	0.009	4.43	25
NP_001074881.1	breakpoint cluster region protein [Mus musculus]	1.001	0.98	1.08	0.501163	0.334774	0.112528	104.7	98.6	96.7	3.89	7.24	2.33	1	31	59	29	28	143	6.92	0	156.447	1442	1.116	0.985	1.001	1.003	0.912	0.98	1.112	1.08	1.021	106.5	104.7	98.8	93.8	108.1	98.7	94.1	98.6	96.7	2897.9	2849.1	2688.8	2554.1	2942.2	2685.6	2562.7	2684.4
NP_001185768.1	breast cancer anti-estrogen resistance protein 1 isoform A [Mus musculus]	1.011	1.256	1.078	0.412334	0.335399	0.895026	104.6	98	97.4	4.82	16.46	19.83	1	7	9	7	11	94.3	5.74	0	21.423	219	1.432	0.996	1.011	1.301	0.923	1.256	1.101	1.078	0.805	97.2	106.8	104.2	74.6	97.7	103	97	90.2	129.3	335.2	368.3	359.1	257.1	336.7	355.2	334.6	310.8
XP_030101538.1	breast carcinoma-amplified sequence 3 homolog isoform X1 [Mus musculus]	1.034	0.993	1.088	0.313797	0.983024	0.0570637	102.5	99.1	98.4	7.31	15.7	7.81	1	9	14	9	10	113	7.75	0	32.281	340	1.208	1.034	1.005	1.086	0.993	0.925	1.112	1.042	1.088	101.7	99.4	113.7	82.3	98.3	113.1	89.4	97.6	104.5	583.9	571	652.9	472.8	564.5	649.4	513.3	560.5
NP_001095900.1	brefeldin A-inhibited guanine nucleotide-exchange protein 1 [Mus musculus]	1.041	1.01	1.181	0.400226	0.932055	0.265551	100.6	96	103.4	11.71	12.16	16.12	1	33	51	25	19	208.4	5.86	0	128.03	1153	1.513	0.979	1.041	1.281	1.01	0.803	1.181	0.969	1.296	102.1	124	101.5	81.9	104.4	97.5	105	105.4	78.3	1036.7	1258.5	1030.6	831.5	1059.5	989.8	1065.6	1070.1
NP_001078964.1	brefeldin A-inhibited guanine nucleotide-exchange protein 2 [Mus musculus]	0.924	0.805	1.115	0.0318711	0.204799	0.535589	97.8	105.9	96.3	6.32	9.45	10	1	28	43	20	15	202.1	6.55	0	95.751	837	0.877	0.926	0.924	0.787	1.011	0.805	1.115	0.915	1.148	93.5	105.3	96	120	101.1	103.9	94.5	102.2	83.6	1158.5	1304.3	1188.4	1486.4	1251.6	1286.4	1170.2	1265.6
NP_001028430.1	brefeldin A-inhibited guanine nucleotide-exchange protein 3 [Mus musculus]	1.098	0.91	1.076	0.572981	0.871426	0.346499	102.6	93.4	104	6	13.92	13.15	1	32	62	32	17	239.9	5.88	0	167.017	1602	1.275	0.884	1.098	1.185	0.91	0.881	1.076	0.972	1.246	100.7	112.3	102.2	88.1	113.9	93.1	104.4	103.6	82	2168.5	2418	2200.5	1896.9	2452.8	2004.6	2247.8	2231.5
XP_030108256.1	brevican core protein isoform X2 [Mus musculus]	1.19	1.044	1.009	0.884579	0.940778	0.578445	109	91.6	99.4	28.28	4.2	27.28	1	22	51	22	23	97.7	5	0	92.43	810	0.747	1.216	1.19	0.74	1.044	1.246	1.009	1.166	0.956	123.7	69.8	116.4	93.5	101.7	97.8	69.2	106.1	121.8	4323.8	2441.5	4070.9	3268.5	3555	3419.7	2419.4	3709.7
NP_084028.1	BRI3-binding protein isoform 1 precursor [Mus musculus]	1.08	1	1.08	0.274617	0.569606	0.769337	105.1	97.6	97.3	8.09	1.21	32.56	1	4	16	4	19	28.2	9.52	0	40.637	579	1.182	1.08	0.988	1.613	1	0.894	0.733	1.08	1.105	98.9	108.5	92.5	91.8	91.6	93.6	148	91.6	83.7	693.9	761.6	648.8	644.1	642.6	656.9	1038.7	642.7
XP_017168436.1	BRISC and BRCA1-A complex member 1 isoform X1 [Mus musculus]	1.118	1.084	1.227	0.398081	0.99446	0.447667	102.7	91.8	105.5	15.06	11.68	26.07	1	6	7	6	29	36.8	4.55	0	28.317	161	1.528	0.93	1.118	1.246	1.084	0.738	1.227	0.858	1.516	98.6	129.1	102.5	84.5	106	91.6	105.2	114.9	67.6	346.3	453.2	359.8	296.6	372.3	321.7	369.5	403.7
NP_851796.1	BRISC and BRCA1-A complex member 2 isoform I [Mus musculus]	1.123	1.026	1.278	0.187676	0.84176	0.149709	109.9	91.5	98.6	13.49	10.44	18.55	1	6	16	6	20	48.1	6.47	0	44.676	445	1.377	1.049	1.123	1.078	1.026	0.865	1.278	1.022	1.298	110.6	126.8	96.8	92.1	105.5	86.2	99.2	108.2	74.5	379.1	434.5	331.6	315.5	361.4	295.4	340	370.7
NP_932134.3	BRISC complex subunit Abraxas 2 [Mus musculus]	0.988	0.912	1.063	0.951807	0.334712	0.429019	103.3	99.5	97.2	7.2	8.39	3.96	1	4	5	4	10	47.9	5.94	0	20.338	117	1.077	0.988	0.932	0.912	1.035	0.877	1.18	0.955	1.063	93.7	107.9	104.1	100.2	94.9	111.7	91.5	98.2	97.9	219.2	252.4	243.4	234.4	221.9	261.2	213.9	229.6
XP_006535661.1	BRO1 domain-containing protein BROX isoform X1 [Mus musculus]	0.997	0.996	1.001	0.635447	0.646799	0.629248	106.6	87	106.4	46.13	18.7	23.71	1	7	19	7	16	46.2	7.69	0	35.527	407	1.849	0.997	0.816	1.243	0.996	0.93	1.488	1.001	0.878	109.2	164.8	61.7	89.1	109.5	75.6	110.8	109.1	70.2	1272.8	1921.2	719.1	1039.1	1276.7	880.8	1291.4	1271.5
XP_006498312.1	bromodomain-containing protein 3 isoform X1 [Mus musculus]	0.696	0.888	0.784	0.998376	0.56039	0.0877594	79.8	114.7	105.5	21.55	58.77	7.28	1	3	4	2	5	81.5	9.31	0.002	6.774	56	3.099	0.696	0.462	3.941	0.888	0.824	0.786	0.784	0.56	86.9	100	64.3	32.3	124.7	139.3	127.1	110.7	114.7	19	21.9	14.1	7.1	27.3	30.5	27.8	24.2
NP_766335.1	BTB/POZ domain-containing adapter for CUL3-mediated RhoA degradation protein 1 [Mus musculus]	1.096	1.007	1.094	0.612785	0.698158	0.127158	105.8	96.9	97.3	19.86	10.65	9.98	1	4	6	2	12	36.4	6.99	0	10.86	104	0.837	1.096	1.443	0.765	1.007	1.116	1.094	1.088	1.294	100.7	92.2	133.1	110.2	91.9	92.2	84.3	92.6	102.9	51.8	47.4	68.5	56.7	47.3	47.4	43.3	47.6
NP_001153413.1	BTB/POZ domain-containing adapter for CUL3-mediated RhoA degradation protein 3 isoform 1 [Mus musculus]													1	4	5	2	10	35.8	6.34	0	11.654	129
NP_666305.2	BTB/POZ domain-containing protein 1 [Mus musculus]	1.038	0.88	1.025	0.701573	0.245711	0.317857	102.3	101.6	96.2	3.99	12.74	9.89	1	5	6	2	8	53.2	6.1	0	10.598	73	1.066	1.038	0.8	0.88	1.013	0.79	1.211	1.025	1.013	104.5	101.4	96.6	95.1	100.7	120.7	83.7	102	95.4	185	179.4	170.9	168.3	178.2	213.5	148.1	180.5
XP_006508222.1	BTB/POZ domain-containing protein 10 isoform X1 [Mus musculus]	0.911	0.887	1.027	0.409141	0.198579	0.573639	97.4	106.9	95.7	4.21	11.13	1.48	1	3	4	3	7	54.3	7.14	0	16.988	119	0.784	0.911	1.064	0.812	0.887	0.995	0.966	1.027	1.07	96.8	93.7	101.8	119.4	106.3	95.6	97	94.2	95.1	215.2	208.4	226.5	265.7	236.3	212.7	215.8	209.6
XP_017170266.1	BTB/POZ domain-containing protein 17 isoform X1 [Mus musculus]	1.139	0.899	1.005	0.770363	0.737765	0.436841	105.1	102.7	92.3	12.72	9.46	9.1	1	4	5	4	7	52.8	9.33	0	11.157	77	1.171	0.836	1.139	1.183	0.832	0.899	0.99	1.005	1.267	90.3	104.9	116.7	89.6	108.1	102.5	106	89.9	92.1	262.7	305.2	339.6	260.7	314.4	298.2	308.4	261.5
NP_001366013.1	BTB/POZ domain-containing protein 2 isoform 1 [Mus musculus]													1	4	4	1	8	55.4	5.88	0	13.755	88
NP_001365195.1	BTB/POZ domain-containing protein 8 isoform 1 [Mus musculus]	0.997	0.876	0.863	0.513505	0.901961	0.489457	100.6	106.3	93.1	40.96	10.5	35.27	1	20	30	20	14	190.7	6.57	0	83.848	546	0.527	0.997	1.102	0.876	0.845	1.278	0.601	1.18	0.863	94.5	52.6	127.4	99.8	94.8	115.6	87.5	80.1	147.7	895.6	498.5	1206.9	946	897.9	1095.2	829	758.9
XP_011244697.1	BTB/POZ domain-containing protein 9 isoform X1 [Mus musculus]													1	5	5	5	11	71.5	5.76	0	11.257	59
NP_001136203.1	BTB/POZ domain-containing protein KCTD1 isoform 1 [Mus musculus]	1.177	1.256	0.715	0.550296	0.414267	0.431475	78.8	79.9	141.3	16.61	113.04	110.59	1	2	2	2	2	96.1	5.81	0.009	4.313	52	0.154	1.177	1.264	1.256	0.856	1.769	0.122	1.375	0.715	41.8	39.6	53.5	258	35.5	42.3	324	30.4	74.9	44.9	42.6	57.5	277.3	38.1	45.5	348.2	32.7
NP_808383.3	BTB/POZ domain-containing protein KCTD12 [Mus musculus]	1.058	0.994	1.049	0.56972	0.926526	0.269604	102.4	95.1	102.5	4.5	9.06	6.17	1	17	63	15	71	35.9	5.81	0	133.481	1853	1.058	0.936	1.131	0.994	0.945	1.078	1.064	0.99	1.049	102	97.9	107	92.5	109	94.7	92	103	102	2599.4	2494.8	2729.2	2359.1	2778.4	2413.5	2344.4	2625.5
NP_001357969.1	BTB/POZ domain-containing protein KCTD16 [Mus musculus]	1.081	0.957	0.867	0.606663	0.758126	0.433077	106.8	98.7	94.5	47.62	16.58	38.01	1	23	62	22	42	48.9	8.19	0	93.179	1164	0.518	1.081	1.129	0.905	0.957	1.301	0.572	1.13	0.867	98.8	46	133.9	88.9	91.4	118.7	80.4	87.5	154.4	4477.6	2084.3	6066.8	4026.6	4140.2	5375.9	3643.8	3962.1
XP_006521523.3	BTB/POZ domain-containing protein KCTD17 isoform X1 [Mus musculus]	0.618	1.011	0.827				96.1	111	93	31.07	32.61	27.92	1	2	2	2	7	47.3	6.3	0	10.067	101	1.082	0.618	0.01	1.022	0.747	1.011	1.059	0.827	0.01	90.4	141.3		130.6	146.4	73.9	133.4	109.4	74.7	8.9	14		12.9	14.5	7.3	13.2	10.8
XP_006508163.1	BTB/POZ domain-containing protein KCTD21 isoform X1 [Mus musculus]													1	1	1	1	7	29.6	6.79	0.005	5.115	54
NP_766238.1	BTB/POZ domain-containing protein KCTD3 isoform 1 [Mus musculus]	1.03	1.083	0.951	0.999297	0.712643	0.0250234	99.2	96.4	104.4	5.01	13.87	6.24	1	9	12	9	11	88.8	7.15	0	29.383	253	1.03	0.824	1.179	1.083	0.852	1.251	0.951	0.968	0.943	94.1	97	103.7	94.2	114.1	87.9	102	97.2	109.9	505.6	521.2	557.2	506.2	613.6	472.6	548.2	522.5
NP_080490.3	BTB/POZ domain-containing protein KCTD4 [Mus musculus]	1.032	0.816	1.176	0.688121	0.0372729	0.514939	105.5	104.8	89.7	11.37	17.48	17.88	1	4	5	4	19	30	7.06	0	22.749	163	1.032	0.687	1.137	0.877	0.816	0.764	1.176	0.842	1.489	90.3	100.2	113.2	97.1	131.3	99.5	85.2	107.2	76	53.4	59.3	67	57.4	77.7	58.9	50.4	63.4
NP_780728.3	BTB/POZ domain-containing protein KCTD8 [Mus musculus]	0.899	0.973	0.924	0.0544039	0.588175	0.933466	91.5	96.7	111.8	15.04	14.12	34.95	1	4	6	3	9	52.7	8.38	0	13.216	147	0.87	0.946	0.899	0.629	1.155	0.973	1.382	0.819	0.924	96.3	81.1	109.9	93.3	101.8	122.3	58.7	117.6	119	177.9	149.9	203.2	172.4	188	226.1	108.5	217.3
NP_001123641.1	BUB3-interacting and GLEBS motif-containing protein ZNF207 isoform 1 [Mus musculus]	1.055	0.967	1.101	0.0381818	0.919385	0.504466	99	93.8	107.3	41.04	42.88	32.33	1	2	6	2	5	52.8	9.1	0	11.572	125	1.065	1.055	1.03	0.967	1.144	0.881	1.101	0.923	1.169	81.1	77.6	153.2	72.9	76.9	148.7	70.5	87.9	131.1	104.3	99.9	197.1	93.8	98.9	191.3	90.7	113.1
NP_620084.2	C-1-tetrahydrofolate synthase, cytoplasmic [Mus musculus]	1.272	1.107	1.192	0.0891357	0.0530362	0.153108	114.3	89.9	95.9	6.5	9.35	5.88	1	39	116	37	39	101.1	7.14	0	214.632	3017	1.517	1.137	1.272	1.165	1.107	1.067	1.302	1.028	1.192	105.7	119.1	117.8	78.5	92.9	92.7	91.5	102.8	98.9	8619.4	9716.4	9610.9	6406.3	7580.4	7558.6	7465.1	8388.3
NP_035292.2	C-Jun-amino-terminal kinase-interacting protein 1 isoform 1 [Mus musculus]	0.893	0.994	0.915	0.0145361	0.881718	0.232883	93.4	103.6	103	9.73	10.26	19.03	1	16	34	16	25	77.2	4.96	0	83.922	734	0.893	0.91	0.866	0.901	0.994	1.087	0.992	0.915	0.797	98	82	97	91.8	107.7	112	82.7	107	121.8	1623	1357.6	1607	1520.4	1784.3	1855.4	1369.2	1773.1
NP_068740.3	C-Jun-amino-terminal kinase-interacting protein 2 [Mus musculus]	0.759	1.007	0.754	0.0383983	0.593665	0.059652	89.7	104.7	105.5	27.92	24.95	33.93	1	3	3	3	4	89.8	4.42	0	13.146	94	0.722	0.857	0.759	0.957	1.007	1.15	0.754	0.851	0.66	93	56.4	99.2	78.1	108.5	130.6	74.7	109.3	150.3	207.1	125.6	220.9	173.9	241.7	291	166.5	243.4
NP_038959.2	C-Jun-amino-terminal kinase-interacting protein 3 isoform a [Mus musculus]	0.954	0.986	0.978	0.196946	0.508985	0.214101	95.3	107.2	97.5	4.96	7.75	8.59	1	35	100	30	31	147.5	5.45	0	213.565	2572	0.976	0.859	0.954	0.986	0.879	1.03	0.989	0.978	0.926	94.6	92.4	101.6	94.8	110.2	106.5	93.4	96.8	109.7	3584.9	3501.2	3847.4	3589.1	4172.4	4033.2	3539.2	3665.9
XP_006534273.1	C-Jun-amino-terminal kinase-interacting protein 4 isoform X1 [Mus musculus]	1.077	0.993	1.085	0.377117	0.493231	0.303076	103.3	95.9	100.8	7.46	9.13	4.25	1	24	37	19	20	148.7	5.17	0	104.002	800	1.335	0.962	1.077	1.214	0.984	0.993	1.099	0.977	1.085	98.6	114	103.5	85.4	102.5	96	103.7	100.9	95.4	480.9	555.9	504.5	416.5	499.9	468.3	505.7	492
NP_001156734.1	C-Maf-inducing protein isoform 1 [Mus musculus]	1.097	0.971	1.156	0.44668	0.458867	0.0615207	107.6	97.2	95.2	17.18	3.02	11.87	1	13	26	13	20	86.2	6.81	0	59.018	483	1.365	1.097	0.921	1.04	0.971	0.796	1.313	1.13	1.156	110	129.3	91.5	94.7	100.2	99.3	98.5	97.3	79.1	1313.1	1544.5	1092.2	1131.2	1197.1	1186.2	1176	1162.4
XP_030099796.1	C-myc promoter-binding protein isoform X1 [Mus musculus]													1	1	1	1	1	209.2	7.56	0.002	6.815	69
NP_062634.2	C-Myc-binding protein [Mus musculus]	1.016	0.853	1.191	0.767482	0.992516	0.615301	93.7	111.3	95	15.03	42.96	19.3	1	2	3	2	19	12	5.91	0	8.444	55	0.736	1.716	1.016	0.551	2.099	0.853	1.336	0.817	1.191	89.7	99.5	120.1	135.1	52.3	118.2	74.5	109.8	100.8	153.2	169.9	205	230.7	89.3	201.8	127.2	187.4
NP_038530.1	C-terminal-binding protein 1 isoform 3 [Mus musculus]	0.893	1.007	1.081	0.9067	0.816198	0.897376	100.6	99.1	100.3	10.14	11.87	16.39	1	12	29	8	27	47.7	6.77	0	71.467	861	1.211	0.887	0.893	1.12	1.007	0.826	1.082	0.881	1.081	101	109	88.9	90	113.8	99.6	100.8	114.7	82.2	1223.2	1320.1	1076.9	1089.7	1378.6	1205.8	1220.3	1388.6
NP_001164215.1	C-terminal-binding protein 2 isoform 1 [Mus musculus]	1.13	1.013	1.126	0.489435	0.676937	0.586618	106.4	88.3	105.3	8.85	18.27	19.43	1	8	13	4	8	107.1	7.62	0	32.862	260	1.345	0.89	1.13	1.194	1.013	0.922	1.126	0.878	1.225	103.1	115	96.7	85.5	115.8	85.6	102.1	117.3	78.9	237.5	264.9	222.8	197	266.9	197.2	235.2	270.4
NP_001094977.1	C-type lectin domain family 2 member L [Mus musculus]	0.982	1.192	1.172	0.586835	0.984558	0.574184	96.9	94.3	108.8	20.83	8.1	32.28	1	2	2	2	9	23.6	7.2	0.009	4.244	43	1.517	0.982	0.911	1.294	1.192	0.639	1.172	0.824	1.426	99.7	131.3	88.5	86.6	101.6	97.1	112	121	62.1	27.9	36.7	24.8	24.2	28.4	27.2	31.3	33.9
XP_011242847.1	C-X-C motif chemokine 14 isoform X1 [Mus musculus]	1.145	1.136	0.97	0.16744	0.64355	0.691017	104.4	103.1	92.5	18.98	16.41	14.43	1	3	4	3	12	22.5	9.36	0.004	5.877	36	1.145	1.218	1.013	1.18	0.871	1.136	0.97	1.399	0.892	127.8	87.8	103.2	76.7	105	101.9	90.5	91.4	115.7	232	159.4	187.3	139.2	190.5	184.9	164.3	165.9
NP_001162095.1	C2 calcium-dependent domain-containing protein 4C [Mus musculus]	1.155	0.929	1.089	0.312881	0.491105	0.173592	118.2	94.2	87.6	20.4	11.03	20.73	1	11	21	11	39	44.6	9.73	0	79.838	631	0.955	1.254	1.155	0.887	0.929	1.061	1.076	1.35	1.089	118.4	83.9	125.6	87.9	94.4	108.8	77.9	87.7	115.4	782.3	554.3	830	580.6	623.6	718.7	515	579.5
NP_777272.2	C2 domain-containing protein 2 [Mus musculus]	0.997	0.989	0.943	0.57082	0.709882	0.434576	101.5	100.1	98.4	15.34	13.38	17.9	1	6	6	6	11	76.5	7.72	0	13.725	67	0.928	1.021	0.997	0.983	0.989	1.061	0.943	1.032	0.94	93.9	85.9	115.2	92.7	92	115.5	91.1	91	122.6	273.6	250.3	335.4	269.9	268.1	336.5	265.4	265.1
XP_036008278.1	C2 domain-containing protein 5 isoform X22 [Mus musculus]	0.994	0.93	0.993	0.7009	0.609318	0.913459	96.5	105.8	97.8	5.74	10.67	3.33	1	15	19	15	17	122	6.16	0	59.422	470	1.061	0.994	0.883	1.068	0.924	0.93	0.993	1.075	0.949	105.8	95	97	89.6	106.4	109.9	95.7	98.3	102.2	385.7	346.6	353.9	326.7	388	401	349	358.7
XP_006503082.1	CAAX prenyl protease 1 homolog isoform X1 [Mus musculus]	1.151	1.693	0.9	0.297539	0.112296	0.317287	108.5	70.8	120.6	25.04	26.77	6.13	1	2	3	2	5	56.9	6.86	0.002	8.22	119	2.1	1.038	1.151	2.063	1.154	1.693	1.018	0.9	0.68	103.9	130.1	78	62	100.1	67.8	127.8	115.5	114.8	50.3	63	37.8	30	48.4	32.8	61.9	55.9
NP_076014.1	CAD protein isoform 1 [Mus musculus]	1.002	0.957	1.063	0.440311	0.935015	0.168483	102.9	100.7	96.4	8.85	10.53	2.44	1	52	95	52	28	243.1	6.43	0	247.087	2270	1.391	1.002	0.988	1.144	0.957	0.929	1.216	1.047	1.063	103.4	117.8	100	84.7	103.1	101.2	96.9	98.8	94.1	4303.8	4904.5	4161.4	3525	4293.2	4213	4032.8	4110.5
NP_059088.2	cadherin EGF LAG seven-pass G-type receptor 2 isoform 1 precursor [Mus musculus]	1.075	1.224	0.902	0.812384	0.405885	0.105173	96.5	103.3	100.2	14.04	14.69	14.95	1	20	32	19	9	316.8	5.47	0	88.306	661	1.075	0.883	1.117	1.224	0.907	1.238	0.879	0.973	0.902	94.2	86	112.7	79.9	106.7	100.9	97.8	96.8	124.9	627.1	572.2	750.4	532.1	710.3	671.5	651.3	644.6
NP_001346501.1	cadherin EGF LAG seven-pass G-type receptor 3 isoform 1 precursor [Mus musculus]	1.049	0.955	1.098	0.85953	0.128983	0.327105	105.1	99.1	95.7	10.2	18.28	20.73	1	17	23	16	7	359.1	6.62	0	58.95	391	1.06	1.049	0.923	0.966	0.887	0.955	1.098	1.183	0.967	94.4	98.1	114.1	92.6	90	123.5	89.4	79.9	118	704.3	731.8	850.6	690.3	671.3	921.2	666.7	595.5
NP_001303687.1	cadherin-10 preproprotein [Mus musculus]	0.955	0.943	0.962	0.876012	0.829613	0.82099	104.1	98.7	97.2	22.35	10.95	22.51	1	11	16	9	19	88.3	4.94	0	57.914	414	0.888	0.955	1.245	0.943	0.892	1.294	0.942	1.07	0.962	103.2	77.1	121.9	86.8	108.1	97.9	81.8	96.5	126.7	367.5	274.3	433.8	308.8	384.9	348.4	291.3	343.3
XP_006530687.1	cadherin-11 isoform X1 [Mus musculus]	1.082	1.14	0.964	0.865111	0.925515	0.975903	100.6	101.9	97.5	9.81	14.64	12.87	1	9	11	9	18	88.1	4.89	0	51.664	370	1.082	0.875	1.103	1.14	0.796	1.144	0.949	1.099	0.964	99.1	91.2	110.7	84.2	113.2	100.4	96	90.2	114.9	335.2	308.4	374.6	285	383.2	339.8	325	305.1
NP_062681.2	cadherin-13 preproprotein [Mus musculus]	0.765	0.927	1.311	0.958424	0.330061	0.43573	105.6	118.5	75.9	19.78	27.75	36.49	1	21	122	21	32	78.1	5.12	0	199.325	3122	0.765	0.741	1.682	0.927	0.565	0.979	0.826	1.311	1.718	85.1	102.4	126.3	133.8	114.8	75.1	124	64.9	73.5	6359.3	7647.4	9437.2	9996.9	8576.9	5611.8	9263.3	4849.8
NP_031690.3	cadherin-2 preproprotein [Mus musculus]	1.028	0.869	0.976	0.989305	0.891173	0.8521	106.7	103.9	89.4	33.99	13.28	34.7	1	21	79	19	30	99.7	4.78	0	199.346	2247	0.786	1.028	1.23	0.869	0.861	1.261	0.905	1.194	0.976	103.8	66.3	135.4	84.3	101	110.1	73.2	87	138.8	2295.5	1465.3	2994	1863.7	2233.6	2433.6	1619.3	1922.6
NP_035930.1	cadherin-20 precursor [Mus musculus]	0.808	0.748	0.997	0.125642	0.107154	0.645988	97.4	104.9	97.7	23.87	19.26	19.37	1	2	2	2	3	88.9	4.72	0	9.374	90	0.928	0.808	0.687	0.931	0.748	0.704	0.997	1.08	0.976	114	96.2	69.8	103.7	141.1	101.5	96.5	105.6	71.5	47.6	40.2	29.1	43.3	58.9	42.4	40.3	44.1
NP_033997.1	cadherin-4 isoform 1 preproprotein [Mus musculus]	0.816	0.896	0.833	0.151435	0.118673	0.28105	99.1	106	94.9	26.12	14.75	20.4	1	10	22	8	16	100	4.81	0	40.237	502	0.662	0.935	0.816	0.881	0.896	0.979	0.751	1.043	0.833	101.8	62.2	103	94	108.9	126.3	82.8	97.6	123.6	263.2	160.7	266.4	242.9	281.6	326.5	214	252.2
XP_036015001.1	cadherin-6 isoform X1 [Mus musculus]	1.077	0.836	0.866	0.869237	0.960245	0.892808	118.7	92.7	88.6	37.93	14.67	34.11	1	4	6	3	8	88.3	5	0	18.572	142	0.646	1.077	1.281	0.836	0.782	1.479	0.773	1.377	0.866	124	56.4	120.6	87.4	115.2	94.1	73	90.1	139.2	68.6	31.2	66.7	48.3	63.7	52.1	40.4	49.8
XP_011243639.1	cadherin-9 isoform X1 [Mus musculus]													1	2	3	1	2	97.3	5.21	0.004	6.297	52
NP_033918.1	calbindin [Mus musculus]	1.064	0.874	0.848	0.773968	0.669099	0.981318	86	112.7	101.4	35.35	21.98	15.88	1	12	15	11	48	30	4.83	0	47.957	334	0.597	1.064	1.26	0.874	1.254	0.713	0.683	0.848	1.766	84.5	74.2	139.6	124.3	79.4	110.7	108.7	99.6	79	386	339.3	637.9	568.3	362.9	506.1	496.8	455.2
NP_062743.1	calcineurin B homologous protein 1 [Mus musculus]	1.265	1.092	1.174	0.00437761	0.604822	0.0449931	114.5	88.7	96.8	3.8	6.16	3.8	1	10	16	10	55	22.4	5.1	0	52.88	467	1.265	1.292	1.225	1.092	1.1	0.924	1.158	1.174	1.327	113.4	111.1	119.5	87.9	87.8	97.6	95.9	96.6	90.1	522.2	511.5	550.3	404.5	404.2	449.1	441.7	444.8
NP_077779.2	calcineurin subunit B type 1 [Mus musculus]	1.155	0.936	1.223	0.0182713	0.580179	0.19474	113.1	94.3	92.5	32.95	31.89	48.86	1	10	55	10	66	19.3	4.81	0	123.426	2116	1.229	1.145	1.155	1.156	0.936	0.686	1.063	1.223	1.682	132.2	135.4	69.7	110.2	115.4	60.3	127.4	108.1	41.4	3510.9	3596.6	1851.1	2927	3065.5	1602.8	3383.2	2870.8
NP_001075018.1	calcipressin-1 isoform 1 [Mus musculus]	0.989	1.116	1.246	0.644273	0.754465	0.384416	103.2	87.8	109	30.2	11.77	42.72	1	5	5	5	24	28.1	5.41	0	19.571	142	1.546	0.989	0.868	1.241	1.116	0.548	1.246	0.886	1.583	108.1	142.1	76.4	91.9	109.3	88	114	122	48.2	416.3	547.4	294.2	354	421.1	339	439.3	469.9
XP_017175806.1	calcipressin-3 isoform X1 [Mus musculus]	0.735	1.061	1.197	0.844762	0.753981	0.909301	85.6	113.8	100.6	29.92	20.73	31.49	1	1	1	1	5	27.1	4.74	0.005	5.282	53	1.672	0.735	0.671	1.284	1.061	0.56	1.302	0.692	1.197	86.6	132.5	77.2	79.2	117.9	115.1	101.7	125.1	64.5	32.6	49.8	29	29.8	44.3	43.3	38.2	47
NP_001345953.1	calcium homeostasis endoplasmic reticulum protein isoform 2 [Mus musculus]	1.033	1.103	1.046	0.686922	0.67692	0.894769	94.2	102.1	103.7	17.09	9.85	11.14	1	5	6	5	5	107.6	9.33	0	12.662	93	1.033	0.908	1.189	1.201	0.869	1.103	0.86	1.046	1.078	93.8	88.8	121	86	103.3	101.8	103.3	89.7	112.2	522.2	494.4	673.3	478.9	574.9	566.5	575.2	499.4
NP_001034572.1	calcium load-activated calcium channel precursor [Mus musculus]	1.207	1.312	0.811	0.286796	0.133956	0.349363	99.6	91.9	108.5	12.03	15.68	36.89	1	2	4	2	9	21.2	9.74	0.005	5.507	44	1.207	0.958	1.436	1.927	1.181	1.312	0.626	0.811	1.095	85	108.2	96.2	89.6	88.7	67	172.7	104.7	87.9	66.1	84.2	74.9	69.8	69.1	52.1	134.5	81.5
NP_780632.1	calcium release-activated calcium channel protein 1 [Mus musculus]	0.748	1.062	0.871	0.249969	0.945912	0.251134	84.9	114.9	100.2	7.37	19.17	16.93	1	1	1	1	4	33	7.06	0.005	4.913	37	1.046	0.748	0.659	1.078	0.859	1.062	0.97	0.871	0.62	90.2	87.8	78.3	84	120.6	118.8	90.5	103.6	126.2	25.6	24.9	22.2	23.8	34.2	33.7	25.7	29.4
NP_031622.2	calcium signal-modulating cyclophilin ligand [Mus musculus]	0.829	1.271	0.652	0.437924	0.175065	0.0152738	83.3	95.4	121.3	7.68	11.56	14.77	1	7	9	7	28	32.5	7.74	0	20.42	112	1.114	0.801	0.829	1.818	1.097	1.271	0.613	0.73	0.652	81.3	89.7	77.3	80.5	101.6	93.2	146.5	111.4	118.5	379.5	418.6	360.4	375.8	474.1	434.9	683.3	519.8
NP_001028431.2	calcium uniporter protein, mitochondrial precursor [Mus musculus]	0.897	0.969	0.926	0.463935	0.963814	0.0156614	99.7	91.5	108.9	21.64	16.39	22.87	1	15	49	15	35	39.7	8.56	0	68.915	1129	0.808	0.897	1.09	0.854	0.969	1.19	0.945	0.926	0.915	108.4	71.5	105.8	88.5	120.8	97.1	75.6	117	115.5	3409.1	2248	3327.3	2783.4	3799.7	3053.7	2378.4	3680.5
NP_001278371.1	calcium uptake protein 1, mitochondrial isoform 1 [Mus musculus]	0.908	1.188	0.857	0.398595	0.626404	0.366969	102.6	97.4	100	24.03	20.97	13.59	1	12	25	12	28	55.1	8.32	0	43.956	324	0.862	0.908	1.054	1.188	0.842	1.23	0.726	1.079	0.857	109.9	68.3	104.5	79.2	121	99.2	94.1	101.9	122	1524.2	946.7	1449.2	1098.2	1678.2	1375.1	1304.6	1412.4
NP_082919.1	calcium uptake protein 2, mitochondrial [Mus musculus]	0.979	1.069	0.943	0.650725	0.587012	0.462253	101.8	90.4	107.9	33.57	24.21	14.84	1	4	9	4	13	49.4	9.45	0	47.825	500	0.753	0.979	1.126	1.069	0.911	1.193	0.705	1.074	0.943	124.4	61	103.2	80.9	127.1	91.6	86.5	115.9	109.4	522.4	256.1	433.2	339.9	533.9	384.7	363.2	486.6
NP_084386.1	calcium uptake protein 3, mitochondrial [Mus musculus]	0.857	1.017	0.874	0.26768	0.97379	0.0930201	99.6	96.5	103.9	15.58	22.07	14.05	1	11	16	11	25	59.8	7.15	0	45.932	252	0.857	0.795	1.031	1.017	0.909	1.076	0.843	0.874	0.958	104	76.2	96.4	88.9	130.9	93.5	90.4	119	100.6	706.5	517.7	654.8	603.8	889.2	635	613.8	808.4
XP_017171361.1	calcium-activated potassium channel subunit alpha-1 isoform X11 [Mus musculus]	1.145	1.036	1.028	0.0811033	0.255867	0.328826	108.4	93.5	98.1	22.05	17.07	22.17	1	14	24	14	15	140.3	7.03	0	75.694	699	1.046	1.145	1.168	1.017	1.036	1.176	1.028	1.105	0.993	118.3	78.5	119.2	75.1	103.3	102.1	76.4	107.1	120	611.9	406.2	616.8	388.4	534.5	528.2	395.1	553.9
NP_080468.1	calcium-binding and coiled-coil domain-containing protein 1 [Mus musculus]	0.946	0.919	0.969	0.174399	0.168163	0.938438	102.4	107.6	90	18.23	11.2	16.63	1	14	20	14	20	77.2	4.82	0	50.841	413	0.818	0.951	0.946	0.919	0.836	0.976	0.89	1.138	0.969	100.6	77.4	112	94.6	105.8	118.4	87	88.4	115.6	842.4	648.4	938.1	792.5	885.6	991.7	728.5	740.3
NP_766024.1	calcium-binding mitochondrial carrier protein Aralar1 [Mus musculus]	1.013	1.145	0.781	0.597244	0.14838	0.143511	81.5	101.9	116.7	30.11	28.31	37.46	1	24	70	24	44	74.5	8.25	0	164.805	2010	1.013	1.052	0.799	1.058	1.347	1.145	0.957	0.781	0.698	118.9	65	86.5	64.2	113.1	108.2	67.9	152.4	123.9	4438.6	2426.1	3228.1	2394.7	4220.1	4037.8	2534.3	5686.5
NP_666230.2	calcium-binding mitochondrial carrier protein SCaMC-2 isoform 1 [Mus musculus]	0.926	1.011	0.93	0.810147	0.463777	0.0238702	101.1	92.6	106.3	21.08	34.13	20.9	1	6	8	5	9	56.7	8.4	0	17.627	150	1.332	0.899	0.926	1.4	0.967	1.011	0.951	0.93	0.916	120.4	94	79.7	70.6	134	86	98.8	129.6	87	440.8	344.1	291.7	258.3	490.4	314.9	361.7	474.3
NP_001365996.1	calcium-binding mitochondrial carrier protein SCaMC-3 isoform 2 [Mus musculus]	1.01	1.097	1.004	0.469995	0.594288	0.976367	105.4	88.9	105.7	16.24	16.58	25.68	1	9	9	8	18	54.2	8.9	0	22.519	164	1.01	1.195	0.978	0.897	1.19	1.097	1.125	1.004	0.891	111.3	82.4	110.5	81.6	93.1	113	73.2	110.8	124.1	280	207.3	278.1	205.4	234.4	284.5	184.2	278.8
XP_036011551.1	calcium-binding protein 39 isoform X1 [Mus musculus]	1.009	1.135	0.898	0.464852	0.0679381	0.0504933	97.2	97	105.8	2.99	10.47	5.36	1	12	21	12	34	39.8	6.89	0	40.237	268	1.188	0.98	1.009	1.248	1.091	1.135	0.952	0.898	0.889	95.8	98	101.6	82.4	97.8	100.7	102.9	106.7	114.3	1527.6	1562.4	1620.5	1314.6	1559.2	1605.7	1640.9	1701.4
XP_036014507.1	calcium-dependent secretion activator 1 isoform X1 [Mus musculus]	1.495	1.118	1.262	0.0171121	0.13884	0.0494653	115.4	85.5	99	20.3	13.87	11.47	1	41	113	1	34	162	6.04	0	238.741	2923	1.495	1.333	1.584	1.282	1.056	1.118	1.166	1.262	1.417	107.2	108.6	150.9	72.7	80.5	95.3	93.2	85	106.5	48.1	48.7	67.7	32.6	36.1	42.7	41.8	38.1
XP_036014526.1	calcium-dependent secretion activator 1 isoform X22 [Mus musculus]	1.293	1.185	1.091	0.698138	0.956549	0.51246	110.6	86.7	102.7	27.64	3.33	44.09	1	41	115	1	36	155.4	6.05	0	248.002	3015	1.342	1.293	0.744	1.507	1.185	0.528	0.891	1.091	1.409	123.3	121.6	71.9	90.6	95.3	96.6	136.6	113	51	37.8	37.3	22	27.8	29.2	29.6	41.9	34.6
XP_036014509.1	calcium-dependent secretion activator 1 isoform X3 [Mus musculus]													1	41	114	0	34	161.7	6.04	0	238.818	2929
XP_006505170.1	calcium-dependent secretion activator 2 isoform X1 [Mus musculus]	1.033	1.067	0.969	0.605041	0.775847	0.965496	100	96.8	103.2	7.5	38.61	17.18	1	6	20	1	6	149.2	6.14	0	47.294	785	1.112	1.033	0.626	1.407	1.067	0.489	0.79	0.969	1.28	97.7	86.1	99	77.5	94.5	158.1	109	100.8	77.3	20.5	18.1	20.8	16.3	19.9	33.2	22.9	21.2
NP_080440.2	calcium-independent phospholipase A2-gamma [Mus musculus]	1.109	1.119	0.959	0.0485742	0.0759034	0.487352	100.9	94	105.2	12.39	14.86	8.55	1	14	20	14	19	87.3	9.23	0	53.718	370	1.171	1.109	1.073	1.227	1.078	1.119	0.954	1.028	0.959	116.3	91	101.4	77.7	104.9	94.5	95.3	113.1	105.7	1346.2	1052.7	1173.6	899.2	1214.1	1093.3	1103.1	1309.4
XP_006522411.1	calcium-regulated heat stable protein 1 isoform X3 [Mus musculus]	0.86	1.051	0.896	0.799004	0.422992	0.931633	98.9	90.8	110.3	37.59	17.65	14.27	1	5	12	5	29	18.1	8.84	0	16.035	167	1.641	0.86	0.855	1.248	0.96	1.051	1.314	0.896	0.813	97.1	146.4	69	89.2	112.9	80.8	111.4	108.3	84.9	970.3	1462.6	689.8	891.5	1127.6	806.8	1112.7	1082.4
NP_001240760.1	calcium-transporting ATPase type 2C member 1 isoform 1 [Mus musculus]	1.046	0.966	1.083	0.468569	0.611335	0.274149	108.6	91	100.4	19.25	13.88	11.04	1	16	26	16	23	104.2	7.17	0	79.239	712	1.592	1.046	0.928	1.358	0.966	0.942	1.172	1.083	0.986	110.6	127.3	86	80	105.7	92.6	108.6	102.1	87.2	888.2	1022.6	690.7	642.6	849.4	744	872.4	820.4
XP_006498982.1	calcium/calmodulin-dependent 3',5'-cyclic nucleotide phosphodiesterase 1A isoform X1 [Mus musculus]	1.179	1.149	1.143	0.126853	0.927622	0.392468	113.5	87.1	99.3	13.41	10	17.61	1	5	5	5	11	62.3	5.91	0	26.024	193	1.335	1.058	1.179	1.168	1.149	0.708	1.143	0.921	1.665	95.2	117.3	124	87.8	90	105.1	102.6	103.4	74.5	217.5	267.9	283.2	200.6	205.6	240.1	234.3	236.2
NP_032826.1	calcium/calmodulin-dependent 3',5'-cyclic nucleotide phosphodiesterase 1B isoform 1 [Mus musculus]	1.151	1.09	0.919	0.359411	0.149379	0.92884	102.3	94.6	103.1	23.06	20.7	12.44	1	4	4	4	10	61.2	5.72	0	15.918	134	1.151	1.38	0.936	1.252	1.09	1.053	0.919	1.267	0.889	130.8	82.5	102.5	71.7	94.8	109.5	89.7	103.3	115.3	23.7	15	18.6	13	17.2	19.8	16.3	18.7
XP_006533824.1	calcium/calmodulin-dependent protein kinase kinase 1 isoform X1 [Mus musculus]	1.421	1.021	1.378	0.0331236	0.986359	0.055204	116	91.1	93	17.21	17.59	6.14	1	8	10	8	15	55.8	5.99	0	24.782	176	1.542	1.244	1.421	1.118	1.021	0.879	1.378	1.219	1.616	110	112.6	148.1	73	88.4	104.2	81.7	90.3	91.6	758.6	776.3	1021	503.6	609.6	718.5	563.2	622.4
XP_006530293.1	calcium/calmodulin-dependent protein kinase kinase 2 isoform X1 [Mus musculus]	1.222	1.079	1.187	0.0441866	0.814886	0.117284	111.2	90.9	98	4.43	4.65	13.63	1	18	40	18	39	68	6.49	0	93.69	1096	1.407	1.19	1.222	1.185	1.079	0.847	1.187	1.104	1.442	111	121	114.1	86	93.2	93.3	101.9	100.6	79.1	1565.1	1705.9	1608.6	1212.4	1314.8	1316.4	1436.8	1418.2
NP_598687.1	calcium/calmodulin-dependent protein kinase type 1 [Mus musculus]	1.299	1.033	1.037	0.231853	0.2727	0.50032	106	86.1	107.9	4.01	18.07	17.64	1	11	22	7	39	41.6	5.35	0	64.827	544	1.335	1.299	0.97	1.033	1.252	1.032	1.293	1.037	0.94	112.5	104.1	106.6	77.9	86.6	109.9	80.5	108.5	113.5	185.1	171.2	175.4	128.2	142.5	180.8	132.4	178.5
XP_006528407.1	calcium/calmodulin-dependent protein kinase type 1B isoform X1 [Mus musculus]	1.666	0.948	1.608	0.0447958	0.935319	0.0389574	138.5	75.4	86.1	10.69	28.04	27.71	1	7	9	7	27	38.5	6.47	0	28.769	179	2.065	1.391	1.666	1.285	0.948	0.79	1.608	1.468	2.108	151.1	134.7	122.1	65.2	108.7	73.3	83.8	103	57.9	220	196.1	177.8	94.9	158.2	106.7	122	149.9
NP_796317.2	calcium/calmodulin-dependent protein kinase type 1D isoform a [Mus musculus]	1.3	1.106	1.261	0.069501	0.757737	0.134717	116.8	89.8	93.4	7.09	6.69	27.62	1	11	33	7	34	42.9	7.17	0	87.666	1037	1.47	1.3	1.143	1.166	1.106	0.629	1.261	1.175	1.817	123.9	125	109.8	85	95.3	96	99.1	105.5	60.4	1372.5	1384.1	1215.9	941.8	1056.1	1063.4	1097.9	1168.2
XP_011237234.1	calcium/calmodulin-dependent protein kinase type 1G isoform X1 [Mus musculus]													1	2	2	2	7	54.9	8.24	0	9.256	55
NP_803126.1	calcium/calmodulin-dependent protein kinase type II subunit alpha isoform 2 [Mus musculus]	0.983	1.164	0.883	0.557509	0.195444	0.287935	101.4	95.4	103.2	28.78	8.86	9.24	1	24	207	1	47	54.1	7.08	0	203.494	5857	0.686	0.983	1.1	1.164	1.001	1.246	0.589	0.983	0.883	104.5	61	108.3	89	106.3	98.4	103.6	106.4	122.6	298.3	174.1	308.9	253.9	303.4	280.8	295.6	303.5
XP_006525604.1	calcium/calmodulin-dependent protein kinase type II subunit alpha isoform X1 [Mus musculus]													1	24	203	1	48	55.3	7.44	0	191.181	5618
XP_006514528.1	calcium/calmodulin-dependent protein kinase type II subunit beta isoform X2 [Mus musculus]	0.946	1.014	0.837	0.289771	0.76453	0.27835	99.2	104.8	96	28.46	13.11	22.53	1	28	359	3	46	72.9	7.27	0	335.356	11374	0.695	0.946	0.965	1.014	0.916	1.153	0.686	1.033	0.837	97.9	62	112.1	89.2	103.5	116.1	90.4	94.8	133.9	3276.1	2074.3	3748.8	2982.5	3462.1	3884.7	3023.3	3171.5
XP_017169726.1	calcium/calmodulin-dependent protein kinase type II subunit beta isoform X3 [Mus musculus]	0.894	1.215	0.84	0.962539	0.241225	0.0484425	96.4	91.4	112.2	20.06	12.09	15.51	1	27	301	2	45	71.3	7.37	0	287.819	8808	0.894	0.861	1.328	1.215	1.002	1.582	0.736	0.859	0.84	90.2	76.5	113.5	85.5	104.8	85.5	103.9	104.9	135.2	296.4	251.4	373.2	281.2	344.3	280.9	341.5	344.9
NP_001020610.1	calcium/calmodulin-dependent protein kinase type II subunit delta isoform 1 [Mus musculus]	0.96	1.108	0.885	0.559764	0.493759	0.385281	96.1	100.1	103.8	37.92	4.96	21.69	1	25	196	1	48	57.7	7.15	0	227.319	5549	0.569	0.96	1.17	1.108	0.9	1.323	0.514	1.066	0.885	96.3	53.4	121.1	93.9	100.4	103.5	104	90.3	136.9	199.1	110.4	250.3	194	207.4	213.9	214.9	186.7
XP_006500888.1	calcium/calmodulin-dependent protein kinase type II subunit delta isoform X14 [Mus musculus]													1	24	186	0	47	56.2	7.25	0	207.032	4989
XP_006500882.1	calcium/calmodulin-dependent protein kinase type II subunit delta isoform X3 [Mus musculus]													1	25	190	0	49	58.4	7.39	0	218.192	5010
XP_006500883.1	calcium/calmodulin-dependent protein kinase type II subunit delta isoform X5 [Mus musculus]	0.778	1.037	0.75	0.00203463	0.52956	0.0940737	81.8	104.7	113.5	16.26	14.67	11.31	1	25	191	1	49	57.9	7.14	0	225.688	5295	0.753	0.782	0.778	1.3	0.928	1.037	0.579	0.842	0.75	83.6	67.2	93.4	89.2	107	120	116	99.3	124.4	143.5	115.3	160.2	153	183.5	205.8	198.9	170.3
XP_036014322.1	calcium/calmodulin-dependent protein kinase type II subunit gamma isoform X31 [Mus musculus]	1.259	1.213	0.85	0.138416	0.0817847	0.42136	111.8	85.9	102.3	35.68	29.1	44.65	1	20	75	3	68	33.6	8.68	0	104.801	1606	1.031	1.301	1.259	1.213	1.191	1.53	0.85	1.092	0.823	94	70.2	141.7	68.1	72.3	112.6	82.7	86.1	172.2	271.3	202.6	408.9	196.6	208.6	324.8	238.5	248.4
XP_006518556.1	calcium/calmodulin-dependent protein kinase type II subunit gamma isoform X6 [Mus musculus]	0.885	0.915	0.965	0.000612595	0.155137	0.338581	96.5	108.2	95.3	13.74	13.99	11.77	1	28	160	6	51	61.6	7.55	0	194.798	4100	0.885	0.883	0.891	0.988	0.915	0.88	0.896	0.965	1.013	108.2	82.3	93.2	93	122.6	104.6	91.9	112.1	92.1	1987.6	1512	1713.1	1707.9	2252.2	1921.6	1688.3	2059.9
XP_006525606.1	calcium/calmodulin-dependent protein kinase type IV isoform X1 [Mus musculus]	1.259	1.034	1.411	0.0861725	0.780645	0.0593288	123.1	85	91.8	11.85	10.98	24.08	1	16	37	16	36	55.1	4.93	0	65.872	561	1.64	1.259	1.208	1.162	1.034	0.728	1.411	1.218	1.658	127.1	133.8	106	81.6	100.9	87.7	94.8	104.3	63.9	3058.7	3219.8	2551.7	1963.3	2429.4	2112.2	2281.3	2510.9
NP_033916.1	calcyclin-binding protein [Mus musculus]	0.911	1.083	1.043	0.855657	0.738619	0.755352	94	94.2	111.8	31.1	7.71	29.33	1	10	29	10	37	26.5	7.87	0	46.694	617	1.447	0.911	0.842	1.387	1.083	0.799	1.043	0.841	1.053	93.6	135.8	74.2	93.8	102.7	88.2	130.1	111.2	70.5	2098.5	3044.7	1664.5	2103.4	2302.8	1977.5	2918.1	2494.9
XP_006505408.3	caldesmon isoform X1 [Mus musculus]	1.171	1.352	1.009	0.363432	0.298813	0.972179	123.2	75.2	101.6	37.72	31.48	49.7	1	8	11	8	11	96.8	5.57	0	31.355	236	0.929	1.639	1.171	0.92	1.352	1.452	1.009	1.212	0.806	122.1	60.3	134.9	64.9	74.5	115.3	59.7	100.8	167.4	272.2	134.4	300.8	144.7	166.1	256.9	133.2	224.6
XP_011246598.1	calmegin isoform X1 [Mus musculus]	0.964	1.042	0.925	0.538139	0.376377	0.0483072	103	85.6	111.4	14.2	24.34	16.42	1	3	3	3	5	69.9	4.68	0	10.202	56	1.468	0.964	0.964	1.587	0.998	1.042	0.925	0.966	0.925	84.5	105.5	111.8	71.9	87.7	116	114.1	87.5	120.9	52.6	65.6	69.6	44.7	54.6	72.2	71	54.4
NP_001300863.1	calmodulin-1 isoform 1 [Mus musculus]	1.376	0.705	1.801	0.0472545	0.822974	0.424127	122.6	89.1	88.4	27.67	39.58	78.67	1	11	158	7	58	21.5	4.35	0	131.457	4810	1.376	1.27	1.664	2.048	0.705	0.501	0.672	1.801	3.321	152.5	117.5	86.8	85.4	120.1	52.1	174.8	84.7	26.1	5823.6	4486.5	3312.8	3260.5	4586.5	1990.7	6676.4	3234.1
NP_081692.1	calmodulin-like protein 3 [Mus musculus]	1.276	0.706	1.603	0.985873	0.1214	0.399436	122.6	100.9	76.5	20.19	34.58	31.51	1	6	73	2	48	16.7	4.31	0	46.157	709	0.544	1.467	1.276	0.706	0.915	0.607	0.771	1.603	2.103	118.4	83.7	124.4	153.8	80.7	97.4	108.6	73.9	59.1	96.4	68.1	101.2	125.2	65.7	79.3	88.4	60.1
NP_082852.1	calmodulin-lysine N-methyltransferase isoform 1 [Mus musculus]	0.949	0.887	0.902	0.434143	0.374855	0.579993	101.1	106.5	92.3	35.92	25.79	15.88	1	2	2	2	5	35.9	7.47	0.004	5.601	52	1.074	0.949	0.325	0.887	1.053	0.513	1.211	0.902	0.635	98.6	109	50.9	101.5	103.9	156.5	90	109.3	80.3	121.3	134.1	62.7	124.9	127.8	192.6	110.7	134.5
XP_006497961.1	calmodulin-regulated spectrin-associated protein 1 isoform X1 [Mus musculus]	0.914	0.885	0.849	0.2418	0.490839	0.264116	97.9	107.2	94.9	26.31	9.5	27.35	1	50	87	48	39	178.2	6.8	0	225.593	1797	0.657	0.914	0.942	0.794	0.885	1.11	0.827	1.032	0.849	96	65	112.1	99	105.1	119	78.6	93	132.1	3909.4	2646.1	4564.3	4030.3	4279.5	4843.2	3198.9	3787.8
XP_006529895.1	calmodulin-regulated spectrin-associated protein 2 isoform X1 [Mus musculus]	0.895	1.005	0.871	0.245689	0.555377	0.613381	105.4	104.5	90	24.67	18.5	22.41	1	34	55	32	24	166.6	7.06	0	140.925	1205	0.801	1.009	0.895	1.005	0.861	1.027	0.797	1.171	0.871	106.1	67.9	110.4	84.7	105.2	123.3	85.2	90.6	126.7	3153.5	2018.2	3281.1	2518.9	3126.2	3667	2532.3	2692.2
NP_001350168.1	calmodulin-regulated spectrin-associated protein 3 isoform 6 [Mus musculus]	0.923	0.986	0.844	0.380915	0.687786	0.325784	103.3	99.1	97.7	31.53	18.18	31.33	1	49	135	46	54	138.3	8.54	0	305.568	3709	0.683	1.042	0.923	0.829	0.986	1.094	0.824	1.057	0.844	104.4	59.8	115.2	87.6	100.2	124.9	72.6	98.7	136.6	7299.1	4182.3	8056.3	6127.4	7002.6	8730.9	5076.5	6903.2
NP_001103970.1	calnexin precursor [Mus musculus]	0.962	1.043	0.849	0.615219	0.381421	0.106549	99.4	83.5	117.1	22.01	21.79	30.71	1	30	132	30	42	67.2	4.64	0	189.265	2537	1.671	0.885	0.962	2.116	1.043	1.013	0.79	0.849	0.949	95.7	120.2	77.3	71.9	108.1	80.4	152.2	112.7	81.4	8566.9	10755.2	6918.2	6438.1	9674.7	7194.1	13620.3	10088.7
XP_006539551.1	calpain small subunit 1 isoform X1 [Mus musculus]	0.995	0.711	1.336	0.441697	0.407679	0.42198	104.3	103.6	92.1	13.32	16.23	30.65	1	7	15	7	35	28.4	5.63	0	30.847	359	0.95	1.006	0.995	0.711	1.184	0.686	1.336	0.85	1.451	100.8	119	91.8	125.2	100.2	92.3	89	118.6	63.3	871	1028.2	793.6	1082	865.8	797.4	769.4	1024.7
NP_031626.1	calpain-1 catalytic subunit [Mus musculus]	1.094	0.976	1.153	0.245515	0.817241	0.337654	102.7	95.3	102	33.43	9.78	14.04	1	2	2	2	3	82.1	5.87	0.009	4.178	42	1.094	1.078	1.611	0.949	1.126	0.976	1.153	0.957	1.65	98.2	89.8	160.9	82.1	91.1	99.9	77.9	102.5	97.5	43	39.4	70.5	36	39.9	43.8	34.2	44.9
NP_035926.2	calpain-10 [Mus musculus]	0.977	1.071	0.951	0.4148	0.967092	0.555283	95.9	103.2	100.9	24.01	18.87	41	1	2	2	2	3	74.5	7.28	0.004	6.446	42	0.803	1.019	0.977	0.734	1.071	1.244	1.094	0.951	0.785	87.7	75.8	119.6	94.4	86.1	122.5	69.3	92.2	152.4	59	51	80.5	63.5	57.9	82.4	46.6	62
NP_033924.2	calpain-2 catalytic subunit [Mus musculus]	0.993	1.053	1.12	0.910778	0.586519	0.370646	101.1	101.8	97.1	26	6.32	21.34	1	20	54	20	33	79.8	4.96	0	125.54	1159	1.433	0.993	0.754	1.058	1.053	0.673	1.355	0.944	1.12	103.3	134.4	79.5	93.8	104	105.5	99.1	109.4	71	3276.1	4262	2523	2974	3298.4	3346.2	3145	3471.7
XP_006507338.1	calpain-5 isoform X1 [Mus musculus]	1.092	1.048	1.143	0.393221	0.922162	0.0970504	105.2	96.3	98.5	9.96	6.91	9.76	1	24	49	24	40	74.2	7.36	0	127.717	1084	1.326	1.092	0.947	1.117	1.048	0.829	1.187	1.042	1.143	106.7	118.6	97.3	89.5	97.7	102.7	99.9	102.4	85.1	2026.2	2252.8	1847	1699	1855.5	1950.1	1897.6	1945
NP_033926.1	calpain-7 isoform 1 [Mus musculus]	1.03	1.103	0.933	0.824512	0.687621	0.940395	102	99	99	27.85	9.45	11.68	1	11	13	11	15	92.5	7.97	0	37.833	247	1.549	1.03	0.737	1.182	1.103	0.872	1.31	0.933	0.846	104.2	132.4	74.6	85.5	101.2	101.2	101.1	111.6	88.2	431.9	549.1	309.5	354.5	419.5	419.7	419.1	462.9
NP_082320.1	calponin-3 [Mus musculus]	0.914	1.042	1.116	0.721278	0.76842	0.77676	97.2	105.7	97.1	17.02	21.21	11.77	1	5	8	5	19	36.4	5.72	0	24.222	177	1.717	0.914	0.841	1.36	0.819	1.042	1.263	1.116	0.808	98.7	124.4	90.3	72.4	108	107.3	98.6	88.4	111.8	311	392.1	284.6	228.3	340.4	338.2	310.6	278.6
NP_031617.1	calreticulin precursor [Mus musculus]	0.955	1.276	0.559	0.788159	0.280155	0.146413	87.2	91.3	121.4	18.04	10.49	54.64	1	18	55	18	58	48	4.49	0	132.381	1388	1.261	0.713	0.955	3.378	1.276	1.095	0.373	0.559	0.872	61	88	78.5	69.8	85.6	82.1	235.8	109.2	90	2094.6	3020.7	2692.2	2394.8	2936.7	2817.9	8089.4	3747.2
NP_031612.1	calretinin isoform 1 [Mus musculus]	0.979	1.123	0.839	0.260098	0.730058	0.663101	92.2	97.9	109.9	23.08	21.07	15.61	1	12	22	11	46	31.4	5.02	0	61.326	570	0.979	0.942	1	1.538	1.123	0.744	0.637	0.839	1.344	88.6	78.2	120.6	79.9	94	120.6	122.8	105.6	89.7	910.3	803.1	1239	820.5	966.2	1239.1	1261.5	1085.1
NP_075538.1	calsyntenin-1 isoform 1 precursor [Mus musculus]	1.085	1.028	0.877	0.920893	0.582468	0.344782	92	102.6	105.4	17.63	14.15	17.35	1	7	8	7	9	108.8	4.92	0	32.788	271	1.158	0.762	1.085	1.591	0.869	1.028	0.728	0.877	1.056	79.4	93.3	112.8	80.5	104.3	104	128.2	90.6	106.9	293.8	344.9	417.3	297.9	385.6	384.7	474	335.1
NP_705728.1	calsyntenin-3 isoform 1 precursor [Mus musculus]	1.085	1.181	0.919	0.734186	0.572747	0.159409	99.7	91.8	108.5	9.75	20.3	12.97	1	6	8	6	6	105.8	5.34	0	20.574	126	1.37	0.805	1.085	1.498	0.81	1.181	0.914	0.995	0.919	93.9	110.7	93.9	80.8	116.6	86.5	121.1	94.4	102.2	297.2	350.5	297.4	255.9	369.2	274	383.4	298.8
NP_031620.1	calumenin isoform 1 precursor [Mus musculus]	1.009	1.42	0.71	0.857691	0.364997	0.227448	100.7	82.3	116.9	12.63	30.49	45.18	1	12	29	12	40	37	4.67	0	61.732	728	1.316	1.009	0.819	3.049	1.42	0.846	0.432	0.71	0.968	71.9	87.2	92.2	66.3	71.3	112.6	202.1	101.2	95.3	859.6	1042.4	1102.4	792.1	852.1	1345.8	2415.6	1209.9
XP_006511785.1	caM kinase-like vesicle-associated protein isoform X1 [Mus musculus]	1.332	0.98	1.184	0.070134	0.994901	0.160381	115.7	86.5	97.8	2.42	12.16	22.51	1	27	118	27	62	54.8	5.54	0	212.128	3169	1.532	1.16	1.332	1.329	0.98	0.77	1.153	1.184	1.729	117.7	122.4	117.2	79.9	101.5	88	106.2	99.5	67.8	6819	7089.9	6786	4627.1	5878.8	5095.1	6149.7	5760.9
NP_035996.2	cAMP and cAMP-inhibited cGMP 3',5'-cyclic phosphodiesterase 10A isoform 2 [Mus musculus]	0.871	1.022	0.878	0.7152	0.606949	0.855952	98.4	99.6	102	28.21	7.97	17.61	1	18	40	9	28	90.3	6.65	0	94.294	749	1.293	0.871	0.712	1.042	1.022	0.811	1.241	0.852	0.878	97.9	125.9	70.6	97.4	112.4	99.1	101.5	114.9	80.3	1198.6	1542.4	864.3	1192.7	1376.5	1213.9	1243.2	1407.2
XP_017172951.1	cAMP and cAMP-inhibited cGMP 3',5'-cyclic phosphodiesterase 10A isoform X9 [Mus musculus]	1.004	1.409	1.19	0.839878	0.525575	0.706514	117	84.8	98.3	20.92	55.13	105.29	1	10	20	1	21	65.4	7.8	0	60.552	442	1.004	1.677	0.706	0.683	1.409	2.37	1.469	1.19	0.298	83.3	60.6	92.7	60.3	49.7	131.2	41.2	70	311.1	51.5	37.5	57.3	37.3	30.7	81.2	25.5	43.3
NP_032880.1	cAMP-dependent protein kinase catalytic subunit alpha isoform 1 [Mus musculus]	0.982	1.07	0.941	0.942148	0.887749	0.968263	104.2	90.4	105.4	28	11.55	22.88	1	19	72	11	45	40.5	8.79	0	136.379	1721	1.338	0.982	0.791	1.166	1.07	0.84	1.147	0.918	0.941	108.4	125.7	70.2	94	110.4	88.8	109.6	118.1	74.6	3214.7	3728.1	2081.9	2787	3274.4	2633.4	3250.2	3502.7
NP_035230.1	cAMP-dependent protein kinase catalytic subunit beta isoform 1 [Mus musculus]	0.949	0.953	0.996	0.763385	0.785329	0.685765	104.2	91.2	104.6	24.69	14.97	18.7	1	20	94	12	49	40.7	8.56	0	131.057	2551	1.535	0.949	0.832	1.395	0.953	0.862	1.101	0.996	0.965	105.8	127.9	76.9	83.3	111.4	92.5	116.2	106.2	79.8	4000.8	4838.9	2910.5	3151.5	4214.7	3499.5	4396.8	4016.5
XP_006530119.1	cAMP-dependent protein kinase inhibitor alpha isoform X1 [Mus musculus]	1.226	2.357	0.52				80.3	65.5	154.3	15.34	27.11	14.35	1	1	1	1	13	12.6	7.46	0.005	4.894	43	1.335	1.126		3.169	1.753		0.421	0.642		133.1	107.1		80.2	118.2		254.1	207.3		12.1	9.7		7.3	10.7		23	18.8
XP_036012323.1	cAMP-dependent protein kinase type I-alpha regulatory subunit isoform X1 [Mus musculus]	1.065	1.026	1.075	0.185348	0.768957	0.183018	102.8	96.5	100.7	6.26	3.3	9.92	1	17	38	13	43	43.2	5.35	0	86.025	1010	1.241	1.045	1.065	1.155	1.026	0.905	1.075	1.019	1.176	102.5	114.1	102.7	92	98.1	96.4	106.2	100.7	87.3	954.2	1062.4	955.9	856.1	912.7	897.3	988.6	936.9
XP_006504723.1	cAMP-dependent protein kinase type I-beta regulatory subunit isoform X1 [Mus musculus]	1.144	0.961	1.188	0.0909077	0.75121	0.292849	111.8	94.1	94.1	2.44	7.85	14.63	1	14	34	10	37	43.2	5.96	0	70.501	901	1.257	1.07	1.144	1.311	0.901	0.961	0.959	1.188	1.191	109	110	105	87.5	101.9	91.8	114.7	91.8	88.2	1416.4	1428.7	1364.3	1137	1323.2	1192.9	1490	1192.3
NP_032950.1	cAMP-dependent protein kinase type II-alpha regulatory subunit [Mus musculus]	1.027	1.006	1.108	0.4442	0.907119	0.177623	107.7	94.3	98	14.1	11.84	12.63	1	18	85	16	55	45.6	4.93	0	122.664	2300	1.462	1.027	0.962	1.187	1.006	0.868	1.232	1.021	1.108	109.3	122.6	92.2	83.9	106.4	95.8	99.5	107.1	83.2	4339.3	4865.3	3659	3328	4223.5	3802.4	3949.5	4248.5
NP_001351336.1	cAMP-dependent protein kinase type II-beta regulatory subunit isoform 1 [Mus musculus]	0.99	1.046	0.988	0.95835	0.991926	0.872907	102.7	91	106.3	24.3	9.35	21.76	1	24	154	22	71	46.1	4.98	0	284.793	5744	1.339	0.99	0.776	1.223	1.046	0.785	1.095	0.946	0.988	107.8	122.1	74.1	91.2	108.9	95.5	111.5	113.9	75	5318.6	6024.3	3657.9	4500.1	5372.2	4714.6	5503.3	5619.6
XP_006512387.1	cAMP-regulated phosphoprotein 21 isoform X1 [Mus musculus]	1.064	1.161	1.002	0.194263	0.144576	0.612656	97.4	94.1	108.5	22.81	13.83	14.73	1	6	6	5	8	92.5	7.42	0	22.31	132	1.064	1.035	1.222	1.271	1.033	1.161	0.837	1.002	1.053	92.2	85.9	129.1	80.7	89.1	105.7	102.6	92	122.7	97	90.4	135.9	84.9	93.7	111.2	107.9	96.8
NP_899668.1	cAMP-specific 3',5'-cyclic phosphodiesterase 4A isoform 5 [Mus musculus]	1.039	0.998	0.905	0.964696	0.994682	0.970605	99.1	109.4	91.5	15.61	25.9	18.78	1	4	4	2	5	93.5	5.26	0	13.457	97	1.176	1.039	0.831	1.299	0.769	0.998	0.905	1.351	0.833	115	83.8	100.3	71.3	110.7	120.7	92.6	85.1	120.5	53.3	38.9	46.5	33	51.3	56	42.9	39.4
NP_062814.2	cAMP-specific 3',5'-cyclic phosphodiesterase 4B isoform 1 [Mus musculus]													1	8	11	1	12	82	5.63	0	32.906	211
XP_006502919.1	cAMP-specific 3',5'-cyclic phosphodiesterase 4B isoform X2 [Mus musculus]	1.166	1.383	0.817	0.973726	0.372946	0.0716696	94.9	88.9	116.1	36.2	22.11	26.31	1	8	11	1	12	76.6	5.22	0	28.907	184	1.569	1.166	0.565	1.92	1.383	0.848	0.817	0.843	0.667	120	104.4	55.3	66.5	102.9	97.8	127.8	142.3	82.9	30.3	26.4	14	16.8	26	24.7	32.3	36
XP_006517706.1	cAMP-specific 3',5'-cyclic phosphodiesterase 4D isoform X1 [Mus musculus]	0.811	0.935	0.951	0.143528	0.270443	0.174109	92.7	107.1	100.2	7.15	16.31	5.15	1	8	11	6	10	90.7	5.49	0	27.927	256	0.972	0.765	0.811	0.997	0.805	0.935	0.974	0.951	0.868	98.7	91.2	85.6	93.9	129	105.5	93.7	103.8	98.6	315.6	291.7	273.7	300.3	412.3	337.3	299.5	331.9
NP_079912.1	cancer-related nucleoside-triphosphatase homolog isoform 1 [Mus musculus]													1	2	3	2	20	20.7	9.72	0.004	6.265	42
XP_006537655.1	cannabinoid receptor 1 isoform X1 [Mus musculus]	0.957	1.049	1.098	0.80125	0.768258	0.50618	97.8	102.3	99.9	8.35	8.26	17.72	1	4	6	4	8	52.8	8.27	0	12.758	140	1.242	0.957	0.914	1.131	1.049	0.737	1.098	0.911	1.24	100.4	112.6	96	90.7	105	105.1	102.6	110.2	77.4	454.7	510	434.8	410.7	475.4	475.8	464.6	498.9
XP_006530475.1	CAP-Gly domain-containing linker protein 1 isoform X5 [Mus musculus]	0.985	0.86	0.886	0.835353	0.892129	0.962313	107.1	108.5	84.4	29.65	5.77	36.86	1	59	100	48	27	248	5.31	0	272.655	2004	0.738	0.985	1.238	0.86	0.764	1.398	0.858	1.289	0.886	101.6	68.7	127.5	93.1	103.2	103	80.1	78.9	143.9	4475.2	3026	5611.8	4100.6	4544.4	4534	3527.1	3472
NP_034120.2	CAP-Gly domain-containing linker protein 2 isoform a [Mus musculus]	0.938	0.797	0.872	0.575603	0.790125	0.636086	104.2	111	84.8	46.4	13.16	48.51	1	59	147	4	53	115.8	6.48	0	327.632	3828	0.576	0.938	1.203	0.797	0.764	1.38	0.722	1.228	0.872	94.2	51.5	139.8	89.5	100.4	116.2	71.3	76.7	160.3	654.9	358	971.9	622	697.9	807.6	496	533.5
NP_001034251.1	CAP-Gly domain-containing linker protein 2 isoform b [Mus musculus]	0.894	1.207	0.94	0.728259	0.293408	0.706303	85.3	97.3	117.4	44.34	9.5	25.5	1	56	143	1	52	111.8	6.55	0	314.115	3729	0.894	0.877	1.627	0.951	1.207	1.346	0.94	0.727	1.209	82.6	71.8	156.1	80.3	94.2	96	76.4	113.7	129.1	113.1	98.3	213.7	110	128.9	131.4	104.6	155.6
NP_001347692.1	CAP-Gly domain-containing linker protein 3 [Mus musculus]	0.906	1.032	0.878	0.415151	0.335275	0.00125953	91.4	103.5	105	12.9	18.46	12.7	1	12	19	12	27	59.5	7.94	0	53.716	421	1.055	0.883	0.906	1.215	1.001	1.032	0.868	0.882	0.878	86.7	86.5	107.5	82	98.2	118.7	99.6	98.3	122.4	342.2	341.4	424.3	323.6	387.5	468.4	393.2	388
XP_006525206.1	CAP-Gly domain-containing linker protein 4 isoform X1 [Mus musculus]	1.098	1.535	0.891	0.199778	0.377656	0.738131	107.5	88	104.5	25.46	17.95	25.43	1	2	2	2	3	75.7	8.62	0.002	7.424	58	1.057	1.098	1.381	1.535	0.836	1.55	0.689	1.313	0.891	110.3	73.8	124.6	69.8	100.4	90.2	107.2	84	139.8	29.8	19.9	33.6	18.8	27.1	24.4	28.9	22.7
NP_083067.1	cap-specific mRNA (nucleoside-2'-O-)-methyltransferase 1 [Mus musculus]	1.011	0.914	1.098	0.816853	0.69831	0.380573	99.8	104.6	95.6	11.62	23.31	15.26	1	4	4	4	5	95.6	7.27	0	11.265	73	1.277	1.011	0.666	1.329	0.914	0.607	0.96	1.106	1.098	108.8	102.7	86.5	80.5	107.6	129.8	107	98.4	78.8	116.4	109.9	92.5	86.1	115.1	138.9	114.5	105.3
XP_006535065.1	capping protein inhibiting regulator of actin dynamics isoform X4 [Mus musculus]	0.92	1.115	0.739	0.430939	0.353378	0.34435	106.2	99.3	94.5	33.32	26.7	38.04	1	39	85	39	32	143.5	5.31	0	188.833	1850	0.758	1.07	0.92	1.115	0.952	1.246	0.679	1.123	0.739	97.9	57.9	117.4	76.4	91.5	127.6	85.2	87.2	158.9	4073.7	2408.1	4883.8	3178.9	3807.3	5308.6	3546	3626
XP_017168231.1	capping protein, Arp2/3 and myosin-I linker protein 2 isoform X7 [Mus musculus]	0.94	1.323	0.74	0.349392	0.441784	0.0105199	84.3	96.9	118.7	34.12	18.34	35.76	1	4	5	4	5	153.4	7.17	0	26.057	157	0.674	0.94	1.007	0.854	1.323	1.36	0.788	0.71	0.74	79	61.1	118.6	90.7	84	117.8	77.5	111.1	160.2	19.3	14.9	29	22.2	20.5	28.8	18.9	27.2
XP_006519110.1	capping protein, Arp2/3 and myosin-I linker protein 3 isoform X1 [Mus musculus]	0.988	1.018	0.927	0.765791	0.445501	0.258006	99.9	101.1	98.9	18.85	8.53	17.42	1	27	33	27	21	151.4	7.72	0	107.934	766	0.878	0.988	1.083	1.018	0.978	1.168	0.862	1.01	0.927	96.6	79.3	116	90.3	97.8	107.1	92	95.7	125.1	888.5	729.5	1066.7	830.6	899.4	984.8	845.9	879.9
NP_058019.2	caprin-1 isoform a [Mus musculus]	1.103	1.136	0.855	0.659507	0.430409	0.138894	102.2	92.6	105.2	42.24	2.61	49.47	1	19	81	19	23	78.1	5.25	0	124.915	1919	1.714	0.759	1.103	2.145	0.888	1.136	0.799	0.855	0.971	61.5	145.1	93.4	84.7	80.9	84.7	181.7	71.9	96.2	3735.2	8822	5676.3	5147.6	4918.2	5147.4	11042.9	4369.6
XP_030108062.1	carbohydrate sulfotransferase 1 isoform X1 [Mus musculus]	1.026	1.174	0.902	0.811392	0.398188	0.497719	90.5	107.6	101.9	17.22	28.91	13.3	1	3	5	3	6	46.9	8.79	0.004	6.525	68	1.435	1.026	0.783	1.59	0.903	1.174	0.902	1.136	0.667	115.4	90.3	84	62.9	112.5	107.3	100	101.6	125.9	103.9	81.2	75.6	56.6	101.2	96.5	90	91.4
NP_061233.2	carbohydrate sulfotransferase 2 [Mus musculus]	0.787	0.753	1.045	0.98059	0.976074	0.865451	95.3	105.6	99.1	12.13	37.42	22.91	1	3	3	3	6	57.8	9.99	0	12.681	101	1.621	0.787	0.768	1.989	0.753	0.691	0.815	1.045	1.112	107.7	99.1	84.4	61.1	136.9	109.9	121.6	103.1	76	213.2	196.2	167.1	121	271	217.5	240.6	204.1
NP_031632.2	carbonic anhydrase 3 [Mus musculus]	1.467	1.273	1.153	0.876128	0.963177	0.23235	117.7	80.2	102.1	7.83	158.16	26.27	1	2	3	2	6	29.3	7.37	0.005	5.432	88	0.078	1.467	20.503	0.052	1.273	19.955	1.513	1.153	1.027	49.9	45.8	53.6	588.2	34	2.6	30.3	43.3	52.2	80.8	74.3	86.9	953.1	55.1	4.2	49.1	70.1
NP_031646.2	carbonyl reductase [NADPH] 1 [Mus musculus]	0.987	1.054	1.068	0.873518	0.833903	0.492715	99.7	97.9	102.4	21.17	6.18	18.63	1	22	74	21	77	30.6	8.31	0	150.09	1758	1.359	0.987	0.809	1.144	1.054	0.758	1.188	0.936	1.068	102.9	125.5	81.8	92.4	104.2	101.1	105.7	109.9	76.6	3963.6	4836.2	3149.8	3559	4014.8	3893.9	4071.8	4233.1
NP_766635.1	carbonyl reductase [NADPH] 3 [Mus musculus]	1.203	0.812	1.248	0.183901	0.675718	0.138304	104.5	98.6	96.9	50.65	49.15	33.77	1	3	3	2	10	30.9	6.57	0.002	6.758	52	1.014	1.35	1.203	0.812	1.252	0.792	1.248	1.078	1.519	83.4	79.8	182.7	78.7	61.8	151.9	63.9	77.4	120.3	27.9	26.7	61	26.3	20.6	50.7	21.4	25.8
NP_001103455.1	carboxyl-terminal PDZ ligand of neuronal nitric oxide synthase protein isoform 1 [Mus musculus]	0.988	0.999	0.985	0.981854	0.987297	0.996979	98.3	102	99.7	3.96	8.54	6.99	1	8	14	8	19	55.8	6.09	0	37.994	310	1.115	0.904	0.988	1.132	0.999	0.881	0.985	0.905	1.121	95.5	100.7	103.3	90.3	105.7	104.5	102.2	105.6	92.1	852.4	898.7	921.8	806.1	943.3	933	912.2	942.1
NP_031780.2	carboxypeptidase D precursor [Mus musculus]	1.082	1.058	1.018	0.288238	0.336253	0.661469	105.2	91.5	103.3	20.03	11.36	27.89	1	13	14	13	10	152.3	6.18	0	42.622	343	1.816	1.082	1.074	2.015	1.058	1.055	0.901	1.023	1.018	91.8	131.4	97.5	72.4	84.8	90.8	145.8	89.7	95.8	474.2	678.8	503.7	373.9	438.1	468.9	753.3	463.5
NP_038522.2	carboxypeptidase E preproprotein [Mus musculus]	0.991	1.077	0.92	0.468518	0.339309	0.137135	104.3	87.6	108.1	11.31	19.26	15.4	1	14	37	14	33	53.2	5.19	0	64.208	883	1.488	0.979	0.991	1.769	1.014	1.077	0.841	0.965	0.92	104.8	108.2	87.2	72.7	107.1	88	128.7	108.6	94.8	2653.6	2740.7	2206.8	1842	2711	2227.9	3257.5	2748.8
XP_006497708.1	carnitine O-acetyltransferase isoform X1 [Mus musculus]	1.393	1.502	1.047	0.160677	0.389677	0.704	115.8	73.6	110.6	10.04	27.97	9.49	1	3	3	3	5	71.4	8.44	0	12.113	92	1.573	1.034	1.393	1.502	0.828	1.591	1.047	1.248	0.875	116.6	115.6	97	73.5	112.8	69.7	110.4	93.4	110.9	91.2	90.5	75.9	57.5	88.3	54.5	86.4	73.1
NP_001344599.1	carnitine O-palmitoyltransferase 1, brain isoform isoform 2 [Mus musculus]	1.017	1.087	0.97	0.394881	0.759487	0.733484	99	93.1	107.9	5.14	10.12	19.64	1	11	14	11	17	90.1	7.49	0	39.892	229	1.292	0.996	1.017	1.331	1.087	0.806	0.97	0.917	1.262	103.2	109.3	98.7	84.6	103.6	97.1	112.7	112.6	78.2	533.9	565.5	510.5	437.9	535.9	502.1	582.9	582.3
XP_011246904.1	carnitine O-palmitoyltransferase 1, liver isoform isoform X2 [Mus musculus]	1.032	1.103	1.023	0.464393	0.321036	0.825712	112.4	83.5	104	20.22	28.96	8.91	1	13	21	13	20	90.6	8.54	0	63.787	403	1.89	1.032	0.93	1.728	1.009	1.103	1.094	1.023	0.843	117.3	118.7	81	62.8	113.7	87.1	108.5	114.7	96.1	1469.6	1487.1	1015	786.8	1424.3	1091.7	1359.8	1436.9
XP_006527435.1	cartilage acidic protein 1 isoform X5 [Mus musculus]	0.831	0.83	1.029	0.624022	0.508634	0.607709	107.7	101.3	91	18.5	18.26	13.54	1	9	17	9	16	73.6	5.11	0	56.05	490	0.772	0.831	1.221	0.83	0.702	1.186	0.931	1.183	1.029	107.1	77.9	111.5	100.8	128.9	91.3	83.6	90.5	108.3	1041.4	757.2	1084.1	980.3	1253.6	888.2	813.2	880.1
NP_666199.1	casein kinase I isoform alpha isoform 1 [Mus musculus]													1	13	32	1	45	37.5	9.48	0	42.151	524
NP_620690.1	casein kinase I isoform delta isoform 1 [Mus musculus]	1.005	1.045	0.982	0.842945	0.495517	0.51547	102.2	101.7	96.1	31.16	12.44	19.74	1	14	37	5	39	47.3	9.74	0	61.513	459	0.775	1.005	1.183	1.045	0.945	1.204	0.741	1.063	0.982	104.2	64.8	125	83.7	103.7	105.7	87.5	98.1	127.3	355	220.9	425.7	285.2	353.4	360	298.1	334.1
NP_598763.1	casein kinase I isoform gamma-2 isoform 1 [Mus musculus]	0.607	0.47	1.198	0.157793	0.302284	0.575984	85.4	145.9	68.6	5.74	27.01	37.35	1	9	23	1	19	50.3	8.91	0	40.884	489	0.564	0.963	0.607	0.47	1.244	0.359	1.198	0.774	1.689	87.4	84.2	94.2	149.4	90.8	155.1	70.3	113	55.7	15.3	14.7	16.5	26.1	15.9	27.1	12.3	19.7
XP_011241005.1	casein kinase I isoform X1 [Mus musculus]	0.969	0.951	0.95	0.297736	0.697721	0.616285	98	101.4	100.6	7.3	5.79	4.18	1	15	40	9	32	53.7	8.97	0	64.789	593	1.003	0.969	0.904	1.073	0.92	0.951	0.935	1.054	0.95	105.3	97.4	91	97	108.6	100.7	104.2	99.9	95.8	824.6	762.6	712.8	760	850.6	788.9	815.6	782.6
XP_017172146.1	casein kinase I isoform X2 [Mus musculus]	0.937	1.109	0.818	0.395325	0.581109	0.461327	102.3	103.6	94.1	23.55	15.02	18.5	1	17	44	8	41	47.3	9.66	0	80.509	612	0.831	1.041	0.937	1.109	0.908	1.145	0.75	1.147	0.818	110.2	69.1	104.5	83.1	105.8	111.5	92.1	96.1	127.7	579.5	363.3	549.5	436.9	556.6	586.3	484.5	505.3
XP_006526294.1	casein kinase I isoform X2 [Mus musculus]	1.04	0.954	1.091	0.883817	0.482591	0.109965	102.3	109.5	88.2	25.49	25.48	25.36	1	13	33	4	31	52.3	9.17	0	58.319	612	0.827	1.231	1.04	0.798	1.062	0.954	1.036	1.16	1.091	94.1	83.3	133.4	100.7	76.4	128.3	80.4	81.1	122.3	211.6	187.2	300	226.4	171.9	288.4	180.7	182.4
XP_030106505.1	casein kinase I isoform X4 [Mus musculus]	0.848	0.772	0.839	0.67465	0.951438	0.429555	88	116.4	95.6	10.46	32.56	8.87	1	13	36	1	42	39.9	9.51	0	51.297	813	0.627	0.848	1.356	0.747	0.772	1.645	0.839	1.099	0.824	102.3	83.1	91.2	132.6	120.6	67.3	99	93.1	110.7	15.7	12.8	14	20.4	18.5	10.3	15.2	14.3
XP_030106506.1	casein kinase I isoform X5 [Mus musculus]													1	13	32	1	44	38.5	9.41	0	33.198	449
XP_006498720.1	casein kinase II subunit alpha isoform X1 [Mus musculus]	1.054	1.017	1.036	0.818458	0.855841	0.164283	102.9	97.7	99.4	1.07	15.47	3.83	1	19	92	19	54	45.1	7.74	0	167.583	2321	1.155	0.876	1.054	1.085	0.87	1.017	1.064	1.006	1.036	102.8	100.8	101.1	87.3	117.4	96	94.7	102.2	97.6	5050.2	4950.9	4966.7	4287.6	5766.3	4712.8	4651.8	5017.8
NP_034104.1	casein kinase II subunit alpha' [Mus musculus]	0.997	0.929	1.073	0.552876	0.781722	0.111428	101.4	101.4	97.2	2.74	10.28	2.87	1	18	45	18	65	41.2	8.56	0	118.96	1231	1.145	0.975	0.997	1.126	0.894	0.929	1.017	1.091	1.073	106.3	101.6	101.2	88.7	109	101.5	99.9	97.4	94.3	1926.3	1841.4	1834.6	1608.4	1975.9	1840.5	1810.7	1765.5
NP_001290375.1	casein kinase II subunit beta isoform 1 [Mus musculus]	0.942	0.96	1.013	0.917519	0.889751	0.476245	103.1	100.2	96.7	6.15	17.46	3.09	1	8	35	8	45	27.1	5.96	0	60.046	1143	1.23	0.894	0.942	1.214	0.812	0.96	1.013	1.1	0.981	106.2	102.9	94.2	83.7	118.8	100	101.5	96.5	96.1	2023.3	1959.3	1793.7	1593.3	2263.3	1904.7	1933.5	1838.6
NP_001350920.1	caseinolytic peptidase B protein homolog isoform 2 precursor [Mus musculus]	1.283	1.033	1.065	0.246651	0.328549	0.383485	130.5	83.4	86.1	36.56	22.64	32.4	1	10	13	10	17	76.1	8.76	0	32.518	212	0.973	1.569	1.283	1.001	1.033	1.205	0.972	1.519	1.065	139.3	66.4	138.9	68.2	88.8	108.2	68.3	91.7	130.4	701.1	334	698.9	343.2	446.8	544.6	343.7	461.4
XP_006524376.1	caskin-1 isoform X1 [Mus musculus]	1.103	0.955	0.978	0.870801	0.925492	0.876524	108.2	98.1	93.7	32.61	15.82	29.28	1	57	152	54	49	151.1	9.17	0	384.682	4357	0.756	1.103	1.117	0.895	0.955	1.143	0.844	1.155	0.978	103.6	65.8	130.9	87.1	93.9	117.1	78	89.7	133.8	7623.7	4844.9	9628.8	6410.2	6911.9	8616.6	5738.5	6602.4
NP_542374.2	caskin-2 [Mus musculus]													1	6	11	2	5	126.7	7.39	0	15.674	155
XP_017168032.1	caspase-3 isoform X1 [Mus musculus]	0.952	1.053	0.951	0.749648	0.913401	0.639347	107	90.4	102.5	41.33	18.5	25.8	1	11	47	11	41	31.5	6.92	0	73.088	1209	2.005	0.952	0.73	1.311	1.053	0.767	1.529	0.904	0.951	106.9	156.6	66	78.1	112.3	90.3	102.4	118.2	69.3	3432	5027.7	2117.8	2508.1	3605.2	2900.5	3288.3	3794.7
NP_033934.2	catalase [Mus musculus]	1.038	1.14	1.011	0.333301	0.93511	0.752137	102.2	98.4	99.4	15.48	8.41	19.54	1	24	49	24	49	59.8	7.88	0	97.519	886	1.153	0.99	1.038	1.14	1.153	0.787	1.011	0.859	1.319	87	119	104.2	103.3	87.9	100.4	117.7	101.4	79	1763.2	2411.4	2111.5	2091.8	1780.4	2033.2	2384.8	2053
NP_031770.2	catechol O-methyltransferase [Mus musculus]	0.881	1.085	1.056	0.878998	0.993343	0.876431	91.2	99.6	109.2	15.31	7.44	20.6	1	5	10	5	26	29.5	5.83	0	22.049	192	1.25	0.852	0.881	1.184	1.085	0.776	1.056	0.785	1.137	91.6	115.9	88.2	92.7	107.6	100	109.7	116.7	77.6	595.2	752.6	572.8	602	698.9	649.8	712.9	758.3
NP_081241.1	catechol O-methyltransferase domain-containing protein 1 [Mus musculus]	0.835	1.07	0.781	0.607573	0.530251	0.0693099	95.2	97.2	107.6	35.9	38.38	33.89	1	4	5	4	14	28.9	8.32	0	11.1	69	1.304	0.835	0.622	1.474	1.07	0.887	0.885	0.781	0.701	119.6	88.7	56.3	68	143.2	90.5	100.2	153.2	80.3	98.8	73.3	46.5	56.2	118.3	74.8	82.8	126.6
XP_030106159.1	catenin alpha-1 isoform X1 [Mus musculus]	1.195	1.055	1.237	0.0816332	0.557109	0.078777	113.8	95.2	90.9	5.9	16.08	15.35	1	30	61	20	42	100	6.23	0	160.127	1489	1.411	1.195	1.134	1.141	0.937	1.055	1.237	1.276	1.075	109.8	108.5	120.6	76.9	91.9	106.4	87.7	86.1	112.2	1232.1	1217.2	1353.6	862.5	1031.1	1193.4	984.3	965.9
NP_001103234.1	catenin alpha-2 isoform 2 [Mus musculus]	0.952	0.956	0.995	0.0280365	0.831598	0.775874	102.1	105.4	92.6	13.22	13.13	21.19	1	49	169	39	57	105.2	5.71	0	330	5193	0.952	0.942	0.969	0.956	0.853	1.151	0.995	1.105	0.842	104.9	82.5	104.7	86.6	111.3	108	82.9	94.9	124.3	8887.7	6990.3	8870.6	7343.5	9431.1	9158.2	7023.4	8044.1
NP_001159374.1	catenin beta-1 [Mus musculus]	0.96	0.887	0.957	0.478955	0.49326	0.902713	101.2	105.4	93.4	23.18	2.65	24.71	1	30	113	26	43	85.4	5.86	0	209.508	2863	0.697	0.96	1.07	0.728	0.887	1.129	0.957	1.083	0.948	100.4	72.6	116.9	104.2	104.6	109.3	75.9	92.7	123.3	6739.1	4871.9	7847.2	6992.6	7017.9	7331	5092.8	6222.5
NP_031641.2	catenin delta-1 isoform 1 [Mus musculus]	1.028	1.135	0.987	0.3693	0.547361	0.992542	100.2	101	98.8	4.12	12.55	11.66	1	39	78	39	47	104.9	6.87	0	181.357	1455	1.2	1.028	0.991	1.215	0.889	1.135	0.987	1.156	0.874	106.5	98.3	100.9	81.9	103.6	101.8	99.5	92.1	115.5	3621.3	3341.5	3431.1	2785.3	3521.6	3460.6	3384.8	3132
NP_032755.2	catenin delta-2 isoform 1 [Mus musculus]	0.898	0.906	0.913	0.473907	0.759176	0.588769	105.4	102.3	92.3	26.6	10.86	20.76	1	46	146	3	43	134.9	7.65	0	301.319	4119	0.701	0.898	1.116	0.906	0.787	1.223	0.773	1.142	0.913	104.9	66.2	113.7	94.5	116.8	101.8	85.7	91.9	124.6	515.3	325.3	558.4	464.3	573.6	500.3	420.8	451.3
XP_006520096.1	catenin delta-2 isoform X1 [Mus musculus]													1	43	136	1	42	125.2	8.02	0	268.393	3538
NP_031824.1	cathepsin B preproprotein [Mus musculus]	1.231	1.114	1.117	0.209937	0.205034	0.50176	102.7	85.5	111.8	16.06	10.24	15.89	1	7	12	7	28	37.3	5.91	0	37.295	320	1.567	1.021	1.231	1.402	1.114	1.048	1.117	0.917	1.175	99.4	130	99.7	83	97.3	81	116.4	108.4	84.8	422.2	552.4	423.3	352.6	413.5	343.9	494.3	460.6
NP_034113.1	cathepsin D precursor [Mus musculus]	1.155	1.13	1.022	0.277636	0.206438	0.773	105.5	91.3	103.2	17.64	12.86	9.69	1	8	14	8	22	44.9	7.15	0	30.444	328	1.829	1.03	1.155	1.66	1.106	1.13	1.102	0.931	1.022	93.8	130.9	103.1	71.5	91	89.3	118.7	100.7	100.9	1011.4	1410.9	1111.8	771.3	981.6	962.8	1280	1085.9
NP_034879.2	cation-dependent mannose-6-phosphate receptor precursor [Mus musculus]	0.79	1.421	0.621	0.750644	0.370971	0.112197	94.5	84.9	120.6	19.57	52.94	20.9	1	3	4	3	12	31.2	5.39	0	9.08	84	2.6	0.79	0.757	4.186	1.421	0.847	0.621	0.556	0.894	67.7	98.9	95.5	38	85.7	126.1	159.3	121.8	106.8	35.2	51.4	49.6	19.8	44.5	65.5	82.8	63.3
NP_034645.2	cation-independent mannose-6-phosphate receptor precursor [Mus musculus]	0.99	0.917	1.136	0.460687	0.757139	0.0695629	102.1	103.1	94.8	36.63	0.63	31.49	1	11	12	11	5	273.6	5.71	0	26.997	117	1.79	0.99	0.973	1.505	0.872	0.917	1.189	1.136	1.06	89	159.4	87.6	89	89.9	90.1	134	78.4	82.6	513	918.2	504.7	512.9	518.1	518.9	772	451.5
NP_848777.1	caytaxin [Mus musculus]	1.075	1.217	0.988	0.78936	0.928516	0.506847	104.4	93.7	102	11.39	37.57	6.98	1	7	13	7	27	42.2	4.68	0	34.1	402	1.075	1.209	0.645	1.217	1.224	0.628	0.883	0.988	1.028	105.6	84	97.4	78.1	87.3	150.9	95.1	106.9	94.7	135.4	107.7	124.8	100.2	112	193.5	121.9	137
NP_084137.1	CB1 cannabinoid receptor-interacting protein 1 [Mus musculus]	1.025	1.238	1.068	0.992818	0.995212	0.974934	102.2	88.4	109.4	34.15	7.08	36.43	1	8	37	8	61	18.6	7.96	0	65.281	1043	1.426	1.025	0.689	1.238	1.246	0.645	1.151	0.822	1.068	107.4	132.4	64	92.9	104.8	93	115	130.6	60	3889.7	4794.9	2319.3	3363.1	3795.2	3367.4	4165.1	4730.5
XP_006526036.1	CBP80/20-dependent translation initiation factor isoform X2 [Mus musculus]	1.282	1.194	1.074	0.102844	0.496176	0.661823	110.6	86.3	103.1	2.31	17.97	22.24	1	10	12	10	18	67.8	6.65	0	46.885	243	1.54	1.121	1.282	1.831	0.815	1.194	0.841	1.375	1.074	113	108.1	109.6	70.1	100.9	85.5	128.5	82.2	102.1	187.1	178.9	181.5	116.1	167	141.5	212.7	136.1
XP_036008188.1	CCA tRNA nucleotidyltransferase 1, mitochondrial isoform X1 [Mus musculus]	0.982	1.055	1.038	0.619564	0.465041	0.920284	100.4	102.6	97	3.4	19.99	11.11	1	7	12	7	14	49.9	8.56	0	17.242	123	1.41	0.982	0.913	1.233	0.945	1.055	1.144	1.038	0.866	104.5	104.1	98.3	73.8	106.5	107.6	91	100.7	113.5	520.5	518.5	489.5	367.6	530.2	535.9	453.3	501.3
NP_001359282.1	CCR4-NOT transcription complex subunit 1 isoform 5 [Mus musculus]	0.959	1.172	0.99	0.979126	0.741912	0.696251	97.8	98.9	103.3	29.15	7.58	39.39	1	50	87	1	24	266.7	7.11	0	213.273	2052	1.446	0.959	0.708	1.172	1.536	0.716	1.234	0.624	0.99	96.2	125.3	68.9	86.7	100.4	97.2	101.6	154.2	69.6	95.5	124.3	68.3	86	99.6	96.5	100.8	153
XP_006530933.1	CCR4-NOT transcription complex subunit 1 isoform X1 [Mus musculus]	1.239	1.089	1.137	0.950959	0.874679	0.726392	101.4	108.3	90.3	28.61	28.46	18.93	1	50	86	1	24	267.6	7.11	0	216.395	2063	1.446	0.591	1.239	1.186	0.711	1.089	1.22	0.831	1.137	74.4	100.6	133.1	69.5	125.9	107.4	82.5	89.5	117	18.6	25.1	33.2	17.3	31.4	26.8	20.6	22.3
NP_705813.2	CCR4-NOT transcription complex subunit 10 [Mus musculus]	1.03	0.972	0.973	0.852127	0.627716	0.589182	102.9	99.9	97.1	19.73	3.92	16.83	1	10	12	10	15	81.8	7.68	0	28.773	152	1.306	0.811	1.03	1.343	0.932	0.972	0.973	0.87	1.06	80.7	120.3	99.9	92.1	99.5	97	123.6	92.8	94.2	425.9	634.6	526.9	485.9	525	511.6	652.5	489.4
NP_082319.1	CCR4-NOT transcription complex subunit 11 [Mus musculus]	1.002	1.092	0.918	0.615266	0.278941	0.139457	98.3	88.9	112.8	15.1	13.24	19.65	1	8	14	8	24	54.9	6.55	0	47.601	458	1.002	0.969	1.106	1.092	0.994	1.292	0.918	0.974	0.856	80.9	108.6	103.2	108.5	83.5	93.3	118.4	83	120.6	299	401.7	381.6	401.1	308.7	345.1	437.8	307
NP_001032936.2	CCR4-NOT transcription complex subunit 2 isoform d [Mus musculus]	1.158	1.143	0.865	0.928234	0.610793	0.228774	101	99.2	99.7	34.2	18.49	35.85	1	7	17	7	15	60.8	8.21	0	28.99	235	1.517	0.617	1.158	1.753	0.766	1.143	0.865	0.806	1.013	68.7	134.2	90.1	88.5	111.3	77.8	155.2	85.2	88.9	267.4	522.3	350.6	344.4	433	302.7	603.8	331.6
XP_006539816.1	CCR4-NOT transcription complex subunit 3 isoform X7 [Mus musculus]	0.806	0.935	0.93	0.56175	0.764466	0.616774	107.8	94.1	98.1	19.97	28.93	16.19	1	13	22	13	18	82	6.2	0	47.946	338	1.226	0.806	0.727	1.319	0.935	0.661	0.93	0.863	1.099	73	107.6	103.7	87.8	90.6	142.7	115.7	84.6	94.3	890.1	1311.4	1263.8	1069.6	1103.8	1739.5	1410.4	1031.6
NP_849185.2	CCR4-NOT transcription complex subunit 6-like isoform 2 [Mus musculus]													1	1	1	1	2	63	6.57	0.01	4.055	35
NP_001348868.1	CCR4-NOT transcription complex subunit 7 isoform 3 [Mus musculus]	0.895	0.981	0.795	0.544381	0.752261	0.0696416	92.7	103.7	103.6	18.54	15.97	18.82	1	2	6	2	9	34	4.84	0	16.207	262	1.185	0.641	0.895	1.566	0.806	0.981	0.757	0.795	0.912	70.3	98	100	82.7	109.7	111.7	129.5	88.4	109.6	51.3	71.5	72.9	60.3	80	81.4	94.4	64.5
XP_006534165.1	CCR4-NOT transcription complex subunit 8 isoform X1 [Mus musculus]	1.306	1.002	1.324	0.107248	0.87057	0.066473	108.1	95.7	96.2	43.47	32.54	34.91	1	1	1	1	5	33.6	4.81	0.004	5.747	65	1.074	1.306	1.409	0.811	1.162	1.002	1.324	1.124	1.407	90.6	86.1	177	80.2	69.3	125.6	65	80.5	125.8	11.9	11.3	23.2	10.5	9.1	16.4	8.5	10.5
NP_067358.1	CCR4-NOT transcription complex subunit 9 [Mus musculus]	1.056	1.05	1.005	0.364163	0.416009	0.933089	100.8	98.9	100.3	16.74	2.54	18.93	1	10	15	10	31	33.6	8.03	0	36.103	313	1.33	0.981	1.056	1.359	0.962	1.05	0.978	1.02	1.005	92.6	123.7	94.8	93	94.4	89.8	126.5	90.8	94.3	615	821.6	629.6	617.9	626.8	596.4	839.7	602.9
NP_033785.1	CD166 antigen isoform 1 precursor [Mus musculus]	0.979	1.535	0.644	0.157717	0.007725	0.00990805	84.2	85.1	130.7	16.24	14.52	9.62	1	8	15	8	19	65.1	6.15	0	44.907	416	0.989	0.946	0.979	1.535	1.568	1.396	0.644	0.604	0.701	69.3	87.3	96.2	88.3	73.3	98.2	135.5	114.8	137.1	358.7	451.5	497.7	456.8	379.2	508.5	701.3	594.3
NP_598416.1	CD81 antigen [Mus musculus]	1.2	1.345	1.078	0.0675446	0.219657	0.899056	105	83.2	111.9	10.52	4.29	16.93	1	3	8	3	21	25.8	5.83	0	39.195	444	1.45	1.2	1.181	1.345	1.486	0.977	1.078	0.808	1.209	98.6	120.8	105.1	83.3	82.2	89	112	122.1	86.9	296.9	363.5	316.4	250.7	247.4	267.8	337.1	367.6
XP_006527949.1	CD99 antigen-like protein 2 isoform X1 [Mus musculus]	0.989	1.155	0.967	0.536731	0.538113	0.852915	96.5	84.8	118.7	30.54	20.41	38.97	1	3	7	3	23	26	4.83	0	20.442	122	1.489	0.939	0.989	1.54	1.155	0.833	0.967	0.813	1.188	102	133.5	71.1	89.7	108.6	71.9	138.1	125.4	59.8	417.5	546.6	291	367.1	444.8	294.3	565.4	513.7
XP_006533878.1	cdc42 effector protein 4 isoform X1 [Mus musculus]	1.093	1.154	0.948	0.146952	0.023346	0.671957	104.8	91.1	104.2	8.51	14.34	11.41	1	4	9	4	12	46.7	5.55	0	30.974	390	1.312	1.079	1.093	1.24	1.144	1.154	1.058	0.943	0.948	95.9	102.2	113.4	77.9	88.9	103.7	96.6	101.7	119.6	246.4	262.6	291.2	200.2	228.3	266.4	248.2	261.2
NP_598768.1	CDGSH iron-sulfur domain-containing protein 1 [Mus musculus]	0.958	1.161	0.919	0.759496	0.230591	0.43623	105.4	90	104.6	18.55	30.08	17.91	1	4	7	4	43	12.1	9.06	0	18.66	226	1.3	0.904	0.958	1.221	0.984	1.161	1.065	0.919	0.825	116.8	98.1	80.3	75.4	129.2	83.8	92.1	127.1	97.3	385.2	323.6	264.9	248.9	426.2	276.5	303.8	419.4
NP_080178.1	CDGSH iron-sulfur domain-containing protein 2 [Mus musculus]	1.511	1.474	1.025	0.130044	0.295857	0.690131	113.7	75.4	110.9	9.9	13.1	22.73	1	1	1	1	8	15.2	9.51	0.004	5.676	35	1.511	1.069	1.623	1.474	0.899	1.779	1.025	1.19	0.912	99.2	112.4	121	74.4	92.8	74.6	109.7	83.4	132.7	45.4	51.5	55.4	34.1	42.5	34.1	50.2	38.2
NP_001139759.1	CDK5 and ABL1 enzyme substrate 1 isoform 1 [Mus musculus]													1	1	1	1	3	64.3	9.31	0.009	4.401	47
NP_084524.1	CDK5 regulatory subunit-associated protein 3 isoform 1 [Mus musculus]	1.136	1	0.899	0.559689	0.431341	0.723968	100.7	99.6	99.6	19.81	11.9	28.35	1	12	19	12	28	57	4.83	0	73.767	552	1.16	0.899	1.136	1.316	1	0.996	0.882	0.899	1.141	84.2	122.7	94.7	105.7	93.6	83.3	139.2	93.6	83	479.8	699.2	539.5	602.6	533.5	475	793.2	533.6
NP_598518.1	CDP-diacylglycerol--glycerol-3-phosphate 3-phosphatidyltransferase, mitochondrial [Mus musculus]	1.154	1.112	1.052	0.513272	0.00678431	0.886276	96.9	96.8	106.3	12.09	23.32	22.46	1	6	8	6	14	62.5	8.9	0	20.897	87	1.29	1.154	0.879	1.132	1.098	1.112	1.14	1.052	0.79	114.5	90.3	99.3	70	99.2	112.9	79.2	108.9	125.6	227.3	179.2	197.1	138.9	196.9	224.2	157.3	216.1
NP_001366189.1	CDP-diacylglycerol--inositol 3-phosphatidyltransferase isoform 3 [Mus musculus]	0.854	1.302	0.798	0.955958	0.298975	0.0826551	88	78	134	27.4	18.32	31.71	1	2	6	2	10	24.3	8.19	0.003	6.707	158	1.496	0.854	0.811	1.875	1.302	0.941	0.798	0.656	0.863	91.6	115.8	65.9	77.4	107.2	81.2	145.1	139.5	76.4	123.6	156.2	88.9	104.4	144.6	109.6	195.7	188.3
NP_001020771.1	cell adhesion molecule 1 isoform d precursor [Mus musculus]	1.056	1.235	0.686	0.797861	0.19241	0.19855	80.8	101.4	117.8	18.04	17.82	8.1	1	7	21	7	23	45.8	5.12	0	68.097	822	1.104	0.779	1.056	1.61	1.235	1.045	0.686	0.63	1.011	79.5	81.4	108.5	73.7	102.1	102.7	118.7	126.1	107.3	408.7	418.4	557.5	379	524.8	527.7	610.1	648.3
XP_011244430.1	cell adhesion molecule 2 isoform X1 [Mus musculus]	1.193	1.279	0.921	0.272624	0.116831	0.491461	102.6	85.9	111.5	30.14	14.65	22.45	1	6	6	6	19	50	6.47	0	23.068	159	0.965	1.193	1.348	1.047	1.297	1.279	0.921	0.92	1.054	97.3	77.3	139	80.1	81.5	103.2	83.9	105.8	131.9	213.4	169.5	304.9	175.7	178.8	226.3	183.9	232
XP_006497123.3	cell adhesion molecule 3 isoform X1 [Mus musculus]	1.111	1.224	0.835	0.411776	0.154357	0.239505	91.8	98.4	109.8	10.42	18.9	6.39	1	9	25	9	18	59.3	7.88	0	66.747	682	1.32	0.931	1.111	1.582	1.224	1.087	0.835	0.761	1.022	92.1	92	109.7	69.7	98.9	98.8	110.2	121.1	107.4	1126.8	1125.8	1342.7	852.7	1210.5	1208.8	1348.8	1481.3
NP_694752.1	cell adhesion molecule 4 precursor [Mus musculus]	0.986	1.118	0.882	0.578836	0.128532	0.143771	97.5	96.4	106.1	6.36	18.13	8.37	1	7	11	7	22	42.7	6.3	0	33.345	293	1.34	0.942	0.986	1.362	1.101	1.118	0.984	0.855	0.882	92.1	98.9	104.6	73.8	97.8	106.1	100.5	107.7	118.6	541.1	580.9	614.7	433.7	574.6	623.6	590.6	632.7
XP_006518959.1	cell cycle and apoptosis regulator protein 2 isoform X1 [Mus musculus]	1.893	1.14	1.484	0.108196	0.483974	0.0100043	140.8	74.4	84.8	23.22	14.86	26.44	1	21	26	21	25	102.9	5.25	0	67.895	455	2.72	1.256	1.893	1.882	0.846	1.14	1.446	1.484	1.661	105.1	168.8	137.5	62	83.7	72.6	116.7	70.8	82.8	1401.1	2249.9	1833.1	827.2	1115.6	968.1	1556.4	944.1
NP_598479.1	cell cycle control protein 50A [Mus musculus]	1.312	1.13	1.108	0.192059	0.471531	0.0936751	114.4	87.2	98.5	7.19	10.59	10.65	1	9	20	9	30	41	8.37	0	43.116	429	1.382	0.996	1.312	1.329	0.899	1.13	1.04	1.108	1.161	101	116.1	112.3	84	101.4	85.6	111.7	91.1	96.7	987.6	1136.1	1099	822.2	991.5	837.6	1092.5	891.2
NP_067291.1	cell cycle exit and neuronal differentiation protein 1 [Mus musculus]	1.346	1.485	0.906	0.388234	0.343886	0.259039	97.6	70.7	131.7	32.97	37.53	40.22	1	5	14	5	38	15	8.97	0	22.09	282	0.839	2.472	1.346	0.868	3.716	1.485	0.967	0.665	0.906	107.8	65.5	131.8	78.1	43.6	97.9	67.8	162.1	145.4	1133.2	688.9	1385.1	821.2	458.5	1029.3	712.6	1703.5
XP_036011207.1	cell cycle progression protein 1 isoform X1 [Mus musculus]	1.305	1.15	1.087	0.0589149	0.44203	0.341924	103.5	91.4	105.1	17.84	17.96	30.16	1	7	7	7	8	96.9	6.52	0	9.842	59	1.133	1.395	1.305	1.15	0.918	1.2	0.985	1.519	1.087	101.1	101.4	136.2	89.5	72.5	104.4	103	66.6	125.3	102.4	102.7	137.9	90.7	73.4	105.7	104.3	67.4
XP_036019511.1	cell division control protein 42 homolog isoform X1 [Mus musculus]	1.231	1.065	1.354	0.222717	0.490911	0.149975	117.9	88.1	93.9	16.58	19.01	6.84	1	9	50	2	48	21.2	6.55	0	89.036	1208	2.061	1.231	1.094	1.522	0.906	1.065	1.354	1.358	1.027	120.8	138.1	98.7	67	98.1	90.3	102	88.9	96.1	678	775.4	554.1	376.2	551	506.7	572.6	499.2
XP_036019512.1	cell division control protein 42 homolog isoform X2 [Mus musculus]	1.007	0.975	1.033	0.666463	0.645684	0.684848	116.3	83.9	99.8	41.53	25.18	19.17	1	9	63	2	49	21.3	6.04	0	92.389	1743	2.154	1.007	0.742	1.398	0.975	0.909	1.54	1.033	0.816	117.4	155.2	62.8	72	116.5	84.7	100.7	113.7	77	654.5	864.9	350.1	401.5	649.6	472.1	561.5	633.6
NP_690023.1	cell division cycle 5-like protein [Mus musculus]	0.984	0.966	1.073	0.666967	0.714378	0.793796	107.8	97.8	94.5	20.29	18.35	12.56	1	3	4	3	5	92.1	8.02	0	13.373	117	1.644	0.838	0.984	1.531	0.966	0.848	1.073	0.868	1.16	82	124.1	107.8	75.5	97.8	109.6	115.7	94.5	92.9	109.9	166.3	144.5	101.2	131.1	146.8	154.9	126.6
XP_011241839.1	cell division cycle and apoptosis regulator protein 1 isoform X1 [Mus musculus]	1.427	0.955	1.4	0.0739554	0.341381	0.06073	121.2	91.5	87.4	20.89	12.62	8	1	4	9	4	4	132	5.76	0	10.936	89	1.125	1.427	1.433	0.955	1.019	0.921	1.178	1.4	1.556	116.4	98.9	148.8	87.9	81.6	103.9	83.9	83.1	95.6	343.7	292	439.5	259.6	240.9	306.8	247.9	245.4
NP_081552.2	cell division cycle protein 16 homolog isoform 1 [Mus musculus]	1.006	0.96	1.092	0.574292	0.960623	0.342937	99.5	98.9	101.6	9.19	10.49	11.09	1	15	23	15	27	71.4	5.76	0	59.403	531	1.344	0.926	1.006	1.23	0.96	0.861	1.092	0.964	1.168	98.5	115.9	100	86.2	106.3	99.4	106.1	102.1	85.6	1170	1376.4	1187.8	1024.3	1263	1180.6	1260.1	1213.1
NP_848124.1	cell division cycle protein 23 homolog [Mus musculus]	0.939	0.959	1.001	0.758761	0.82071	0.657267	102.5	91.5	106	14.94	11.68	11.73	1	11	11	11	22	68.5	7.05	0	38.217	272	1.287	0.927	0.939	1.175	0.959	0.938	1.096	0.966	1.001	103	116.9	86.4	90.8	111.2	92	106.7	106.6	86.3	625.3	709.3	524.3	551	674.8	558.4	647.3	647
XP_006533113.1	cell division cycle protein 27 homolog isoform X1 [Mus musculus]	0.65	0.961	0.677	0.232729	0.596006	0.25321	56.5	153	90.5	42.36	44.03	55.88	1	5	5	5	6	92.5	7.02	0	11.405	72	0.288	0.925	0.65	0.269	1.482	0.961	1.068	0.624	0.677	59.6	48	104.7	166.9	64.4	161.2	45	95.4	154.8	329	265.3	578.7	922.2	355.8	890.6	248.5	527.2
XP_006508416.1	cell migration-inducing and hyaluronan-binding protein isoform X1 [Mus musculus]	0.919	0.965	1.035	0.272819	0.314501	0.76688	103.4	103.5	93.1	19.69	9.17	4.25	1	15	19	15	11	152.9	8.07	0	55.549	387	0.767	0.919	0.999	0.995	0.823	0.965	0.77	1.117	1.035	106.6	73.9	106.5	96.4	115.9	106.6	96	95.4	102.9	654.4	453.9	653.9	592	711.7	654.8	589.3	585.6
NP_001028931.1	cell surface hyaluronidase [Mus musculus]	1.295	1.92	0.898				89.8	77.2	133	60.48	15.2	57.44	1	1	1	1	1	153.7	7.78	0.01	4.026	50	0.709	1.295	100	0.685	1.92	100	1.036	0.675	0.898	89.3	60.6	191.6	85.5	68.9		58.5	132.3	213.2	8.6	5.8	18.4	8.2	6.6		5.6	12.7
NP_038521.1	cellular nucleic acid-binding protein isoform 1 [Mus musculus]	1.299	1.029	1.222	0.217115	0.434403	0.060938	125.5	82.5	92	22.37	32	29.64	1	3	5	3	18	19.6	7.58	0	17.966	106	3.281	1.299	1.257	2.904	0.953	1.029	1.13	1.364	1.222	120.4	154.8	99.4	47.2	92.6	79.1	136.9	88.2	81.4	307.6	395.4	254.1	120.5	236.7	202.2	349.9	225.5
NP_038524.1	cellular retinoic acid-binding protein 1 isoform 1 [Mus musculus]	0.763	0.876	0.958	0.112694	0.0430685	0.63016	94.3	109.7	96	12.66	19.34	12.95	1	5	6	5	43	15.6	5.38	0	20.077	165	0.948	0.754	0.763	0.878	0.787	0.876	1.079	0.958	0.871	103.8	90.9	80.6	95.9	137.8	105.7	84.2	108.5	92.6	344.9	301.9	267.9	318.6	457.5	351.1	279.7	360.2
NP_062278.2	centrin-2 [Mus musculus]	1.12	1.124	0.997	0.165613	0.344945	0.596858	102.7	92.8	104.5	3.33	10.46	9.5	1	3	5	3	19	19.8	5	0	12.249	166	1.333	1.053	1.12	1.366	0.954	1.124	0.976	1.104	0.997	101.6	106.7	108.3	80.1	96.5	96.7	109.4	92	108.7	434.1	456	462.8	342.2	412.1	413.2	467.3	393.2
NP_082812.1	centriole, cilia and spindle-associated protein [Mus musculus]	1.286	1.483	0.867	0.236155	0.047859	0.448043	90	80.3	129.8	19.93	16.13	26.48	1	6	8	6	24	28.4	9.22	0	23.305	149	0.97	1.398	1.286	1.617	1.226	1.483	0.6	1.14	0.867	94.5	81.7	120.4	84.3	67.6	93.6	136.3	82.9	138.8	201.8	174.6	257.2	180.1	144.4	200	291.1	177
NP_082724.1	centromere protein V [Mus musculus]	0.995	1.073	0.927	0.641171	0.666284	0.708679	101	96	103	3.3	26.52	23.15	1	8	19	8	42	27.5	9.79	0	61.522	752	1.504	0.873	0.995	1.99	0.727	1.073	0.755	1.2	0.927	101.6	101.1	95.7	67.2	116.5	96.1	133.8	84.7	103.2	848.1	843.6	798.6	561.1	971.8	802.2	1116.7	706.6
NP_776123.3	centromere-associated protein E [Mus musculus]	1.063	1.24	1.076	0.352874	0.257391	0.881885	105.7	86.7	107.6	15.04	13	6.75	1	1	4	1	0	286	5.33	0.002	8.05	197	1.525	1.063	0.995	1.417	0.966	1.24	1.076	1.101	0.802	107.6	119	87.9	78.1	101.2	88.3	110.6	97.7	109.5	299.2	331.1	244.4	217.2	281.6	245.6	307.8	271.9
NP_036169.1	centromere/kinetochore protein zw10 homolog [Mus musculus]	0.942	0.933	1.024	0.974548	0.848604	0.610123	102.4	97.6	100	9.96	17.85	13.56	1	8	11	8	12	88	5.92	0	40.403	388	1.161	0.942	0.907	1.134	0.902	0.933	1.024	1.043	0.972	90	100.2	109.9	86.3	95.5	121.1	97.8	86.2	113	197.1	219.6	240.7	189.1	209.4	265.4	214.4	188.9
NP_033864.3	centrosomal protein of 131 kDa [Mus musculus]	1.103	0.907	1.021	0.840417	0.973195	0.83797	102.1	92.5	105.4	4.76	23.34	23.1	1	12	14	12	13	120.2	8.65	0	38.386	240	1.103	1.164	0.836	1.325	0.907	0.819	0.833	1.284	1.021	96	100.1	105.6	90.8	82.5	126.4	120.3	74.8	103.4	159	165.7	174.8	150.3	136.5	209.1	199.1	123.8
XP_006497000.1	centrosomal protein of 170 kDa isoform X1 [Mus musculus]	0.912	0.896	0.884	0.356173	0.555758	0.543147	98.5	108.1	93.4	43.14	16.4	37.85	1	80	234	1	56	174.9	7.17	0	498.215	5864	0.538	0.912	1.013	0.896	0.753	1.147	0.6	1.211	0.884	90.3	51.4	129.4	95.5	99.1	127.7	85.6	74.6	146.4	283.7	161.5	406.4	300.1	311.2	401.1	269	234.3
XP_006497011.1	centrosomal protein of 170 kDa isoform X12 [Mus musculus]													1	75	214	1	57	158.5	7.52	0	452.866	5331
XP_006497006.1	centrosomal protein of 170 kDa isoform X6 [Mus musculus]	0.965	0.93	1.056	0.40278	0.230099	0.74505	104.6	103.5	91.9	38.35	8.07	7.44	1	79	227	1	56	169.3	7.27	0	482.038	5718	0.501	0.965	1.011	0.93	0.74	0.957	0.538	1.305	1.056	116.6	51.8	109.5	103.5	120.8	108.4	96.3	89.4	103.7	84.1	37.4	79	74.6	87.2	78.2	69.4	64.5
XP_006497007.1	centrosomal protein of 170 kDa isoform X9 [Mus musculus]													1	76	216	1	56	164.2	7.37	0	459.383	5377
XP_006515829.1	centrosomal protein of 170 kDa protein B isoform X1 [Mus musculus]	0.955	0.95	0.881	0.40774	0.755407	0.624912	103.8	108.7	87.5	28.47	10.97	26.34	1	48	104	45	36	170.7	6.87	0	206.103	2447	0.709	0.955	1.033	0.95	0.797	1.172	0.747	1.198	0.881	102.6	64.6	116.7	91.1	107.4	113	86.5	85.7	132.4	3330.1	2095.9	3785.4	2954.7	3485.8	3665.6	2806.6	2779.5
NP_114387.1	centrosomal protein of 41 kDa [Mus musculus]	1.159	1.099	1.22	0.233001	0.759388	0.0958942	111.7	96.8	91.5	2.26	18.32	11.04	1	7	7	7	25	41.4	8.12	0	30.017	243	1.538	1.159	1.028	1.261	1.099	0.824	1.22	1.055	1.248	113.5	112.9	108.9	73.4	97.9	105.9	92.5	107.6	87.2	287.3	285.9	275.6	185.8	247.9	268	234.2	272.4
NP_083091.1	centrosomal protein of 97 kDa isoform 1 [Mus musculus]	0.968	0.869	0.988	0.461238	0.431941	0.799463	96.5	105.8	97.7	3.8	23.69	4.59	1	5	5	5	6	94.6	5	0	12.251	92	0.678	1.055	0.968	0.686	1.113	0.869	0.988	0.948	1.113	93	94.1	99.8	138.9	88.1	103.1	95.2	98.1	89.6	241	243.8	258.5	359.8	228.3	267.1	246.7	254.2
NP_001334090.1	ceramide synthase 6 isoform 1 [Mus musculus]	1.053	1.242	0.922	0.928964	0.547579	0.122148	102	87.4	110.6	13.86	28.29	7.73	1	3	8	3	5	45.7	7.87	0.005	5.534	85	1.312	0.759	1.053	1.365	0.824	1.242	0.961	0.922	0.848	97.7	109.9	83	83.7	128.7	78.9	114.3	106	97.9	387.3	435.5	329.2	331.9	510	312.6	453.1	420.1
NP_075909.1	ceramide transfer protein isoform 1 [Mus musculus]	1.139	1.038	1.218	0.430602	0.883363	0.474616	105.5	92.6	101.8	9.71	14.15	18.91	1	6	8	6	9	71.1	5.44	0	12.66	60	1.377	0.908	1.139	1.13	1.038	0.883	1.218	0.874	1.29	100.9	119.2	101.4	86.6	111.1	89	97.8	115.4	78.6	276.3	326.4	277.8	237.1	304.3	243.8	267.9	316
NP_666126.1	cerebral cavernous malformations protein 2 homolog isoform 1 [Mus musculus]	1.033	0.952	0.98	0.690793	0.688919	0.998234	104.8	100	95.2	12.09	12.36	9.82	1	4	5	4	7	49.9	5.62	0	11.242	74	1.347	0.86	1.033	1.374	0.952	0.915	0.98	0.904	1.129	88	111	107.1	82.4	102.2	103.7	113.3	97.3	94.9	174.7	220.5	212.7	163.7	203	206	225	193.3
XP_006535444.1	ceruloplasmin isoform X1 [Mus musculus]	1.462	1.271	1.151	0.123894	0.386113	0.0772056	115.9	79.3	104.8	12.29	36.89	4.9	1	1	1	1	1	124.1	5.88	0.007	4.704	55	1.805	1.114	1.462	1.659	0.875	1.271	1.088	1.273	1.151	132.8	107.3	109	59.4	119.3	74.5	98.6	104.4	94.7	58.1	46.9	47.7	26	52.2	32.6	43.1	45.6
NP_001137320.1	cGMP-dependent 3',5'-cyclic phosphodiesterase isoform 6 [Mus musculus]	0.79	0.828	1.104	0.605225	0.306383	0.369834	95.7	113.3	91.1	9.21	18.42	4.01	1	36	128	36	44	105.6	5.41	0	264.229	3744	0.79	0.765	1.243	0.828	0.693	1.057	0.954	1.104	1.176	96.9	90.7	108.6	114.8	126.7	87.3	95.1	87.8	92.3	7517.5	7031.7	8420.9	8902.2	9826.5	6772.7	7373.5	6808.5
NP_032952.3	cGMP-dependent protein kinase 2 [Mus musculus]	1.028	1.038	1.194	0.563167	0.738894	0.448673	107.5	104.6	87.9	36.36	18.3	28.77	1	4	4	4	6	87.2	8.4	0	9.899	27	0.92	1.028	1.31	1.038	0.776	1.097	0.886	1.325	1.194	100.6	72.9	150.4	79.2	97.9	114.8	82.3	75.9	126	78.7	57	117.6	62	76.5	89.8	64.3	59.4
NP_663581.1	charged multivesicular body protein 1a [Mus musculus]	1.186	1.09	1.133	0.147573	0.369778	0.140628	108.2	91.3	100.5	13.1	6.25	14.15	1	11	28	11	33	21.6	8.06	0	25.186	319	1.603	1.126	1.186	1.415	1.09	0.96	1.133	1.033	1.235	102.2	129.8	106.6	80.9	90.8	89.9	114.5	99	86.3	1925.8	2444	2007.9	1524.2	1709.8	1692.9	2157.4	1864.5
NP_077152.1	charged multivesicular body protein 1b-1 [Mus musculus]	1.261	1.152	1.095	0.100119	0.132755	0.06213	110.9	87.9	101.3	14.35	3.55	8.64	1	7	17	2	27	22.1	8.1	0	17.457	153	1.63	1.17	1.261	1.354	1.071	1.152	1.204	1.093	1.095	102.6	133.1	107.4	81.7	87.6	85.1	110.6	93.8	98.1	259	336.1	271.2	206.2	221.3	215	279.3	236.9
NP_080197.2	charged multivesicular body protein 1b-2 [Mus musculus]	1.104	1.131	1.185	0.342395	0.567287	0.258883	109.3	81.9	108.9	29.9	13.53	24.62	1	7	18	2	27	22.1	8.1	0	16.821	196	1.948	1.104	1.002	1.417	1.131	0.846	1.374	0.976	1.185	110.7	151.5	83.1	77.8	100.3	82.9	110.3	113.4	70.1	309	422.9	231.9	217.1	279.9	231.5	307.8	316.5
NP_001347659.1	charged multivesicular body protein 2a isoform a [Mus musculus]	1.107	1.089	1.044	0.78927	0.790864	0.222715	98.3	105	96.7	13.27	11.48	16.9	1	8	16	8	31	25.1	5.97	0	25.892	265	1.15	1.107	0.855	1.102	1.089	0.74	1.044	1.017	1.155	96.8	118.8	93.8	103.3	87.4	109.7	113.8	95.2	81.2	822.4	1010	797.2	878	742.7	932.4	967.2	809
NP_081155.1	charged multivesicular body protein 2b [Mus musculus]	1.419	1.121	1.374	0.00651552	0.653684	0.0565066	127.7	83.2	89.1	9.69	9.4	7.7	1	8	13	7	28	23.9	8.78	0	19.178	176	1.539	1.419	1.396	1.121	1.176	0.876	1.374	1.207	1.594	110.5	131.6	131.1	85.5	77.8	93.9	95.8	91.5	82.2	794.1	945.6	942.6	614.3	559.4	675.2	688.4	658
NP_001348334.1	charged multivesicular body protein 3 isoform 1 [Mus musculus]	1.227	1.123	1.265	0.0967535	0.591026	0.0704081	113.9	87.7	98.4	9.37	8.56	8.11	1	8	16	8	38	25.2	5.06	0	17.588	200	1.536	1.227	1.153	1.214	1.123	0.881	1.265	1.093	1.309	106.6	127.7	112.9	83.2	86.9	97.9	100.9	97.6	86.3	1566.9	1877.2	1659.2	1222.4	1276.9	1438.4	1483.5	1434.1
NP_083638.1	charged multivesicular body protein 4b [Mus musculus]	1.47	0.984	1.335	0.0264217	0.666416	0.0504392	127.3	86.6	86.1	8.8	2.29	17.74	1	14	39	14	53	24.9	4.82	0	65.388	947	1.638	1.314	1.47	1.315	0.984	0.913	1.245	1.335	1.61	113.4	135.3	125.6	82.6	86.3	85.4	108.6	84.9	78	2183.9	2605.7	2418.6	1590.6	1662	1645.7	2092.3	1635.7
NP_084090.1	charged multivesicular body protein 5 [Mus musculus]	1.16	1.455	0.982	0.258676	0.157456	0.54861	110.7	74.9	114.5	21.25	37.2	14.31	1	7	14	7	46	24.6	4.79	0	38.353	455	1.563	1.16	1.01	1.455	1.529	1.028	1.074	0.759	0.982	81.1	103.4	125	66.2	70	123.8	96.3	106.9	127.3	453.1	577.7	698	369.7	390.7	691.5	537.9	597.3
NP_001078967.1	charged multivesicular body protein 6 [Mus musculus]	1.4	1.042	1.193	0.176289	0.269266	0.277903	119.7	84.5	95.8	25.05	46.71	44.03	1	2	3	2	14	23.4	5.44	0	13.555	80	1.416	1.4	1.006	1.008	1.174	1.042	1.405	1.193	0.965	92.3	96.7	142.2	68.2	65.9	141.3	68.8	77.4	147.3	59	61.8	91	43.7	42.2	90.4	44	49.5
NP_598839.2	charged multivesicular body protein 7 [Mus musculus]	0.989	1.041	1.087	0.757445	0.878932	0.39324	101.2	96.9	101.8	25.71	9.75	20.39	1	8	15	8	20	50.6	5.22	0	37.466	306	1.549	0.989	0.802	1.207	1.041	0.738	1.283	0.95	1.087	104.3	134.7	80.1	87	105.5	99.9	105	109.8	73.7	450.2	581.1	345.6	375.2	455.1	431	452.9	473.8
NP_001136153.2	chitinase domain-containing protein 1 isoform 1 precursor [Mus musculus]	1.535	1.359	0.926	0.152932	0.171803	0.634265	117.9	77.8	104.4	24.9	0.94	35.01	1	11	17	11	24	44.9	7.97	0	48.168	427	1.769	1.052	1.535	2.166	1.136	1.359	0.817	0.926	1.129	79.4	132.8	113.8	75.1	75.5	74.1	162.6	85.8	100.8	696.5	1164.7	997.8	658.2	662.2	650.1	1426	752
XP_036015739.1	chitobiosyldiphosphodolichol beta-mannosyltransferase isoform X1 [Mus musculus]	1.175	1.063	1.089	0.345637	0.846045	0.16313	108.3	92.2	99.5	5.83	12.29	2.75	1	3	4	3	7	60.2	8.35	0	11.005	99	1.299	1.175	0.936	1.063	1.079	0.905	1.222	1.089	1.034	105.8	114.5	102.4	88.1	90	109.4	93.7	97.1	99	74.2	80.4	71.8	61.9	63.2	76.8	65.8	68.2
XP_036018970.1	chloride channel CLIC-like protein 1 isoform X1 [Mus musculus]	1.077	1.201	0.896	0.470988	0.0683184	0.787299	100.2	90.8	109	3.21	24.57	18.14	1	5	6	5	10	61.2	5.77	0	13.13	77	1.451	1.077	0.915	1.222	1.201	1.071	1.187	0.896	0.854	98.7	101.2	105.2	69.7	91.7	115	85.2	110.1	123.1	203.7	208.8	217	143.9	189.1	237.2	175.8	227.2
NP_254279.1	chloride intracellular channel protein 1 [Mus musculus]	0.841	0.931	1.014	0.818813	0.928984	0.709037	93.3	107	99.6	38.72	8.8	17.2	1	5	6	5	34	27	5.17	0	26.196	230	1.793	0.812	0.841	1.355	0.931	0.829	1.323	0.872	1.014	80	154.3	85.9	86.1	98.5	102.1	116.7	91.7	84.7	72.4	139.6	77.7	77.9	89.2	92.4	105.5	83
NP_038913.1	chloride intracellular channel protein 4 [Mus musculus]	1.115	1.135	1.133	0.3005	0.269594	0.538193	96.4	95.4	108.2	34.95	10.11	24.84	1	10	20	10	54	28.7	5.59	0	61.76	544	1.643	1.011	1.115	1.34	1.135	0.985	1.226	0.89	1.133	90.7	155.6	86.5	94.7	89.7	77.6	126.9	101.8	76.4	686.5	1178.4	654.9	717.2	679.4	587.3	960.8	771
NP_036059.1	chloride transport protein 6 [Mus musculus]	1.239	0.994	1.247	0.0235253	0.536147	0.133206	110.1	83.6	106.4	14.31	18.6	13.76	1	14	21	14	20	96.9	7.02	0	53.837	360	1.369	1.239	1.212	1.328	0.994	0.955	1.031	1.247	1.27	101.3	107.7	132.1	78.6	81.7	109	104.4	81.2	104	737	783.5	961.3	572.2	594.8	793.1	759.7	591
NP_034140.1	cholesterol 24-hydroxylase precursor [Mus musculus]	0.939	1.128	0.845	0.627679	0.0555389	0.00573952	92.5	98.5	109	1.88	5.9	1.43	1	20	51	20	38	56.8	8.82	0	122.886	1475	1.066	0.925	0.939	1.228	1.095	1.128	0.869	0.845	0.832	92	95.5	93.2	89.6	99.5	99.3	109.9	108.9	112	2102	2181.3	2129.8	2045.7	2271.6	2268.7	2511.4	2488.3
XP_006531709.1	choline kinase alpha isoform X1 [Mus musculus]	0.974	0.952	0.978	0.972908	0.764586	0.650161	98.4	101	100.6	10.58	18.46	17.96	1	6	7	6	12	53.2	7.39	0	12.5	62	0.974	1.11	0.931	0.819	1.158	0.952	1.189	0.959	0.978	93.7	95.6	113	98.1	84.4	121.4	80.4	97.7	115.5	232.4	237.2	280.4	243.5	209.5	301.3	199.5	242.5
XP_011240895.1	choline transporter-like protein 2 isoform X1 [Mus musculus]	1.111	0.825	0.984	0.724183	0.676473	0.490541	99.4	107.4	93.2	13.72	20.57	21.87	1	2	2	2	3	83	8.24	0.005	5.104	48	1.318	0.812	1.111	1.385	0.825	0.623	0.951	0.984	1.783	94.8	102.7	123.2	77.9	116.8	111	108	96.4	69.1	41.3	44.7	53.6	33.9	50.8	48.3	47	41.9
NP_001156632.1	choline-phosphate cytidylyltransferase A [Mus musculus]	1.431	0.921	1.121	0.160836	0.576724	0.568385	121	85.3	93.6	13.01	10.67	41.28	1	8	14	4	23	41.6	7.03	0	31.012	326	1.598	1.032	1.431	1.928	0.921	0.918	0.829	1.121	1.558	97.4	126.6	112.3	79.2	94.4	78.5	152.7	86.9	72.1	236.6	307.4	272.8	192.4	229.2	190.7	370.8	211.1
NP_997593.1	choline-phosphate cytidylyltransferase B isoform 1 [Mus musculus]	1.035	1.139	0.896	0.285626	0.509087	0.855663	103.9	91.7	104.4	7.98	11.8	11.9	1	10	20	6	27	41.9	6.4	0	33.048	294	1.235	1.02	1.035	1.394	1.139	0.872	0.886	0.896	1.187	93.2	103.6	109.3	83.9	91.4	105.6	116.9	104.1	92.1	490.1	544.2	574.5	440.7	480.3	555	614.3	547
NP_031718.1	choline/ethanolamine kinase [Mus musculus]	0.588	0.9	0.93	0.41413	0.223723	0.708661	52.2	128.7	119.1	71.93	80.4	66.25	1	3	3	3	7	45.1	5.41	0	8.478	42	1.38	0.406	0.588	0.9	0.925	0.632	1.532	0.439	0.93	50	38.7	138	28.1	123.1	234.6	25.3	114	148.3	38.2	29.6	105.5	21.4	94.1	179.4	19.3	87.1
NP_620570.2	chondroitin sulfate proteoglycan 4 precursor [Mus musculus]													1	2	2	2	1	252.2	5.44	0.002	6.728	13
NP_001159745.1	chondroitin sulfate proteoglycan 5 isoform b precursor [Mus musculus]	0.874	1.057	0.827	0.851828	0.507673	0.15627	94.5	88.4	117	44.21	27.12	32.67	1	9	17	9	16	60.4	4.54	0	41.697	544	2.012	0.698	0.874	2.042	0.864	1.057	0.985	0.808	0.827	81.8	149.4	66.9	74.2	117.3	76.5	151.6	101.3	80.9	653.3	1192.4	534.3	592.5	936.5	611.2	1210.1	809
NP_001280705.1	chromatin target of PRMT1 protein isoform 1 [Mus musculus]	1.388	0.891	1.298	0.176125	0.629334	0.0656496	134.9	63.4	101.7	36.15	40.73	33.05	1	3	3	3	17	26.6	12.23	0	13.246	101	2.391	1.157	1.388	2	0.891	0.887	1.195	1.298	1.565	75.6	139.1	164.1	58.2	65.3	118.3	116.4	58.2	104.8	72	132.5	156.3	55.4	62.2	112.6	110.8	55.4
XP_017169731.1	chromobox protein homolog 1 isoform X1 [Mus musculus]													1	2	3	1	18	21.4	4.93	0	15.907	172
NP_001341931.1	chromobox protein homolog 3 [Mus musculus]	1.313	1.297	1.053	0.28483	0.363846	0.159264	111.7	85.1	103.2	9.97	17.41	10.47	1	9	28	7	46	20.8	5.33	0	54.602	612	1.603	0.937	1.313	1.457	0.89	1.297	1.101	1.053	1.012	96.5	116.3	114.3	72.5	103	87.1	105.6	91.7	113	1375.6	1656.9	1629.1	1033.3	1467.4	1240.7	1505.4	1306.1
XP_006520435.1	chromobox protein homolog 5 isoform X1 [Mus musculus]	1.142	1.262	0.874	0.0462205	0.184777	0.714115	108	94.5	97.5	20.84	16.72	17.29	1	10	17	9	47	22.2	5.86	0	59.816	488	1.074	1.179	1.142	1.262	1	1.307	0.851	1.178	0.874	118.6	78.4	111.4	73	100.6	97.6	92.1	100.7	127.5	845.5	559.2	794.5	520.7	717.3	695.6	657	717.7
NP_001074814.2	chromodomain-helicase-DNA-binding protein 2 [Mus musculus]	0.994	0.904	0.99	0.535418	0.331914	0.479285	100.5	97.9	101.6	30.57	38.24	40.2	1	4	4	4	3	210.7	8.06	0.009	4.385	0	0.994	1.026	0.893	0.782	1.037	0.904	1.271	0.99	0.987	89	76.3	134.4	76.8	86.7	150.6	60	89.9	136.1	71	60.8	107.2	61.2	69.1	120	47.9	71.7
XP_017169944.1	chromodomain-helicase-DNA-binding protein 3 isoform X1 [Mus musculus]	1.165	0.997	1.045	0.221977	0.488362	0.257138	108.1	88.4	103.4	25.46	41.13	32.3	1	11	13	6	6	238.3	6.9	0	41.268	262	1.426	1.165	1.014	1.365	0.969	0.997	1.045	1.202	1.016	89.2	93.6	138.5	65.6	76.6	136.6	89.6	74.2	136.2	232.1	243.6	360.3	170.8	199.2	355.5	233.1	193.1
XP_017176784.1	chromodomain-helicase-DNA-binding protein 4 isoform X6 [Mus musculus]	1.454	1.538	1.076	0.19036	0.424093	0.555058	113.4	87.2	99.4	23.55	29.4	21.46	1	14	16	9	8	217.7	5.81	0	47.021	247	1.654	1.002	1.454	1.538	0.797	1.608	1.076	1.257	0.904	109.4	139.1	86.6	84.1	109.1	59.6	129.3	87	95.8	226.3	287.8	179.2	174	225.8	123.3	267.5	179.9
NP_001350384.1	chromosome alignment-maintaining phosphoprotein 1 [Mus musculus]	1.555	1.291	1.186	0.879879	0.52569	0.801846	118.4	76.1	105.5	14.76	66.07	30.05	1	1	2	1	1	87.5	7.85	0	9.554	94	1.79	0.45	1.555	1.508	0.797	1.291	1.186	0.565	1.204	79.4	106.2	100.4	59.3	176.5	64.6	89.5	140.6	83.4	30.6	41	38.7	22.9	68.1	24.9	34.5	54.2
XP_036009655.1	cilia- and flagella-associated protein 20 isoform X1 [Mus musculus]	1.078	1.049	1.045	0.516822	0.982905	0.177124	108.7	95.2	96.1	12.64	6.91	11.84	1	4	6	4	14	31	11.06	0	18.006	121	1.254	1.078	0.915	1.094	1.049	0.876	1.146	1.028	1.045	111.8	113.2	89.6	90.3	103.7	97.9	98.8	108.8	85.7	295.2	298.9	236.5	238.5	273.8	258.4	260.9	287.2
NP_080016.1	cilia- and flagella-associated protein 36 [Mus musculus]	1.283	1.093	1.309	0.171892	0.46041	0.272514	108.9	88.6	102.5	12.7	12.17	18.67	1	4	5	4	16	39.6	4.93	0	16.004	114	1.514	1.032	1.283	1.157	1.093	0.938	1.309	0.945	1.368	105.9	130.4	104.9	86.1	102.6	81.8	99.6	112.1	76.7	250.7	308.7	248.4	203.9	242.9	193.7	235.9	265.4
XP_006514071.1	cilia- and flagella-associated protein 410 isoform X1 [Mus musculus]	1.001	0.965	1.037	0.792393	0.958172	0.976575	94.8	101.7	103.5	8.26	9.1	27.84	1	2	2	2	7	30.4	7.21	0	9.217	75	1.001	1.058	0.907	0.965	0.803	1.26	1.037	1.317	0.719	95.1	107.8	92.6	107.7	89.9	102.1	103.9	72.2	128.7	33	37.3	32.1	37.3	31.2	35.4	36	25
XP_006537659.1	ciliary neurotrophic factor receptor subunit alpha isoform X1 [Mus musculus]	1.08	1.015	1.257	0.599801	0.684196	0.0997034	105.3	97.5	97.1	18.32	10.26	22.59	1	2	6	2	5	49.1	7.88	0	18.037	176	1.08	0.844	1.486	1.015	0.644	1.182	1.063	1.311	1.257	89	111.3	129.1	103.1	105.4	86.9	104.7	67.8	102.7	287.5	359.9	417.3	333.3	340.6	280.8	338.4	219.3
NP_080720.1	citrate synthase, mitochondrial precursor [Mus musculus]	1.333	1.258	1.03	0.0402872	0.0605462	0.105263	108.4	86.3	105.3	27.07	32.49	24.82	1	16	69	16	31	51.7	8.57	0	96.456	1848	1.571	1.333	1.256	1.545	1.258	1.22	1.016	1.06	1.03	145.2	87.8	100.7	55.9	108.9	80.2	86.4	137.1	97.8	7690.7	4651.2	5333.8	2961.4	5769	4245.3	4575.8	7258.5
XP_006530198.1	citron Rho-interacting kinase isoform X3 [Mus musculus]	1.107	0.972	0.905	0.920058	0.930113	0.964217	111.9	95.4	92.7	40.23	22.46	42.37	1	34	41	34	14	241.6	6.58	0	76.554	467	0.732	1.174	1.107	0.808	0.972	1.228	0.905	1.207	0.902	116.6	54.9	131.7	75.1	99.4	118.9	60.7	96.6	146	2068.3	974.2	2334.9	1331.5	1762.1	2109.1	1076.2	1713.3
NP_080312.1	CKLF-like MARVEL transmembrane domain-containing protein 6 [Mus musculus]	1.161	0.728	1.584	0.164078	0.906406	0.193251	110.8	77.2	112	36.44	48.65	34.53	1	2	3	2	9	19.8	6.29	0.007	4.718	66	1.161	1.677	1.148	0.728	1.695	0.724	1.596	0.989	1.584	104.2	84.4	167.2	72.7	62.2	145.7	52.9	105.4	105.5	41.4	33.5	66.3	28.8	24.7	57.8	21	41.8
NP_001344699.1	clathrin coat assembly protein AP180 isoform 1 [Mus musculus]	0.777	1.004	0.774	0.186228	0.479389	0.0486947	86.9	103.8	109.4	10.93	6.95	4.75	1	25	127	23	34	91.8	4.88	0	275.037	4457	1.001	0.777	0.755	1.124	1.004	0.986	0.891	0.774	0.766	86.9	97.5	78.4	97.4	111.9	103.8	109.4	112.3	102.3	6136.2	6883.6	5533.8	6876.6	7898.9	7328.6	7726	7928.5
XP_006534046.1	clathrin heavy chain 1 isoform X1 [Mus musculus]	0.797	0.951	0.854	0.441132	0.275426	0.599673	96.3	104.4	99.3	26.28	14.24	10.48	1	97	864	97	63	192.3	5.67	0	1162.45	29219	1.141	0.797	0.764	0.951	0.934	1.011	1.2	0.854	0.755	95.8	118.6	69	103.9	120.1	90.3	98.8	112.2	91.3	44002.1	54458.2	31683.8	47723.1	55177.7	41488.8	45388.7	51534.8
NP_001333689.1	clathrin interactor 1 isoform 2 [Mus musculus]	1.03	1.161	0.873	0.31934	0.442389	0.60398	96.2	87.5	116.3	5.92	13.16	23.06	1	12	25	12	20	69.7	6.65	0	59.167	435	1.249	1.03	1.013	1.576	0.882	1.161	0.792	1.168	0.873	93.5	99.8	105.3	79.9	90.8	104	125.9	80.1	120.7	1718	1832.3	1934.2	1467.5	1667.8	1909.6	2313.3	1470.4
NP_001073853.1	clathrin light chain A isoform a [Mus musculus]	1.541	1.34	0.925	0.10969	0.0567214	0.883505	107.5	76.2	116.3	29.01	11.11	10.82	1	12	51	1	41	23.6	4.5	0	63.373	738	1.731	1.115	1.541	1.34	1.256	1.667	1.292	0.888	0.925	84.7	149.6	107	86.4	75.9	69.4	115.8	95.4	115.7	32.4	57.2	40.9	33	29	26.5	44.3	36.4
XP_030109005.1	clathrin light chain A isoform X2 [Mus musculus]	1.041	1.091	0.955	0.899502	0.41479	0.600277	99.8	95.8	104.5	20.96	8.26	8.92	1	14	59	3	47	25.6	4.48	0	68.117	803	1.102	1.041	0.841	0.94	1.091	1.3	1.172	0.955	0.647	98.3	116.4	75.8	105.6	94.4	90.2	99.2	102.9	117.2	1023	1211	789.4	1099.1	982.2	938.3	1032.9	1071.4
NP_001334441.1	clathrin light chain B isoform a [Mus musculus]	0.948	1.154	0.907	0.452187	0.853913	0.157593	88.7	103.3	108	14.3	7.02	16.42	1	13	61	1	39	25.2	4.63	0	78.556	1237	0.948	0.78	1.057	1.154	0.803	1.165	0.821	0.971	0.907	83.8	88.6	109.1	93.5	107.4	103.2	107.9	86.2	120.2	168.1	177.9	218.9	187.7	215.5	207.2	216.6	173.1
NP_083146.1	clathrin light chain B isoform b [Mus musculus]	0.874	1.095	0.843	0.467879	0.353317	0.0459418	88.1	106.1	105.8	18.52	6.18	12.29	1	13	58	1	36	23.2	4.68	0	61.084	911	1.103	0.809	0.874	1.217	0.96	1.095	0.906	0.843	0.798	84.3	112	80.8	101.5	104.1	92.4	123.6	100	101.2	306.4	407.3	293.8	369.3	378.7	336.2	449.6	363.7
NP_001239379.1	claudin domain-containing protein 1 isoform 2 [Mus musculus]	1.003	0.98	0.989	0.586016	0.995814	0.66815	100.7	100.4	98.9	15.83	9.64	11.72	1	3	7	3	11	31	6.38	0	20.212	250	0.969	1.003	1.117	0.98	1.048	0.974	0.989	0.958	1.148	104.1	85.1	117.3	87.9	103.7	105	86.1	108.6	102.2	531.4	434.7	599	448.7	529.5	536.1	439.7	554.7
NP_067361.2	claudin-10 isoform b precursor [Mus musculus]	1.225	1.195	1.063	0.0690808	0.0230381	0.221635	110.3	89.4	100.3	11.64	18.83	18.84	1	3	6	3	14	24.7	7.8	0.005	5.172	66	1.5	1.192	1.225	1.22	1.122	1.195	1.229	1.063	1.025	102.3	105.9	126.4	70.6	85.8	103.2	86.2	96.3	123.3	270.6	280.1	334.3	186.7	227	272.9	227.8	254.6
XP_006503661.1	claudin-12 isoform X1 [Mus musculus]	1.181	1.267	1.036	0.212789	0.339726	0.624122	102.7	87.2	110.1	28.13	5.76	30.14	1	1	3	1	6	27	8.47	0	8.832	145	1.044	1.181	1.584	0.909	1.267	1.528	1.148	0.932	1.036	97.1	86	143.8	82.4	82.2	90.8	75	104.1	138.7	30.3	26.9	44.9	25.7	25.6	28.3	23.4	32.5
XP_030109711.1	clavesin-1 isoform X1 [Mus musculus]	0.925	1.08	1.047	0.976989	0.84238	0.813926	98.9	104.8	96.3	2.34	15.07	10.16	1	4	5	3	13	40.6	6.73	0	18.914	157	1.229	0.925	0.888	1.164	1.08	0.849	1.055	0.857	1.047	97	101.6	98.9	82.7	104.8	111.3	96.3	113.1	94.5	166.1	174	169.4	141.6	179.5	190.6	164.9	193.7
NP_780657.1	clavesin-2 isoform 1 [Mus musculus]	1.477	1.089	1.356	0.0274908	0.465676	0.025816	120.4	84.9	94.7	17.68	23.27	20.87	1	3	5	2	12	37.9	6.2	0	18.981	213	1.773	1.477	1.391	1.396	1.089	0.914	1.271	1.356	1.522	151.5	114.1	111.9	64.3	102.6	80.5	89.8	111.7	73.6	139	104.7	102.7	59	94.1	73.8	82.4	102.5
XP_006516134.1	cleavage and polyadenylation specificity factor subunit 2 isoform X1 [Mus musculus]	1.195	1.106	1.081	0.302017	0.183333	0.471894	103.5	86.7	109.8	24.92	13.15	8.23	1	2	3	2	3	88.3	5.11	0	8.399	63	1.195	0.99	1.95	1.106	1.079	1.42	1.081	0.918	1.374	96.2	98.9	146.7	82.7	97.2	75.2	91.5	104.9	106.7	54.8	56.3	83.5	47.1	55.3	42.8	52.1	59.7
NP_080899.1	cleavage and polyadenylation specificity factor subunit 5 [Mus musculus]	1.044	1.053	0.994	0.4503	0.455678	0.99009	105.8	94.6	99.6	17.35	14.13	16.3	1	4	6	4	20	26.2	8.82	0	14.892	174	1.646	0.94	1.044	1.656	1.053	0.929	0.994	0.893	1.123	87.6	124.1	104.2	75.4	93.2	99.8	124.8	98.1	92.8	266.2	377.1	316.7	229.1	283.2	303.3	379.3	298.3
XP_006513915.1	cleavage and polyadenylation specificity factor subunit 6 isoform X1 [Mus musculus]	1.176	0.943	1.06	0.294343	0.694425	0.208975	110.4	93.9	95.7	11.37	9.76	17.24	1	7	9	7	16	63.5	7.97	0	31.287	300	1.463	0.965	1.176	1.408	0.911	0.943	1.039	1.06	1.247	98.1	122.6	106.8	83.8	101.6	90.8	118	92.6	85.6	408.7	510.7	444.9	349.1	423.4	378.4	491.4	385.8
XP_006527179.1	cleavage and polyadenylation specificity factor subunit 7 isoform X1 [Mus musculus]	1.286	1.073	1.176	0.198325	0.471703	0.114631	114.8	89.3	95.9	12.47	15.06	20.65	1	10	12	10	24	52	8	0	31.643	228	1.827	1.058	1.286	1.768	0.899	1.073	1.033	1.176	1.198	101.8	129.6	110.8	71	96.2	86.2	125.4	86.5	92.5	453.8	578.1	494.1	316.5	429.1	384.3	559.4	385.9
XP_006500135.2	cleavage stimulation factor subunit 1 isoform X1 [Mus musculus]	1.078	1.11	1.185	0.217004	0.738298	0.256218	108.6	100.8	90.6	3.09	17.21	12.71	1	4	4	4	10	48.4	6.58	0	12.146	67	1.416	1.071	1.078	1.196	0.849	1.11	1.185	1.261	0.971	113.1	106.7	108	75.4	105.6	100.2	90.1	89.7	111.2	261.5	246.7	249.7	174.2	244.1	231.6	208.3	207.3
NP_001345982.1	cleavage stimulation factor subunit 2 isoform 4 [Mus musculus]	1.302	1.08	1.205	0.264387	0.159724	0.299136	115.5	88.7	95.8	17.57	13.34	8.4	1	1	1	1	2	63.6	6.71	0.009	4.431	42	1.814	1.302	0.972	1.131	1.08	1.012	1.604	1.205	0.96	118.5	136.9	95.9	75.5	91	98.6	85.4	98.3	99.8	32.8	37.9	26.5	20.9	25.2	27.3	23.6	27.2
NP_112539.2	cleavage stimulation factor subunit 2 tau variant [Mus musculus]	0.587	0.724	0.784				77.4	123.8	98.8	8.96	11.15	13.78	1	1	1	1	4	65.8	7.25	0	9.095	84	0.587	0.753	0.01	0.724	0.995	0.01	0.811	0.757		102.5	90.3		153.9	136.1	170.3	111.4	135.4		6	5.2		8.9	7.9	9.9	6.5	7.9
NP_663504.1	cleavage stimulation factor subunit 3 isoform 1 [Mus musculus]	1.188	1.1	1.211	0.107448	0.407816	0.0711328	122.1	81.4	96.4	15.82	21.42	10.34	1	4	5	4	6	82.8	8.12	0.002	7.963	45	1.5	1.188	1.144	1.184	1.1	0.945	1.267	1.08	1.211	93.9	118.9	128.9	79.3	79.1	112.7	93.8	86.9	106.5	150.3	190.3	206.3	126.9	126.5	180.4	150.2	139.1
NP_062623.2	cleft lip and palate transmembrane protein 1 homolog [Mus musculus]	1.022	1.068	0.952	0.658078	0.464448	0.627775	96.6	87.1	116.3	11.18	16.82	20.18	1	11	19	11	22	75.2	6.3	0	72.365	787	1.372	0.874	1.022	1.44	1.068	0.924	0.952	0.819	1.106	97.7	112.1	90.1	81.7	111.7	88.2	117.7	119.4	81.4	461.8	529.9	425.9	386.3	528.1	416.7	556.4	564.2
NP_001280229.1	CLIP-associating protein 1 isoform 4 [Mus musculus]	1.012	1.123	0.816	0.504794	0.848739	0.59163	101.4	100.1	98.5	35.09	16.81	36.66	1	64	160	4	48	170.9	9.03	0	368.497	3916	0.685	1.012	1.04	1.123	0.771	1.274	0.61	1.314	0.816	98.2	58.2	122.9	84.9	97	118.1	95.4	74.7	150.5	209.2	123.9	261.8	180.9	206.6	251.7	203.2	159.2
XP_006530011.1	CLIP-associating protein 1 isoform X30 [Mus musculus]	1.028	0.904	1.138	0.396321	0.606941	0.963539	95.7	93.1	111.1	26.17	47.92	15.93	1	62	157	2	46	169	8.82	0	359.476	3811	1.744	1.028	0.998	2.385	0.904	0.85	0.731	1.138	1.174	96.4	81.8	134.7	46.9	93.8	134.9	111.9	84.8	114.7	16.2	13.8	22.7	7.9	15.8	22.7	18.8	14.3
XP_006512447.1	CLIP-associating protein 2 isoform X1 [Mus musculus]													1	70	255	0	51	169.8	8.29	0	509.011	6924
XP_006512454.1	CLIP-associating protein 2 isoform X11 [Mus musculus]	0.965	0.865	0.852	0.410508	0.62914	0.512012	104	107.7	88.3	43.47	7.89	30.96	1	69	255	1	51	167.6	8.27	0	509.73	6922	0.452	0.965	1.018	0.865	0.778	1.194	0.522	1.24	0.852	102.3	45.4	119.3	100.5	106	117.2	86.9	82.5	139.9	120.4	53.4	140.4	118.2	124.8	137.9	102.3	97.1
XP_006512450.1	CLIP-associating protein 2 isoform X4 [Mus musculus]													1	69	248	1	51	168.9	8.25	0	492.413	6400
NP_001074627.1	clustered mitochondria protein homolog isoform 1 [Mus musculus]	1.061	0.981	1.057	0.460044	0.519962	0.558117	100.2	94.4	105.4	18.56	10.14	17.68	1	12	16	12	10	151.7	6.02	0	40.936	260	1.538	0.926	1.061	1.456	0.981	0.959	1.057	0.944	1.106	94.3	128.6	94.9	83.6	101.8	89.4	121.7	99.8	85.8	548.8	748.7	552.3	486.7	592.6	520.6	708.7	581.2
XP_006518566.1	clusterin isoform X1 [Mus musculus]	1.362	1.132	1.286	0.374186	0.857938	0.363259	114.1	83.8	102.1	14.22	43.63	24.19	1	8	18	8	18	52.7	5.76	0	34.146	384	1.458	0.872	1.362	1.132	0.678	1.5	1.287	1.286	0.908	124.3	93.4	108.1	64.1	142.5	79.4	72.6	96.7	119	1542.8	1159.6	1341.5	795.5	1769.4	985.1	900.7	1200.1
XP_006520728.1	CMP-N-acetylneuraminate-beta-galactosamide-alpha-2,3-sialyltransferase 1 isoform X1 [Mus musculus]	0.992	0.998	0.757	0.47002	0.677867	0.434384	102.5	99.5	98.1	20.48	7.95	33.17	1	2	3	2	9	39	9.23	0	8.335	107	0.755	1.03	0.992	0.998	0.877	1.394	0.757	1.174	0.712	97.8	70.9	107.1	93.8	95	108	93.6	83.3	150.5	29.1	21.1	31.9	27.9	28.3	32.1	27.9	24.8
NP_082347.1	coactosin-like protein [Mus musculus]	0.939	1.131	1.01	0.961704	0.795393	0.776017	98	92.1	109.9	47.5	8.65	36.73	1	12	59	12	78	15.9	5.4	0	72.304	1549	1.641	0.939	0.62	1.193	1.131	0.614	1.376	0.831	1.01	101.2	156	56.8	95.1	107.8	91.6	113.4	121.8	56.2	4343.4	6697.4	2437.3	4080.9	4624.9	3932.9	4868.6	5228.6
XP_036013272.1	coatomer subunit alpha isoform X1 [Mus musculus]	0.961	0.973	0.988	0.570709	0.519035	0.10986	102.5	91.5	106	24.48	18.38	24.09	1	42	94	42	37	139.3	7.58	0	216.919	2170	1.776	0.905	0.961	1.798	0.936	0.973	0.988	0.967	0.988	97	132.6	83.2	74.7	107.2	86.5	134.3	100.3	84.2	5749.1	7861	4928.5	4427.3	6353.4	5128.9	7960.5	5944.3
NP_203534.1	coatomer subunit beta [Mus musculus]	0.977	1.009	1.032	0.719486	0.813711	0.458231	103.7	89.2	107.1	31.61	15.24	27	1	26	61	26	31	107	6	0	155.428	1545	1.731	0.977	0.79	1.517	1.009	0.766	1.141	0.968	1.032	106.2	139.2	72.3	80.4	108.7	91.4	122	109.7	70	2907	3810	1977.8	2201.2	2974.8	2502.5	3339.6	3002.3
NP_056642.1	coatomer subunit beta' [Mus musculus]	0.991	0.959	1.097	0.502839	0.660071	0.253021	103	92.4	104.6	20.92	14.05	17.89	1	29	64	29	39	102.4	5.3	0	152.046	1317	1.642	0.944	0.991	1.45	0.959	0.903	1.133	0.985	1.097	100.5	132.6	89.3	80.7	106.4	90.1	117.1	102	81.4	2943.4	3884	2615.8	2365.2	3116.6	2638.9	3429.2	2989.1
NP_666097.3	coatomer subunit delta [Mus musculus]	0.941	1.004	0.977	0.568114	0.474771	0.957294	101.2	95.2	103.6	25.1	12.39	17.14	1	21	39	21	38	57.2	6.21	0	118.659	950	1.691	0.937	0.941	1.56	0.958	1.004	1.084	0.977	0.937	95.7	134.9	84.7	79.8	102.2	90	124.4	98	90.4	1952.9	2750.9	1727	1627	2084.8	1836.1	2538.2	1998.2
NP_067513.1	coatomer subunit epsilon [Mus musculus]	0.946	0.95	0.979	0.672829	0.79532	0.761005	99.2	103	97.8	13.79	8.33	19	1	11	23	11	51	34.5	5.06	0	64.091	556	1.367	0.93	0.946	1.419	0.95	0.851	0.964	0.979	1.111	92.8	118.7	96	86.9	99.7	101.5	123.2	94.7	86.5	691.7	885.3	716.1	647.7	743.5	757.2	918.7	706.4
NP_059505.1	coatomer subunit gamma-1 isoform 1 [Mus musculus]	0.921	0.932	1.039	0.668219	0.840427	0.345737	99.2	100.4	100.4	19.46	13.53	12.24	1	24	40	23	33	97.5	5.35	0	107.71	980	1.581	0.921	0.903	1.357	0.932	0.869	1.165	0.988	1.039	98.2	128.7	89.6	81.4	106.6	99.3	110.5	99.4	86.3	1550.7	2032.4	1415.6	1285.6	1683	1568.2	1744.3	1569
XP_036022186.1	coatomer subunit gamma-2 isoform X1 [Mus musculus]	1.006	1.026	1.037	0.522068	0.70287	0.384333	99.7	99.1	101.2	13.7	9.87	5.99	1	15	20	14	18	101.5	6.4	0	55.988	349	1.451	1.006	0.937	1.205	1.026	0.903	1.204	0.981	1.037	100.3	122.6	95.2	84.5	99.7	101.7	101.8	102.3	91.8	688.2	840.8	653.3	579.6	684.1	697.4	698.5	701.7
NP_062791.1	coatomer subunit zeta-1 isoform 2 [Mus musculus]	1.168	1.012	1.154	0.297607	0.495002	0.228479	111.3	93.8	94.9	17.17	14.94	13.47	1	4	8	4	36	20.2	4.81	0	29.966	273	1.837	1	1.168	1.593	1.012	0.936	1.154	0.988	1.248	94.1	132.8	111.6	72.3	94	95.6	115.1	95.2	89.4	296.7	418.7	351.9	227.9	296.6	301.4	363	300.2
NP_666209.1	COBW domain-containing protein 1 [Mus musculus]	1.411	1.102	1.318	0.00787242	0.532524	0.0611398	119.1	90.3	90.6	8.64	8.62	6.43	1	2	3	2	7	43.7	4.89	0	16.375	147	1.452	1.315	1.411	1.102	1.118	0.928	1.318	1.177	1.52	115.3	115.6	133.6	79.6	87.6	94.7	87.7	98	87.9	70.1	70.3	81.3	48.4	53.3	57.6	53.3	59.6
NP_081167.2	codanin-1 [Mus musculus]													1	2	2	2	3	135.8	7.25	0.003	6.708	73
NP_031713.1	cofilin-1 [Mus musculus]	1.064	1.037	1.027	0.460842	0.46094	0.460884	105.8	93.6	100.5	22.33	14.87	7.67	1	18	147	16	74	18.5	8.09	0	147.897	4159	1.802	1.064	0.912	1.355	1.037	0.951	1.329	1.027	0.96	107.7	135.9	86.9	75.4	101.2	95.2	102.2	104.9	90.6	11561.7	14596.4	9333.7	8100.7	10863.4	10229	10979.5	11262
NP_031714.1	cofilin-2 [Mus musculus]	1.085	1.138	0.937	0.27968	0.00532024	0.76902	100.4	92.6	107	5.14	14.55	15.78	1	14	72	12	75	18.7	7.88	0	94.88	1921	1.496	1.085	1.03	1.12	1.158	1.138	1.335	0.937	0.906	105.5	112.5	101.7	75.2	97.2	98.7	84.3	112.5	112.3	2526.1	2695.2	2436.9	1802.2	2328.7	2365.4	2018.6	2695.5
XP_006510986.1	cohesin subunit SA-1 isoform X1 [Mus musculus]													1	3	3	1	2	144.3	5.59	0.003	6.663	41
XP_030107136.1	cohesin subunit SA-2 isoform X1 [Mus musculus]	1.323	0.868	1.065	0.486753	0.99876	0.462557	121.4	95.1	83.5	25.65	16.12	25.99	1	5	5	3	3	145.6	5.52	0	11.856	74	1.703	0.789	1.323	1.598	0.868	0.722	1.065	0.909	1.832	80.2	128.2	132.9	75.3	101.7	100.5	120.3	88.2	72.6	41.5	66.3	68.8	39	52.6	52	62.3	45.6
NP_666082.2	coiled-coil and C2 domain-containing protein 1A isoform 1 [Mus musculus]	0.962	1.032	0.954	0.974525	0.109053	0.760784	108.3	93.9	97.8	20.83	16.51	15.17	1	35	73	35	36	103.6	7.84	0	153.633	1775	0.906	1.156	0.962	1.032	1.041	1.008	0.879	1.111	0.954	112	75.8	111.6	83.6	96.8	116.1	86.3	100.8	117	5379.8	3642.1	5364	4018.5	4652.4	5577.4	4145.8	4844
NP_001013806.1	coiled-coil domain containing 92B [Mus musculus]	1	0.993	1.077	0.976537	0.580685	0.289008	109.7	109.2	81.1	29.4	27.97	35.36	1	3	4	3	11	33.3	7.62	0	10.411	54	0.624	1.56	1	0.58	1.153	0.993	1.077	1.352	1.007	112.4	69.8	128.9	111.9	72.1	128.9	64.8	83.1	128.1	434.3	269.8	498.2	432.2	278.5	498	250.6	321.1
NP_081435.1	coiled-coil domain-containing protein 115 [Mus musculus]	1.184	1.371	0.937	0.211995	0.0922952	0.422543	99.9	84.4	115.7	24.99	6.23	19.34	1	1	1	1	6	19.7	8.81	0.004	5.596	63	1.184	1.024	1.488	1.371	1.093	1.423	0.864	0.937	1.046	80.9	101.4	133	85.6	79	89.4	117.3	86.3	127.2	49.3	61.8	81.1	52.2	48.1	54.5	71.5	52.6
NP_997085.2	coiled-coil domain-containing protein 120 [Mus musculus]	1.084	1.123	1.022	0.117748	0.171645	0.751053	102.5	97.2	100.3	7.13	12.81	19.63	1	7	7	7	13	67.4	9.55	0	26.302	152	1.201	1.054	1.084	1.123	1.032	1.28	1.07	1.022	0.846	102.5	94.5	109	78.7	97.2	100.6	88.4	100.3	128.8	283.1	261	301.1	217.3	268.6	277.9	244.1	277.1
XP_006509718.1	coiled-coil domain-containing protein 124 isoform X1 [Mus musculus]	1.007	1.171	0.86	0.624416	0.342055	0.131461	82.7	93.2	124	17.74	14.95	19.24	1	8	12	8	31	25.3	9.64	0	30.362	184	1.056	0.826	1.007	1.622	0.944	1.171	0.651	0.875	0.86	78.5	84.3	108.8	79.8	95	108	129.5	89.7	126.4	595.2	639.3	824.6	605.3	720.4	818.9	981.9	680
NP_077163.1	coiled-coil domain-containing protein 127 isoform 1 [Mus musculus]	1.011	0.931	0.96	0.634638	0.577634	0.955901	101.4	100.3	98.3	28	19.4	25.08	1	5	9	5	22	30.5	9.13	0	35.489	353	0.861	1.042	1.011	0.897	0.931	1.074	0.96	1.119	0.941	120.4	68	111	79	115.6	109.8	70.8	107.6	118	487.9	275.5	449.8	320.1	468.4	445	287	436.1
XP_036015517.1	coiled-coil domain-containing protein 134 isoform X1 [Mus musculus]	0.562	0.474	1.092	0.289654	0.228865	0.358838	69.7	157.6	72.6	15.85	79.96	10.68	1	3	4	3	23	21	7.55	0	14.559	100	0.189	1.075	0.562	0.197	0.984	0.474	0.96	1.092	1.186	58.7	61.5	78.1	324.5	54.6	139	64.1	53.7	65.8	132.3	138.6	176	731.5	123.1	313.3	144.4	121.1
NP_001334000.1	coiled-coil domain-containing protein 136 isoform 3 [Mus musculus]	0.832	0.914	0.686	0.207233	0.999971	0.297762	79.1	115	105.9	23.1	10.89	9.25	1	6	6	6	7	137.3	4.89	0	25.977	165	0.832	0.627	0.96	1.259	0.914	0.87	0.661	0.686	1.104	71.6	77.9	108.8	93.6	114.2	113.3	117.8	104.4	98.5	72.7	79	110.4	95	115.9	115	119.5	105.9
NP_001366160.1	coiled-coil domain-containing protein 149 isoform 2 [Mus musculus]	1.06	0.877	1.176	0.310588	0.938516	0.254719	101.4	97	101.6	28.64	41.23	11.24	1	2	2	2	4	60	5.63	0.01	4.037	19	1.534	1.031	1.06	1.536	0.877	0.698	0.998	1.176	1.518	92.9	94.2	149.1	61.4	90.1	140.7	94.3	79	98.2	20.7	20.9	33.2	13.6	20	31.3	21	17.6
NP_001008423.2	coiled-coil domain-containing protein 177 [Mus musculus]	1.185	0.953	0.848	0.954483	0.602801	0.636796	113.7	95.4	90.9	44.8	23.05	47.18	1	15	24	15	16	79.8	10.8	0	52.968	417	0.684	1.191	1.185	0.95	0.953	1.398	0.72	1.25	0.848	105.2	51.8	139.8	75.8	88.3	118	72	84.2	164.9	1073	528.5	1425.9	772.8	901	1203.3	734.5	858.2
NP_739563.1	coiled-coil domain-containing protein 186 [Mus musculus]	1.472	1.144	1.287	0.0072916	0.236037	0.069002	126.1	87.7	86.2	11.82	11.02	12.42	1	5	7	5	8	104.8	5.53	0	13.477	112	1.562	1.392	1.472	0.983	1.155	1.144	1.588	1.205	1.287	126.5	137.3	108.3	87.9	90.9	73.6	86.5	105	84.2	318.1	345.3	272.3	221.1	228.6	185	217.4	264
NP_613069.3	coiled-coil domain-containing protein 22 [Mus musculus]	0.991	1.03	1.089	0.519504	0.721124	0.36208	99.6	97	103.4	14.06	9.38	11.92	1	16	21	16	31	70.8	6.01	0	78.989	562	1.438	0.991	0.952	1.269	1.03	0.874	1.133	0.963	1.089	100.9	122.1	93.5	84.9	101.8	98.3	107.7	104.8	85.9	518.3	627.1	480.3	436.1	522.8	504.7	553.4	538.3
XP_030109556.1	coiled-coil domain-containing protein 28B isoform X1 [Mus musculus]	0.886	1.113	0.815	0.476516	0.0432304	0.0836308	86.5	98.5	115	15.25	6.13	8.65	1	2	7	2	13	28.3	5.01	0	22.271	269	0.837	0.886	1.092	1.113	1.087	1.185	0.753	0.815	0.921	81.1	86.6	107.6	103.4	91.5	98.5	115.1	99.5	116.8	76	81.2	100.9	97	85.8	92.4	107.9	93.3
NP_080285.2	coiled-coil domain-containing protein 47 precursor [Mus musculus]	1.092	1.016	0.743	0.944682	0.467554	0.286851	103.6	94.9	101.5	27.17	8.87	50.28	1	16	30	16	33	55.8	4.84	0	67.761	614	1.4	0.687	1.092	2.342	0.925	1.016	0.598	0.743	1.075	66	115.3	90.8	82.4	96.1	83.1	192.9	88.9	84.4	911.3	1591.4	1252.7	1136.6	1326.5	1147.2	2662.2	1226.5
XP_011244304.1	coiled-coil domain-containing protein 50 isoform X3 [Mus musculus]	0.954	0.991	0.963	0.384215	0.63559	0.522589	103.6	100.8	95.6	35.12	33.46	27.51	1	2	2	2	4	55.6	8.22	0.009	4.226	49	0.885	1.027	0.954	1.203	0.948	0.991	0.736	1.084	0.963	95	63.2	130.9	71.5	92.5	137.2	86	87.7	136	113	75.2	155.6	84.9	110	163.2	102.2	104.2
NP_001104591.1	coiled-coil domain-containing protein 6 [Mus musculus]	0.989	0.99	0.999	0.520001	0.480689	0.593026	98.4	104.7	96.9	8.72	6.41	6.42	1	14	19	14	32	52.9	7.34	0	47.529	259	1.035	0.854	0.989	1.019	0.903	0.99	1.016	0.946	0.999	89.4	98.5	106.5	95.1	104.7	107.7	96.9	94.6	106.6	700.1	770.8	833.9	744.8	819.7	843.2	758.8	740.3
XP_006514717.1	coiled-coil domain-containing protein 85A isoform X1 [Mus musculus]	0.899	0.93	0.917	0.198036	0.978607	0.471512	96.1	106.9	97.1	17.77	25.18	15.14	1	4	6	4	6	63.4	8.13	0	9.907	133	1	0.899	0.852	1.285	0.827	0.93	0.778	1.087	0.917	96.8	76.1	109.2	76.1	107.7	128.1	97.8	89.1	119.1	141.9	111.5	160	111.6	157.8	187.7	143.3	130.5
NP_941018.1	coiled-coil domain-containing protein 85B isoform 1 [Mus musculus]	0.879	0.936	0.898	0.170215	0.514947	0.0335767	93.6	106.6	99.8	25.86	15.1	24.84	1	2	2	2	8	22.1	5.08	0.002	7.162	66	0.753	0.879	0.962	0.854	0.936	1.072	0.882	0.939	0.898	99.8	65.7	111.8	87.4	113.6	116.2	74.6	106.3	124.6	71.2	46.9	79.8	62.3	81	82.9	53.2	75.8
XP_006516221.1	coiled-coil domain-containing protein 85C isoform X1 [Mus musculus]	0.963	1.028	0.768	0.340922	0.547948	0.248262	100.7	102.4	96.8	23.07	12.09	24.12	1	3	3	3	6	46.8	7.27	0	10.289	95	0.79	0.963	1.001	1.028	0.926	1.311	0.768	1.04	0.763	103.5	67.6	105.3	85.6	107.4	105.2	88	99.4	138	155.5	101.6	158.2	128.6	161.4	158.1	132.3	149.4
XP_006504350.1	coiled-coil domain-containing protein 92 isoform X1 [Mus musculus]	1.014	1.059	1.026	0.398464	0.318627	0.949269	101.6	100.1	98.3	19.32	13.23	16	1	5	6	5	16	35.2	9.38	0	22.513	172	0.992	1.014	1.109	1.059	0.981	1.081	0.937	1.033	1.026	96.5	84.8	123.1	85.5	95.2	111	90.5	93.4	119.9	169.2	148.6	215.7	149.9	166.8	194.5	158.7	163.7
NP_001020327.1	coiled-coil domain-containing protein 93 isoform a [Mus musculus]	0.95	0.964	1.015	0.650533	0.728299	0.431634	98.7	101.1	100.1	10.84	13.79	6.79	1	18	29	18	30	72.6	8.29	0	75.522	680	1.431	0.95	0.92	1.312	0.964	0.907	1.091	0.986	1.015	100.1	116	94.3	81	105.3	102.5	106.3	101.5	92.9	1403	1625.9	1322.4	1136	1476.2	1436.6	1490.8	1423
XP_006501460.1	cold shock domain-containing protein E1 isoform X1 [Mus musculus]	1.14	0.983	0.975	0.342134	0.546263	0.605603	106.5	93.4	100.1	9.42	11.54	15.89	1	41	105	41	46	93.7	6.6	0	229.813	2535	1.449	0.951	1.14	1.486	0.983	0.938	0.975	0.967	1.215	96.4	116.4	106	80.4	101.4	93	119.4	99.7	87.2	6211.8	7501.6	6828.9	5178.5	6531.1	5990.1	7693.8	6422.6
NP_031731.1	cold-inducible RNA-binding protein isoform 1 [Mus musculus]	1.335	1.066	0.995	0.253058	0.392127	0.820207	117.8	88.2	94	17.33	14.41	28.66	1	7	16	7	52	18.6	9.61	0	45.674	628	1.832	0.974	1.335	2.103	0.979	1.066	0.871	0.995	1.253	88.6	125.6	115.1	68.5	91	86.2	144.2	89.1	91.8	635.8	900.7	825.4	491.7	652.5	618.2	1034.2	639
NP_077794.2	collagen alpha-1(XXVI) chain isoform 1 precursor [Mus musculus]	1.316	1.034	1.273	0.116322	0.573262	0.839298	108.6	82.5	108.9	26.92	42.76	17.56	1	2	2	2	5	45.8	6.71	0.002	7.483	81	1.459	1.073	1.316	2.12	0.812	1.034	0.688	1.321	1.273	139.8	81.4	105.5	55.8	130.2	80.2	118.3	105.8	82.9	99.3	57.8	75	39.6	92.5	56.9	84	75.1
NP_001078842.1	colorectal mutant cancer protein isoform 1 [Mus musculus]	0.972	0.967	1.02	0.354488	0.344202	0.332805	95	109.3	95.7	14.61	7.43	15.67	1	9	9	9	11	111.9	5.39	0	32.557	189	0.711	0.972	0.986	0.683	0.98	0.967	1.042	0.993	1.02	97	82	110.1	115.2	99.8	111.6	78.7	97.7	107.9	152.8	129.1	173.4	181.5	157.1	175.8	123.9	153.9
NP_653097.2	COMM domain-containing protein 1 isoform 1 [Mus musculus]	0.997	1.108	1.171	0.538312	0.994981	0.440253	104	98.6	97.4	10.6	14.63	23.52	1	3	5	3	17	21	7.59	0	15.943	164	1.457	0.997	0.934	1.244	1.108	0.723	1.171	0.9	1.293	107	117.2	94.7	80.4	107.2	101.3	100.1	118.8	73.3	167.2	183.2	148	125.7	167.6	158.4	156.4	185.7
NP_848464.1	COMM domain-containing protein 10 [Mus musculus]	0.961	0.976	0.98	0.649516	0.862546	0.716323	98.7	102.7	98.6	24.63	9.51	12.33	1	5	6	5	29	22.8	6.65	0	18.371	204	1.253	0.961	0.956	0.9	1.101	0.976	1.393	0.873	0.98	95.9	133.6	84.3	106.6	99.8	88.1	95.9	109.8	86	212.1	295.3	186.3	235.6	220.6	194.8	211.9	242.8
NP_780304.2	COMM domain-containing protein 2 [Mus musculus]	1.05	1.061	1.214	0.312882	0.923667	0.373817	106.5	99.8	93.7	7.99	14.9	11.37	1	5	9	5	25	22.8	6.62	0	15.317	90	1.289	1.005	1.05	1.061	1.093	0.839	1.214	0.919	1.252	99.3	105.5	116.2	81.9	98.8	110.6	86.9	108	92.8	611.4	649.6	715.4	504	608.4	681.2	534.9	665
NP_680087.1	COMM domain-containing protein 3 [Mus musculus]	1.018	0.993	1.057	0.449543	0.598373	0.386055	106.4	95.7	97.9	18.13	11.22	2.9	1	7	10	7	44	22	5.59	0	28.865	252	1.578	1.018	0.964	1.173	0.963	0.993	1.345	1.057	0.971	105.5	130.5	91.5	82.7	103.7	94.9	97	99.8	94.2	344.2	425.7	298.3	269.8	338.2	309.5	316.5	325.6
NP_079693.1	COMM domain-containing protein 4 [Mus musculus]	0.826	1.066	1.125	0.749613	0.695416	0.959812	98.2	97.7	104.1	28.15	14.13	34.37	1	4	5	4	19	21.8	6.67	0	15.705	96	1.299	0.826	0.781	1.066	1.104	0.694	1.218	0.748	1.125	97.9	126.5	71	97.4	118.6	90.9	103.8	130.9	63.1	142	183.4	103	141.2	171.9	131.8	150.5	189.8
NP_598611.2	COMM domain-containing protein 7 isoform 1 [Mus musculus]	0.9	1.089	0.976	0.974056	0.689834	0.787959	97.1	95.6	107.3	19.39	7.36	15.7	1	4	5	4	21	22.6	5.94	0	20.397	160	1.287	0.9	0.875	1.13	1.089	0.897	1.139	0.826	0.976	95.9	120.6	82.5	93.7	106.5	94.3	105.9	116	84.6	410.7	516.8	353.6	401.5	456.4	404.1	453.7	497.2
NP_848714.1	COMM domain-containing protein 8 isoform a [Mus musculus]	1.261	1.19	1.279	0.109043	0.230213	0.327694	102.7	85	112.3	35.81	14.15	23.23	1	4	4	4	24	20.8	5.59	0	11.979	58	1.261	1.208	1.756	0.986	1.321	1.19	1.279	0.915	1.476	97.6	91.7	168.5	72.8	80.8	95.9	71.7	106.7	114.2	69.7	65.5	120.2	51.9	57.7	68.5	51.2	76.2
NP_033907.1	complement C1q subcomponent subunit B precursor [Mus musculus]													1	1	1	1	5	26.7	8.15	0.004	6.298	75
XP_030107854.1	complement C1q tumor necrosis factor-related protein 4 isoform X1 [Mus musculus]	0.985	1.06	1.012	0.760999	0.822771	0.964066	107.1	92.8	100.1	22.86	23.44	17.62	1	4	12	4	18	35	8.98	0	27.917	317	0.985	1.161	0.936	1.06	1.147	0.875	0.929	1.012	1.07	114.8	74.4	114.1	75.6	98.9	121.9	80.1	113.5	106.6	631.5	409.5	627.8	415.8	544.1	670.6	440.6	624.2
NP_033908.2	complement C3 preproprotein [Mus musculus]	0.954	0.954	1	0.0736611	0.691553	0.440439	96.5	101.1	102.4	4.98	8.2	21.61	1	5	7	5	3	186.4	6.73	0	26.04	217	0.957	0.905	0.954	1.438	0.894	0.954	0.666	1.012	1	98.3	89.4	91.5	93.4	108.6	95.9	134.3	97.1	91.5	383.8	349.1	357.4	364.7	424	374.5	524.5	379.1
NP_031599.2	complement component 1 Q subcomponent-binding protein, mitochondrial [Mus musculus]	1.014	1.055	0.962	0.506559	0.722831	0.29897	90.4	89.1	120.4	23.67	38.21	19.01	1	5	29	5	22	31	4.87	0	65.84	919	1.016	0.81	1.014	1.055	0.832	1.351	0.962	0.973	0.751	119	79.9	81.4	78.7	146.9	80.2	83.1	122.3	108.4	1116.6	750.4	764.1	738.8	1379.3	753.2	779.8	1147.8
NP_038527.2	complement component receptor 1-like protein isoform 1 [Mus musculus]	1.124	1.139	0.976	0.173324	0.171256	0.241934	103.6	88	108.4	10.64	5.14	12.71	1	2	2	2	5	49	5.73	0.004	6.048	55	1.124	1.177	1.008	1.139	1.305	1.032	0.987	0.902	0.976	105.9	109.4	89.2	97.3	90	88.5	110.8	117.4	91.4	60.5	62.5	51	55.6	51.4	50.6	63.3	67.1
NP_766266.3	complex I assembly factor ACAD9, mitochondrial [Mus musculus]	1.007	1.214	0.963	0.931411	0.524893	0.222477	100.8	90	109.2	19.72	39.1	14.64	1	18	32	18	27	68.7	7.46	0	86.679	729	1.248	0.824	1.007	1.296	0.855	1.214	0.963	0.964	0.83	117.9	90.5	81.3	72.5	143.1	80.7	93.9	122.3	97.9	2435.6	1869.4	1679.5	1497.4	2956.6	1667.8	1941.3	2526.9
XP_006500212.1	complex I intermediate-associated protein 30, mitochondrial isoform X1 [Mus musculus]	1.038	0.946	1.062	0.653847	0.934785	0.888346	104.4	100.5	95.1	19.28	24.19	9.51	1	7	8	7	23	38	8.6	0	20.902	86	1.075	0.949	1.038	1.214	0.894	0.946	0.886	1.062	1.098	114.2	78.7	110.4	73.2	120.2	106.4	88.9	107.5	100.6	478.2	329.6	462.6	306.6	503.7	445.5	372.2	450.2
NP_031782.3	complexin-1 [Mus musculus]	1.382	1.758	0.727	0.101516	0.0335504	0.564731	103.5	67.7	128.8	9.43	18.3	27.92	1	4	5	3	31	15.1	4.97	0	8.467	78	1.382	1.185	1.824	1.901	1.758	1.382	0.727	0.674	1.319	104	94.1	113.7	68.1	87.7	62.4	129.5	154.2	86.2	42.9	38.9	47	28.1	36.2	25.7	53.5	63.7
XP_017170865.1	complexin-2 isoform X1 [Mus musculus]	1.226	1.133	0.781	0.431106	0.420113	0.871883	99.5	81.2	119.4	6.39	16.23	27.81	1	3	6	2	29	15.4	5.08	0	11.887	160	0.885	1.226	1.328	1.133	1.569	0.909	0.781	0.781	1.461	101.2	94.9	107.9	107.3	82.6	81.2	121.5	129.5	73.8	94.7	88.8	100.9	100.4	77.3	76	113.7	121.2
XP_006506594.1	condensin complex subunit 1 isoform X1 [Mus musculus]	1.508	2.233	1.132	0.943998	0.171501	0.568296	92.4	64.2	143.4	141.65	132.61	96.8	1	2	2	2	2	155.5	6.42	0.005	5.421	47	0.272	2.885	1.508	2.233	2.55	1.032	0.122	1.132	1.462	36.8	7	310.3	25.6	12.8	205.7	57.1	32.5	212.2	79.5	15	670.1	55.3	27.6	444.3	123.4	70.3
NP_808419.1	connector enhancer of kinase suppressor of ras 2 isoform 1 [Mus musculus]	1.278	1.093	1.099	0.567888	0.621465	0.810532	120.1	94	85.9	35.11	10.95	21.79	1	35	79	3	38	117.3	6.79	0	183.095	1648	0.804	1.278	1.367	1.093	0.877	1.244	0.735	1.457	1.099	123.8	65	136.3	80.9	96.9	99.7	88.5	85	124	477.6	250.9	525.8	312.2	373.7	384.7	341.4	327.9
XP_006528924.1	connector enhancer of kinase suppressor of ras 2 isoform X1 [Mus musculus]	0.958	1.112	0.846	0.491484	0.407966	0.115572	92.2	98.9	108.9	12.34	15.21	2.89	1	34	76	2	37	113.7	6.67	0	182.886	1646	0.958	1.062	0.794	1.215	1.112	0.938	0.789	0.955	0.846	104.7	81.8	91.9	85.4	98.6	115.7	103.8	109.6	108.6	29.1	22.8	25.6	23.8	27.4	32.2	28.9	30.5
NP_038609.3	conserved oligomeric Golgi complex subunit 1 [Mus musculus]	1.281	1.296	0.994	0.122704	0.0809448	0.516694	115.1	78.8	106.1	28.68	33.98	26.18	1	6	6	6	9	109	7.18	0	22.8	128	1.506	1.083	1.281	1.346	1.09	1.296	1.119	0.994	0.988	125	129	73	85.7	115.4	57	115.3	125.8	73.8	69.4	71.6	40.5	47.5	64	31.6	64	69.8
NP_084022.2	conserved oligomeric Golgi complex subunit 2 [Mus musculus]	1.027	1.031	1.175	0.276298	0.673936	0.237895	108.3	95.5	96.2	7.17	6.59	7.02	1	8	10	8	13	82	6.21	0	29.563	233	1.212	1.027	1.027	1.031	1.049	0.827	1.175	0.98	1.241	98.4	113.4	108.6	93.6	95.8	105.8	96.5	100.4	87.5	240.5	277.2	265.4	228.8	234.1	258.5	235.9	245.5
NP_796355.2	conserved oligomeric Golgi complex subunit 3 [Mus musculus]	1.044	0.965	1.094	0.337144	0.754533	0.00596777	106	98.4	95.6	5.51	12.36	5.37	1	7	8	7	11	94.1	5.72	0	22.164	152	1.39	1.044	1.009	1.271	0.965	0.91	1.094	1.082	1.108	102.3	113.8	105.6	81.9	98	104.7	104	94.6	95.3	326.8	363.4	337.3	261.5	313	334.3	332.2	302.1
NP_598734.1	conserved oligomeric Golgi complex subunit 4 isoform 1 [Mus musculus]	1.147	1.024	1.193	0.159949	0.481066	0.0537085	113.7	91	95.3	19.35	5.86	11.37	1	6	7	6	9	88.6	5.15	0	27.154	172	1.147	1.145	1.617	1.024	0.96	1.236	1.121	1.193	1.308	108.7	97.6	140.7	85.1	94.9	87	87.1	91.2	107.6	182	163.4	235.5	142.4	158.9	145.7	145.8	152.6
NP_001156598.1	conserved oligomeric Golgi complex subunit 5 [Mus musculus]	1.096	0.931	1.177	0.284182	0.923283	0.0057516	110.5	98.1	91.4	8.83	11.57	10.05	1	8	14	8	12	91.3	6.27	0	34.131	287	1.463	1.096	1.013	1.246	0.931	0.828	1.175	1.177	1.224	104.4	122.7	107.2	83.8	95.2	105.8	104.4	88.7	87.6	370.1	434.9	380.2	297.2	337.7	375.1	370.3	314.5
NP_080501.2	conserved oligomeric Golgi complex subunit 6 [Mus musculus]	1.034	1	1.096	0.438957	0.69257	0.360774	107.1	96.5	96.5	11.54	15.33	5.81	1	5	5	5	7	73	6.14	0	10.729	59	1.528	0.959	1.034	1.149	1	0.943	1.331	0.959	1.096	95.2	120.1	110.2	78.6	99.3	106.6	90.2	99.3	100.5	251.3	317	290.9	207.4	262.2	281.3	238.2	262.1
XP_006507762.2	conserved oligomeric Golgi complex subunit 7 isoform X1 [Mus musculus]	1.129	1.045	1.19	0.269015	0.95465	0.0777243	108.3	93.9	97.8	10.37	10.78	16.09	1	7	8	7	9	87.3	5.33	0	29.959	230	1.487	1.129	1.007	1.249	1.045	0.786	1.19	1.08	1.281	113.4	122	99.1	82	100.4	98.4	102.5	104.9	77.3	539.6	580.5	471.6	390.3	478	468.1	487.6	499.5
NP_631975.3	conserved oligomeric Golgi complex subunit 8 [Mus musculus]	1.328	1.179	1.186	0.081518	0.623306	0.0473051	118	82.6	99.5	11.73	24.04	4.76	1	5	5	5	7	71.6	5.19	0	13.16	72	1.429	1.108	1.328	1.205	0.854	1.179	1.186	1.299	1.127	128.2	114	101.3	79.8	115.6	76.3	96.1	98.7	89.9	324.9	289.1	256.8	202.3	293.1	193.4	243.7	250.2
NP_666217.2	consortin [Mus musculus]													1	1	1	1	2	76.8	4.59	0.009	4.471	37
NP_001344751.1	constitutive coactivator of peroxisome proliferator-activated receptor gamma [Mus musculus]	1.024	1.124	0.948	0.790186	0.910077	0.846928	97.6	95.3	107.1	6.12	24.19	19.25	1	2	2	2	3	89.3	6.52	0.009	4.544	42	1.448	1.024	0.791	1.528	1.124	0.642	0.948	0.911	1.232	99.2	108.5	96.7	74.9	96.8	122.3	114.4	108.9	78.4	47.2	51.6	46	35.7	46.1	58.2	54.5	51.8
NP_001028440.2	constitutive coactivator of PPAR-gamma-like protein 1 [Mus musculus]	1.206	1.14	0.994	0.307993	0.355725	0.538615	103.9	85.5	110.6	18.16	9.11	25.17	1	24	60	22	24	121.6	8.92	0	138.416	1647	1.275	0.945	1.206	1.673	0.951	1.14	0.762	0.994	1.057	81.4	104.6	117.7	82.1	86.1	97.6	137.3	81.9	111.3	2160.1	2776.7	3123.5	2178	2285.3	2590.7	3643.7	2172.8
NP_932773.2	constitutive coactivator of PPAR-gamma-like protein 2 [Mus musculus]	1.248	1.081	0.951	0.321163	0.361415	0.7479	107.7	87.7	104.6	19.21	7.69	21.67	1	30	72	28	33	119.6	8.46	0	156.503	1884	1.293	0.932	1.248	1.588	0.979	1.081	0.814	0.951	1.155	81.7	107.6	120.7	83.2	87.7	96.7	132.2	85.8	104.5	2148.7	2831.3	3174.6	2189.8	2306.6	2543.8	3477.1	2258.7
XP_036015003.1	contactin-1 isoform X1 [Mus musculus]	0.96	0.916	1.175	0.666694	0.531772	0.13957	100.9	105.1	94	14.41	13.18	8.63	1	53	380	53	55	113.3	6.16	0	589.767	11486	0.96	0.891	1.487	0.916	0.758	1.119	1.048	1.175	1.329	97.1	101.9	126.2	106.2	109	84.9	97.3	82.6	94.9	17932	18828.2	23319.2	19621.8	20132.3	15680.5	17973.7	15256.4
XP_006529425.1	contactin-2 isoform X1 [Mus musculus]	1.058	0.935	0.975	0.960247	0.744194	0.812275	106.2	100.3	93.5	22.3	13.61	21.84	1	10	11	10	13	113.1	7.62	0	46.578	307	0.883	1.059	1.058	0.935	0.932	1.085	0.945	1.136	0.975	106.9	76	119.8	86	100.9	113.2	80.4	94.1	122.8	414.8	294.8	464.7	333.8	391.6	439.3	311.9	365.1
XP_036010831.1	contactin-5 isoform X1 [Mus musculus]	1.258	1.071	1.075	0.641373	0.996602	0.279361	105.1	105.9	89	17.56	20.11	26.16	1	10	13	6	8	158.1	7.68	0	39.828	286	1.258	0.791	1.309	1.267	0.736	1.071	0.994	1.075	1.222	90.6	126.2	99.5	100.3	114.6	76	127	84.3	81.4	156.3	217.6	171.6	173	197.7	131.1	219.1	145.4
XP_017177168.1	contactin-6 isoform X1 [Mus musculus]	1.317	1.202	1.096	0.284922	0.38765	0.0418664	111.5	88.4	100	8.78	24.58	6.51	1	5	5	5	7	113.7	6.64	0	17.882	118	1.317	0.944	1.783	1.202	0.899	1.599	1.096	1.051	1.115	100.2	119.1	114	90.4	106.1	63.9	108.7	95.4	102.2	132	156.8	150.1	119	139.8	84.2	143.1	125.6
XP_030102010.1	contactin-associated protein 1 isoform X1 [Mus musculus]	1.237	0.91	1.243	0.709327	0.833931	0.715924	119.4	96.5	84.1	50.04	6.32	34.59	1	8	16	8	6	156.2	7.06	0	32.836	255	0.666	1.237	1.748	0.91	0.871	1.406	0.731	1.42	1.243	110.5	56.9	169.2	85.5	89.3	96.8	77.9	77.8	136.1	224.6	115.8	344	173.9	181.6	196.8	158.3	158.2
NP_001004357.2	contactin-associated protein-like 2 isoform a precursor [Mus musculus]	0.908	0.961	0.963	0.818648	0.854977	0.773822	95	104.6	100.5	28.24	14.36	22.68	1	13	19	13	11	148.2	6.76	0	63.015	472	0.885	0.908	1.163	0.919	0.961	1.096	0.963	0.946	1.061	94.8	74.4	130.1	84.1	104.4	111.9	77.3	100.3	122.7	645.8	506.7	886	572.8	711	762.1	526.3	683.1
NP_569724.2	contactin-associated protein-like 4 precursor [Mus musculus]	1.075	1.18	0.789	0.432185	0.352256	0.426835	94.2	96.3	109.5	9.84	32.87	13.26	1	2	2	2	2	144.6	7.06	0.009	4.51	46	1.647	0.932	1.075	2.122	1.18	0.95	0.776	0.789	1.132	99.5	89.8	109.4	54.5	106.8	101.7	115.7	126	96.6	14.3	12.9	15.7	7.8	15.3	14.6	16.6	18.1
NP_663345.2	COP9 signalosome complex subunit 1 isoform 1 [Mus musculus]	0.973	1.023	1.003	0.552225	0.610145	0.541247	101.2	92.5	106.3	23.68	7.38	11.84	1	14	37	14	29	58.8	6.74	0	85.28	930	1.47	0.973	0.946	1.15	1.023	0.943	1.279	0.951	1.003	100.2	134.5	85.3	91.5	102.9	90.2	105.2	105.3	85	1483.9	1993	1263.5	1355.3	1524.6	1335.9	1558.2	1559.6
NP_034069.2	COP9 signalosome complex subunit 2 isoform b [Mus musculus]	1.041	1.051	0.991	0.658564	0.631852	0.688252	101.5	97.6	100.9	16.52	11.79	1.27	1	12	22	12	31	51.6	5.53	0	50.988	456	1.463	1.041	0.842	1.172	1.051	0.916	1.248	0.991	0.919	99.8	123.9	90.3	84.7	95.9	107.3	99.2	100.7	98.2	1537	1907.7	1391	1303.9	1476.9	1652.5	1528	1551.6
NP_036121.1	COP9 signalosome complex subunit 3 [Mus musculus]	1.115	1.175	0.904	0.459926	0.184573	0.838129	106.8	88.9	104.4	29.51	4.46	14.09	1	8	19	8	22	47.8	6.65	0	28.203	277	1.615	1.115	0.891	1.175	1.233	1.003	1.374	0.904	0.888	105.2	141.3	77.8	87.5	94.3	87.3	102.8	116.3	87.5	1129.6	1518.1	835.2	940.2	1013.3	937.6	1104.6	1249.1
NP_036131.1	COP9 signalosome complex subunit 4 isoform a [Mus musculus]	0.931	1.045	0.912	0.863141	0.911494	0.84386	102.3	90.9	106.8	37.61	13.67	23.35	1	16	39	16	51	46.3	5.83	0	106.282	1439	1.579	0.931	0.771	1.174	1.045	0.845	1.345	0.891	0.912	103.4	145.1	66.2	91.9	111.1	85.9	107.9	116	72.6	2105.4	2954.4	1348.5	1870.7	2261.5	1748.4	2196.4	2362.2
NP_038743.1	COP9 signalosome complex subunit 5 isoform 1 [Mus musculus]	0.897	1.049	0.882	0.860484	0.701388	0.991509	96.9	102.7	100.4	31.16	6.74	16.6	1	10	16	10	35	37.5	6.54	0	39.97	475	1.416	0.897	0.695	1.063	1.049	0.788	1.332	0.856	0.882	96.7	133.5	71.2	94.3	107.8	102.5	100.2	113.1	80.7	483.9	667.7	356.1	471.4	539.3	512.6	501.2	565.5
NP_036132.1	COP9 signalosome complex subunit 6 [Mus musculus]	1.028	1.076	1.002	0.596414	0.719783	0.56043	106.4	92.8	100.8	19.31	8.46	14.8	1	9	13	9	36	35.9	5.73	0	36.848	280	1.397	1.028	0.892	1.149	1.076	0.89	1.217	0.956	1.002	107.5	124	83.6	88.7	104.6	93.8	101.9	112.5	83.4	502.5	579.4	390.9	414.7	488.8	438.3	476.3	525.7
XP_006506224.2	COP9 signalosome complex subunit 7a isoform X1 [Mus musculus]	1.03	1.119	0.905	0.536735	0.148346	0.963632	102.1	93.4	104.5	21.35	4.14	10.88	1	5	11	5	15	41.8	9.31	0	41.7	341	1.38	1.03	0.92	1.119	1.169	1.016	1.233	0.881	0.905	100.7	127	83.1	92	97.7	90.3	103	114.2	91.8	672.4	848.6	555.2	614.8	652.9	603.5	688	763.2
NP_001347816.1	COP9 signalosome complex subunit 7b isoform a [Mus musculus]	1.579	1.27	1.319	0.0382206	0.475661	0.220638	125.7	79.1	95.3	2.01	16.91	30.71	1	4	6	4	17	29.7	6.32	0	22.718	200	1.716	1.579	1.292	1.301	0.86	1.27	1.319	1.837	1.017	121.7	122.5	126.3	71.4	77.1	97.8	92.8	66.3	124.2	107.1	107.7	111.1	62.8	67.8	86	81.7	58.3
NP_598566.3	COP9 signalosome complex subunit 8 [Mus musculus]	1.346	0.925	1.183	0.145007	0.859031	0.0762767	118.6	91.7	89.7	7.7	20.46	8.72	1	5	23	5	35	23.2	5.2	0	50.879	949	1.346	1.386	1.032	0.925	1.172	0.874	1.456	1.183	1.181	105.4	122.6	117.8	91.1	76	114.1	84.2	89.1	99.7	873.7	1016.3	976.4	755.2	630.2	945.8	698.3	738.4
NP_733469.1	copine-1 [Mus musculus]	0.992	0.941	1.059	0.503663	0.663348	0.309891	105.2	94.4	100.4	23.96	11.22	11.34	1	11	18	10	20	58.8	5.66	0	38.018	336	1.49	0.955	0.992	1.064	0.941	0.937	1.4	1.015	1.059	103.4	138.3	86.9	92.8	108.3	87.5	98.8	101.9	82	1126.4	1506	946	1010.6	1179.4	953.3	1075.5	1109.9
NP_705727.1	copine-2 [Mus musculus]	0.858	0.866	1.027	0.363235	0.0207044	0.379492	101.8	109	89.2	9.33	7.44	8.73	1	13	27	12	28	61	5.96	0	83.37	710	1.066	0.858	0.83	0.871	0.866	0.808	1.224	0.991	1.027	100.5	107.7	89.4	101.1	117.1	107.7	88.1	101.5	87	1524.5	1634.4	1355.6	1532.8	1776.6	1632.9	1335.8	1538.8
NP_082045.1	copine-3 isoform 1 [Mus musculus]	1.032	0.926	1.069	0.684319	0.162887	0.322849	110.7	103.5	85.8	12.94	14.89	15.58	1	7	12	5	12	59.5	5.78	0	24.347	195	1.145	1.032	0.924	0.824	0.965	0.926	1.389	1.069	0.998	90.1	116.6	108.9	101.8	87.4	117.8	83.9	84.3	109.1	165.7	214.4	200.2	187.2	160.7	216.7	154.3	155.1
NP_001344368.1	copine-4 isoform 1 [Mus musculus]	0.917	0.924	1.012	0.242866	0.265263	0.39603	100.5	104.4	95.1	5.32	7.98	6.31	1	24	63	23	46	64.4	6.64	0	152.711	1970	0.917	1.007	0.847	0.924	0.994	0.775	0.993	1.012	1.093	103.1	92.7	98.7	101.1	102.4	116.5	93.4	101.9	90.3	2695.6	2423.7	2578.6	2642.6	2677.2	3044.1	2440.9	2662.4
NP_001347168.1	copine-5 isoform 1 [Mus musculus]	1.103	0.903	1.286	0.0465311	0.436996	0.138697	108.9	99.8	91.3	16.41	12.49	7.89	1	23	50	13	39	67.3	5.69	0	116.314	1442	1.103	1.188	1.091	1.069	0.903	0.849	1.032	1.316	1.286	129.9	93.8	108.5	85	109.4	99.4	90.9	98.7	84.3	1018.3	735.2	850	666.4	857.1	778.8	712.5	773.8
NP_034077.1	copine-6 isoform a [Mus musculus]	1.146	0.943	1.001	0.723301	0.935715	0.529202	117	86.8	96.3	41.88	23.38	39.17	1	16	40	15	35	61.7	5.59	0	85.092	943	0.779	1.146	1.374	0.806	0.943	1.373	0.966	1.215	1.001	131	55	133.6	70.7	114.3	97.2	57	107.8	133.5	2380.4	1000.4	2427.9	1284.2	2077.3	1766.4	1035.3	1959
NP_733785.1	copine-7 [Mus musculus]	1.086	0.897	1.082	0.840024	0.257564	0.244044	101.6	104.5	93.9	21.25	8.49	11.37	1	15	22	14	34	61.9	5.4	0	72.85	718	0.764	1.109	1.086	0.76	0.897	1.003	1.006	1.237	1.082	124.9	81.1	103.2	106.1	112.6	95	80.7	101	95.4	820.4	532.7	677.7	697.2	739.5	624.2	529.8	663.4
NP_080091.1	copine-8 isoform 1 [Mus musculus]	0.817	0.739	1.049	0.313779	0.220085	0.478785	93.5	109	97.5	9.15	32.66	11.78	1	26	72	16	46	64.6	5.97	0	152.624	2162	0.524	1.043	0.817	0.546	0.994	0.739	0.959	1.049	1.106	99.7	87.9	83.8	167.9	95.7	102.5	91.6	95.1	75.8	2384.4	2101.9	2003.2	4013.3	2286.7	2451.3	2190.6	2272.5
NP_058588.1	copper chaperone for superoxide dismutase [Mus musculus]	1.179	1.178	1.028	0.272351	0.260809	0.353768	109.2	84.7	106.2	17.35	16	5.42	1	2	3	2	8	28.9	6.1	0	10.296	92	1.681	1.003	1.179	1.351	0.975	1.178	1.244	1.028	1	104.5	132.4	95.5	78.8	104.2	81	106.4	101.6	95.5	183.6	232.6	167.8	138.4	183.1	142.4	187	178.6
NP_036145.1	core histone macro-H2A.1 isoform 1 [Mus musculus]	1.033	1.07	1.019	0.900859	0.751767	0.548456	99.9	96.7	103.4	39.02	28.84	41.14	1	12	40	10	36	39.7	9.8	0	78.141	1204	0.861	1.033	1.09	0.778	1.07	1.07	1.107	0.966	1.019	93.3	66.1	143.9	76.8	90.3	132	59.7	96.6	141.3	1727.7	1224.9	2664.7	1422.2	1672.3	2443.8	1106.4	1789.1
NP_996883.1	core histone macro-H2A.2 [Mus musculus]	1.069	1.006	1.023	0.960159	0.971058	0.990353	104.3	97.6	98.2	41.61	26.65	47.53	1	13	59	11	39	40.1	9.69	0	90.284	1831	0.819	1.069	1.163	0.8	1.006	1.262	1.023	1.062	0.922	104.3	57.4	141.3	70.2	97.6	121.5	56.1	98.2	153.3	3983.8	2193.8	5396.9	2679.4	3726.4	4640.3	2144.3	3749.5
NP_071704.3	core-binding factor subunit beta isoform 1 [Mus musculus]	1.028	1.237	0.831	0.603063	0.235289	0.340436	94.5	91.9	113.7	11.87	22.16	74.93	1	2	2	2	12	22	5.77	0.005	5.437	50	1.125	1.028	0.607	1.176	1.237	2.758	0.957	0.831	0.22	73.7	77.1	61.2	68.5	71.6	100.8	80.6	88.6	277.9	104.1	108.9	86.4	96.8	101.2	142.4	113.9	125.2
XP_006507347.1	coronin-1A isoform X1 [Mus musculus]	1.155	1.171	0.987	0.728091	0.536202	0.716481	109.8	86.1	104.1	33.92	17.88	30.19	1	24	141	23	46	51	6.48	0	175.235	2931	0.803	1.275	1.155	0.883	1.209	1.171	0.91	1.055	0.987	115.7	63.3	129.3	78.8	90.8	111.9	69.5	109.7	131	14907.5	8155.5	16662.8	10152.1	11693	14421.1	8959.4	14131
XP_006531804.1	coronin-1B isoform X1 [Mus musculus]	0.996	1.108	1.039	0.698594	0.565895	0.766156	103.9	93	103.1	22.62	16.08	29.45	1	20	64	20	46	53.9	5.78	0	94.773	1064	0.933	1.184	0.996	0.898	1.108	1.2	1.039	1.069	0.83	116.2	74.2	109.6	79.5	98.2	110.1	71.4	108.7	132.1	5948.3	3795.8	5611.4	4068.2	5025.4	5634.3	3652.6	5566
NP_035909.2	coronin-1C [Mus musculus]	1.034	1.022	0.926	0.861278	0.541877	0.677777	110	94	96	29.16	20.8	36.29	1	24	123	23	52	53.1	7.08	0	183.384	2503	0.87	1.171	1.034	0.939	1.022	1.265	0.926	1.146	0.817	111.7	66.1	119.7	76	95.4	115.8	71.4	97.5	146.5	11442.2	6770.5	12261.7	7784.4	9771.9	11864	7310.4	9985.2
XP_011248201.1	coronin-2A isoform X1 [Mus musculus]	0.915	1.015	0.985	0.300413	0.86149	0.40772	99.6	99.4	101	20.65	14.68	26.02	1	11	14	10	21	61.7	8.15	0	33.759	333	0.847	1.025	0.915	0.86	1.015	1.097	0.985	1.01	0.834	108	72.7	105.5	85.8	105.4	115.3	73.8	107	126.5	579.9	390.4	566.7	460.8	565.8	619.1	396.3	574.4
XP_006511157.3	coronin-2B isoform X1 [Mus musculus]	1.084	1.045	1.019	0.371427	0.562043	0.597476	108.8	93.5	97.7	23.3	16.14	24.55	1	19	44	19	41	57.1	8	0	100.759	918	0.961	1.164	1.084	0.943	1.045	1.133	1.019	1.114	0.957	116.8	75.6	117.8	78.7	100.4	108.7	74.2	104.9	123.1	3248.8	2102.4	3277	2188.8	2791.8	3022.6	2063.6	2917.2
NP_084481.3	coronin-7 [Mus musculus]	0.921	1.059	0.956	0.781363	0.468312	0.746932	99.3	96.9	103.8	17.36	10.09	4.79	1	13	15	13	17	100.7	5.77	0	50.659	429	1.373	0.9	0.921	1.236	0.942	1.059	1.111	0.956	0.87	96.1	120.5	86.5	87.8	106.8	93.9	108.5	100.6	99.4	366.3	459.1	329.4	334.4	406.7	357.6	413.2	383.2
NP_525024.1	cortactin-binding protein 2 [Mus musculus]	0.944	1.082	0.968	0.831588	0.326208	0.352689	97.4	97.3	105.3	20.18	16.21	24.09	1	24	58	24	15	178.7	8.19	0	118.377	1261	0.941	1.087	0.944	0.972	1.082	1.158	0.968	1.005	0.815	112.4	75	103.5	79.7	103.4	109.6	77.4	111.9	127	3165.6	2111.2	2915.3	2242.9	2912.6	3086.6	2180.3	3151.1
NP_034281.2	COUP transcription factor 1 isoform a [Mus musculus]	1.568	1.274	1.152	0.125151	0.325097	0.889559	119.1	84.1	96.8	15.11	11.94	42.78	1	2	3	2	5	45.9	8.25	0.002	6.789	47	1.568	1.081	1.67	1.274	0.939	2.203	1.231	1.152	0.758	94.3	108	127.4	68.9	87.3	76.3	87.8	81.9	168.1	17.4	19.9	23.5	12.7	16.1	14.1	16.2	15.1
XP_006522946.1	coxsackievirus and adenovirus receptor homolog isoform X1 [Mus musculus]	0.948	1.331	0.825	0.540836	0.335005	0.290157	88.3	90.8	120.8	20.78	17.04	27.2	1	12	36	12	33	39.9	6.96	0	58.242	651	1.813	0.938	0.948	2.197	1.331	0.904	0.825	0.705	1.049	85.2	122.1	88.3	67.4	90.8	93.2	148	120.8	84.2	1386.2	1986.9	1437	1095.9	1477.2	1516.1	2407.5	1965.8
XP_006496354.2	CRACD-like protein isoform X1 [Mus musculus]	1.123	1.009	0.918	0.809611	0.835932	0.853691	110.3	96.3	93.4	34.43	10.75	34.3	1	34	69	33	41	129.1	7.2	0	141.688	1191	0.633	1.191	1.123	0.728	1.009	1.223	0.87	1.18	0.918	110.1	60.9	126.5	96.2	92.4	112.7	70	93.3	137.8	2554	1412.5	2934.3	2229.9	2143.6	2613.8	1623.9	2163.9
NP_067248.1	creatine kinase B-type [Mus musculus]	1.138	1.229	1.022	0.34485	0.286918	0.533086	102.8	86.2	111	36.5	5.83	20.77	1	20	183	19	67	42.7	5.67	0	238.469	6220	1.839	1.138	0.97	1.319	1.229	0.949	1.395	0.926	1.022	103.1	159	78.2	86.5	90.6	80.6	114	111.3	76.6	6671.2	10293.8	5062	5596	5864.7	5219.2	7381.5	7206.7
NP_031736.1	creatine kinase M-type [Mus musculus]	1.131	0.997	1.306	0.819184	0.630147	0.114984	113.1	93.6	93.3	35.3	144.66	15.68	1	4	19	3	10	43	7.06	0	13.454	189	0.098	1.131	3.889	0.075	0.997	2.336	1.306	1.135	1.665	47.4	50.7	86.6	518.4	42	22.3	38.8	41.8	52	39.7	42.4	72.5	434.2	35.1	18.6	32.5	35
XP_006498719.1	creatine kinase U-type, mitochondrial isoform X1 [Mus musculus]	1.354	1.125	1.011	0.157055	0.384287	0.496987	130.5	79.1	90.3	39.78	27.27	37.81	1	13	53	13	38	47	8.16	0	107.342	1592	1.065	1.354	1.699	1.125	0.937	1.681	0.947	1.445	1.011	140.1	62.6	144.3	58.8	103.5	84.9	66.1	97	142.7	5185.8	2316.7	5341.2	2175	3830.2	3143.2	2447.2	3588.8
XP_011240613.1	CREB-regulated transcription coactivator 1 isoform X1 [Mus musculus]	1.179	1.047	0.962	0.183949	0.252303	0.990428	98.3	95	106.7	20.75	17.02	10.27	1	3	6	3	5	69.6	6.02	0	11.061	158	1.193	1	1.179	1.295	1.04	1.047	0.921	0.962	1.126	90.1	93.3	129.1	78.2	90.1	109.5	101.3	93.7	114.7	127	131.5	181.9	110.2	127	154.2	142.7	132
NP_031790.2	crk-like protein isoform 1 [Mus musculus]	1.015	1.045	1.199	0.44019	0.949193	0.344222	102.4	99.2	98.5	10.5	12.31	12.81	1	7	14	7	35	33.8	6.74	0	40.159	446	1.473	0.974	1.015	1.229	1.045	0.8	1.199	0.932	1.27	98.8	120.7	104.7	82	101.4	103.1	100.7	106	82.5	237.4	290.1	251.6	196.9	243.7	247.7	242	254.7
NP_080096.1	crooked neck-like protein 1 [Mus musculus]	0.727	1.375	0.931	0.685613	0.898206	0.467079	91.6	84.8	123.6	53.34	26.83	56.99	1	4	13	4	4	83.4	6.93	0	15.614	72	1.625	0.727	0.53	1.457	1.375	0.57	1.115	0.529	0.931	91.4	137.6	41.4	84.7	125.8	78.2	123.4	172.9	44.5	429.7	646.7	194.8	398	591.2	367.4	580	812.7
XP_006524199.1	CSC1-like protein 2 isoform X1 [Mus musculus]	1.104	0.944	1.141	0.319506	0.861788	0.0426631	108.7	98.4	92.9	4.94	13.9	9.03	1	7	14	7	9	94.7	7.49	0	28.979	259	1.429	0.981	1.104	1.332	0.86	0.944	1.073	1.141	1.169	103.9	114.6	107.8	80.2	105.9	97.6	106.7	91.1	92.2	1206.2	1329.4	1250.9	930.4	1229.4	1132.6	1238.8	1057.6
XP_006534151.1	CST complex subunit CTC1 isoform X1 [Mus musculus]	1.026	1.191	0.926	0.317899	0.51481	0.855513	97	94.6	108.4	2.06	8.67	16.47	1	5	5	5	4	140.9	7.91	0	13.94	81	1.233	1.015	1.026	1.332	0.859	1.191	0.926	1.182	0.861	100.3	104	100.5	84.4	98.8	98	112.4	84.9	116.7	187.4	194.3	187.7	157.6	184.6	183	209.9	158.6
NP_001342420.1	CTP synthase 1 [Mus musculus]	0.922	1.057	1.076	0.918655	0.983907	0.769103	95.4	95.2	109.4	28.85	10.75	26.06	1	20	46	18	34	66.6	6.58	0	113.532	1291	1.543	0.922	0.756	1.329	1.057	0.703	1.162	0.872	1.076	99.2	133.8	74.9	86.7	107.6	99	115.2	113.8	69.6	1689.2	2278.1	1275	1476.2	1832.1	1685.5	1961.3	1937
NP_001345327.1	CTP synthase 2 isoform c [Mus musculus]	0.95	0.967	1.068	0.580257	0.780036	0.30324	102	94.2	103.8	31.23	14.9	26.75	1	8	13	6	15	70.5	6.49	0	26.118	142	1.497	0.95	0.947	1.303	0.967	0.887	1.149	0.982	1.068	102.4	141.7	75.5	94.6	107.7	79.7	123.3	104.2	70.7	309	427.7	228	285.6	325.2	240.7	372.1	314.6
XP_011238590.1	CTTNBP2 N-terminal-like protein isoform X1 [Mus musculus]	0.929	1.095	0.992	0.596402	0.713162	0.522521	97.8	105.3	96.9	7.43	17.03	24.72	1	18	27	17	27	69.8	7.71	0	58.614	449	1.086	0.929	0.882	1.095	0.884	1.142	0.992	1.05	0.772	92.2	90.6	103.6	83.4	99.3	117.5	91.4	87.8	134.2	1371.5	1347.9	1541.5	1241.2	1476.8	1747.8	1358.9	1306
XP_036010291.1	CUB and sushi domain-containing protein 1 isoform X1 [Mus musculus]	1.061	0.927	0.9	0.990793	0.673917	0.622132	112.7	96.3	91	51.87	16.83	47.23	1	5	7	5	1	391.5	6.18	0.002	7.192	25	0.605	1.061	1.576	0.927	0.858	1.751	0.652	1.237	0.9	110.5	44.8	148.8	74.1	104.1	94.4	68.7	89.3	165.3	686.2	278.4	924.1	460.5	646.6	586.5	426.8	554.6
XP_011238862.1	CUB and sushi domain-containing protein 2 isoform X1 [Mus musculus]	0.929	1.235	0.895	0.909654	0.367236	0.16315	91.7	97.9	110.4	8.01	14.97	8.33	1	4	4	4	1	392.3	6.14	0.002	7.413	54	1.257	0.815	0.929	1.328	0.911	1.235	0.947	0.895	0.752	90.2	102.9	89.5	81.9	110.7	96.4	108.7	100.8	119	132	150.5	130.9	119.7	161.9	140.9	158.9	147.4
XP_017170784.1	CUGBP Elav-like family member 1 isoform X1 [Mus musculus]	1.284	1.082	1.095	0.064468	0.462834	0.16861	117.1	87.8	95	8.83	11.5	9.52	1	14	38	9	24	55.2	8.38	0	46.715	487	1.528	1.185	1.284	1.396	1.082	0.919	1.095	1.095	1.396	104.4	117.5	124.4	76.9	88.1	96.9	107.3	95.3	89.1	1009.3	1136.2	1203.5	743.7	852	937.4	1037.9	921.9
XP_030103179.1	CUGBP Elav-like family member 2 isoform X1 [Mus musculus]	1.401	1.111	1.026	0.11631	0.251566	0.4578	121.2	82.6	96.2	17.56	5.2	22.74	1	16	64	11	26	57.3	8.4	0	81.312	903	1.66	1.105	1.401	1.72	1.078	1.111	0.965	1.026	1.261	90.5	128.2	120.1	77.2	81.9	85.7	132.8	88.2	95.3	1841.8	2608.4	2443.6	1571.7	1666.2	1744.1	2703.1	1795.5
NP_001276542.1	CUGBP Elav-like family member 3 isoform 1 [Mus musculus]	1.373	1.082	1.582	0.11749	0.921766	0.101931	132.9	90.2	76.9	10.25	21.71	24.99	1	6	6	3	11	53.5	8.21	0	11.499	43	1.373	1.347	2.376	1.116	0.852	1.082	1.23	1.582	2.196	120.8	132	148	96.1	89.6	62.3	107.3	76.4	67.4	143	156.3	175.3	113.8	106.1	73.8	127	90.4
NP_001349205.1	CUGBP Elav-like family member 4 isoform 2 [Mus musculus]	1.657	1.309	1.266	0.111801	0.434862	0.19873	125.3	75.6	99	11.39	14.72	26.89	1	10	17	6	18	58	8.37	0	38.773	204	1.845	1.124	1.657	1.853	0.819	1.309	0.995	1.372	1.266	103.9	129.4	124.7	70.2	92.4	75.2	130	75.7	98.5	481.1	599.5	577.5	324.9	428	348.4	602.2	350.7
NP_001361632.1	CUGBP Elav-like family member 5 isoform 5 [Mus musculus]	1.689	1.014	1.477	0.129704	0.657138	0.202942	134.1	75.1	90.8	7.04	30.88	36.05	1	6	11	2	11	48.2	8.34	0	17.346	131	2.057	1.115	1.689	2.085	0.754	1.014	0.987	1.477	1.665	122.2	132.8	115.6	64.6	109.6	68.4	134.6	82.7	69.4	110	119.6	104.1	58.1	98.7	61.6	121.2	74.5
XP_006511603.1	CUGBP Elav-like family member 6 isoform X1 [Mus musculus]	1.247	0.983	1.143	0.310879	0.66657	0.10638	114	91.4	94.6	22.99	14.09	30.88	1	5	6	1	10	50.4	8.63	0	17.377	81	1.813	0.946	1.247	1.704	0.828	0.983	1.064	1.143	1.269	95.8	143.4	101.1	79.1	101.3	81	134.8	83.8	79.6	82.6	123.6	87.1	68.2	87.3	69.9	116.2	72.3
XP_006506252.1	cullin-1 isoform X1 [Mus musculus]	0.939	1.032	0.938	0.756422	0.608465	0.509509	96.2	96.7	107.1	12.87	7.43	17.7	1	27	49	27	36	89.6	8	0	104.363	990	1.29	0.926	0.939	1.375	1.032	0.889	0.938	0.898	1.057	95.3	114.4	89.9	88.7	102.9	95.7	121.9	106.1	85.1	2509.4	3011.2	2366.9	2334.1	2708.7	2520.8	3209.5	2794
XP_006526338.1	cullin-2 isoform X1 [Mus musculus]	0.944	1.077	1.16	0.976369	0.804825	0.613431	99	93.8	107.2	25.87	8.06	28.99	1	25	49	25	36	86.8	7.01	0	94.142	764	1.382	0.944	0.779	1.192	1.077	0.671	1.16	0.877	1.162	102.6	128.8	75.8	93.2	108.7	97.3	111.1	117.1	65.3	3143.4	3946.6	2322.9	2855	3330	2980.3	3403.5	3586.2
NP_057925.1	cullin-3 isoform 1 [Mus musculus]	0.912	1.031	0.955	0.828327	0.477191	0.576579	93.7	98.8	107.5	14.91	8.76	8.16	1	26	57	26	34	88.9	8.46	0	120.241	1280	1.344	0.899	0.912	1.258	1.031	0.955	1.068	0.872	0.955	93.3	117.2	89.7	87.2	103.8	98.3	109.7	107	93.9	2750.5	3453.5	2644.4	2570.1	3058.6	2899.2	3232.6	3154.3
NP_666319.2	cullin-4A isoform 1 [Mus musculus]	0.923	0.997	1.109	0.80494	0.927698	0.473829	96.3	99.8	103.9	19.31	11.94	16.93	1	13	18	9	16	87.7	8.35	0	37.248	268	1.483	0.923	0.846	1.256	0.997	0.763	1.18	0.925	1.109	99.1	126.2	87	85.1	107.4	102.8	106.9	107.1	78.4	526.3	670.1	461.7	451.9	570.2	545.6	567.8	568.7
NP_082564.3	cullin-4B [Mus musculus]	1.043	0.917	1.1	0.564652	0.965986	0.406375	102.7	98.4	99	18.07	16.47	24.07	1	10	12	6	11	110.6	8.37	0	30.401	179	1.684	0.858	1.043	1.532	0.917	0.735	1.1	0.936	1.42	92.7	130.6	102.7	77.5	108	98.4	118.7	99	72.3	167.3	235.7	185.4	139.9	194.9	177.7	214.3	178.7
NP_082083.3	cullin-5 isoform 1 [Mus musculus]	0.918	0.956	0.966	0.68779	0.0922924	0.784076	96.7	104	99.4	18.99	8.85	11.71	1	26	42	26	33	90.9	7.81	0	97.246	910	1.115	0.918	0.884	0.956	0.971	0.915	1.167	0.945	0.966	99.6	119.4	81.4	107.1	108.5	92.1	102.3	105.4	84.3	2117.7	2539.3	1731	2276.9	2307.6	1959.1	2175.9	2241.1
NP_079887.3	cullin-7 [Mus musculus]	1.036	0.968	1.136	0.426617	0.699021	0.554203	107.5	97.8	94.7	26.72	32.12	44.38	1	3	3	2	2	192.2	6.29	0.002	6.884	39	1.036	1.099	0.974	0.856	0.968	1.097	1.21	1.136	0.888	93.4	79.8	132.2	77	84.9	135.7	65.9	82.2	148.8	45.5	38.9	64.4	37.5	41.4	66.1	32.1	40
XP_006525199.1	cullin-9 isoform X4 [Mus musculus]	1.151	0.991	1.118	0.29382	0.885102	0.159627	109.2	93.2	97.6	1.03	12.41	7.59	1	10	14	9	4	284.1	5.47	0	33.73	197	1.2	0.963	1.151	0.991	0.861	1.127	1.21	1.118	1.021	107.2	107.3	105.4	89.4	111.4	91.5	88.7	95.9	103.2	310	310.2	304.6	258.5	321.9	264.6	256.3	277.2
NP_082270.1	cullin-associated NEDD8-dissociated protein 1 [Mus musculus]	0.977	1.025	1.009	0.594645	0.672284	0.539454	100.7	93.6	105.7	27.52	6.78	15.73	1	42	119	40	36	136.2	5.78	0	222.707	3013	1.574	0.977	0.902	1.265	1.025	0.895	1.244	0.953	1.009	98.6	139.7	82.7	88.8	100.9	91.6	112.3	103.5	82	7343.5	10408.7	6157.7	6613.8	7519.6	6824.9	8366.6	7707.5
NP_080234.2	cullin-associated NEDD8-dissociated protein 2 [Mus musculus]	0.925	0.661	1.383	0.857753	0.710951	0.527146	106.5	116.5	77	8.77	24.92	27.31	1	3	10	1	2	135.5	5.58	0.003	6.556	55	1.263	0.913	0.925	1.619	0.661	0.631	0.78	1.383	1.464	108.8	93.8	110.4	74.3	119.1	119.4	120.2	78.7	75.4	23	19.8	23.3	15.7	25.2	25.2	25.4	16.6
NP_001074546.1	CWF19-like protein 1 isoform 1 [Mus musculus]	1.234	1.085	1.383	0.124134	0.650791	0.251832	103.2	90.4	106.4	36.19	18.2	25.71	1	2	2	2	4	60.2	7.14	0.009	4.56	40	1.117	1.234	1.563	1.178	0.892	1.085	0.948	1.383	1.441	94.2	92.2	166.9	82.5	76.3	106.8	97.2	68.1	115.9	41.9	41	74.3	36.7	34	47.5	43.2	30.3
NP_083030.1	CXXC motif containing zinc binding protein isoform 1 [Mus musculus]	1.317	1.249	0.909	0.403911	0.223967	0.995072	97.5	90.1	112.5	24.29	22.64	3.91	1	5	6	5	32	22	6.57	0	25.998	141	1.597	0.853	1.317	1.249	0.988	1.449	1.278	0.863	0.909	92.9	137	91.1	85.8	108.9	69.2	107.2	107.6	100.3	178.6	263.4	175.2	165	209.3	133.1	206	206.9
XP_030108992.1	cyclin-dependent kinase 11B isoform X1 [Mus musculus]	0.832	0.924	0.901	0.956436	0.891721	0.636588	61.6	147.7	90.7	120.41	50.13	97.74	1	3	3	3	3	91.5	5.39	0.004	6.489	32	0.832	0.398	2.72	0.924	0.586	2.211	0.901	0.68	1.23	42	28.1	274	33.8	105.5	100.7	31.2	61.8	222.7	29.7	19.8	193.5	23.9	74.5	71.1	22	43.7
XP_006503607.1	cyclin-dependent kinase 14 isoform X1 [Mus musculus]	0.92	0.97	0.902	0.0797137	0.436825	0.487834	91.3	106.1	102.6	12.5	10.36	0.87	1	4	5	4	9	53.2	8.76	0	19.5	132	0.92	0.928	0.836	0.852	1.03	0.97	1.081	0.902	0.862	89.1	108.1	86.5	117.5	95.9	103.6	100.1	98.8	100.4	302.2	366.9	293.6	398.7	325.5	351.3	339.6	335.1
XP_006527633.1	cyclin-dependent kinase 16 isoform X1 [Mus musculus]	1.083	1.003	1.069	0.287149	0.600997	0.280535	104.9	96.9	98.1	4.95	7.24	3.53	1	13	21	8	27	55.9	7.87	0	53.182	422	1.237	0.989	1.083	1.157	1.003	0.957	1.069	0.986	1.131	99.1	108.6	107.6	87.8	100.3	99.3	101.6	100.6	95.1	616.6	675.7	669	546.2	623.8	617.8	631.9	625.7
XP_006513689.1	cyclin-dependent kinase 17 isoform X1 [Mus musculus]	1.225	1.112	1.171	0.0244163	0.195313	0.174144	110.8	90.7	98.6	9.77	7.63	3.21	1	16	21	11	34	61.4	9.01	0	65.568	540	1.225	1.182	1.329	1.22	1.009	1.112	1.005	1.171	1.195	112.1	100.2	121.9	81.8	94.8	91.7	99.7	95.7	102	752.7	672.9	818.9	549.2	637	616.2	669.8	643
NP_444410.1	cyclin-dependent kinase 20 [Mus musculus]	1.266	0.929	1.283	0.231431	0.181677	0.0652316	116.8	92.3	91	18.36	36.13	29.72	1	3	7	2	8	38.4	6.58	0	10.194	137	1.308	1.266	0.973	0.929	0.986	0.862	1.407	1.283	1.129	103.1	97.2	135.4	74.3	81.5	139.1	69.1	80.4	119.9	62.2	58.6	81.6	44.8	49.1	83.9	41.6	48.5
NP_034000.1	cyclin-dependent kinase 4 isoform 1 [Mus musculus]													1	2	2	2	10	33.7	6.62	0.002	8.223	41
NP_034002.2	cyclin-dependent kinase 5 activator 2 [Mus musculus]	1.058	1.338	1.08	0.316244	0.292694	0.817364	94.7	88.7	116.5	22.15	32.5	17.68	1	4	6	4	15	38.9	9.72	0	8.661	61	1.446	1.058	1.017	1.338	0.928	1.403	1.08	1.141	0.725	129.2	92	87.7	63.6	122	86.2	85.2	113.2	120.9	614	437.4	416.7	302.5	580.1	409.8	404.9	538.2
NP_034004.2	cyclin-dependent kinase 7 [Mus musculus]	0.949	1.053	0.817	0.779878	0.669029	0.492026	97.6	102.8	99.6	24.34	36.74	29.81	1	2	2	2	5	38.9	8.47	0.005	5.379	42	0.861	0.949	1.133	1.053	0.809	1.557	0.817	1.173	0.728	95.1	116.3	70.6	135.2	100.1	62.3	142.4	81	97	41.7	51	31	59.3	43.9	27.3	62.5	35.5
NP_034005.2	cyclin-dependent kinase inhibitor 1B [Mus musculus]	0.803	1.048	0.923	0.469278	0.918034	0.356774	88.7	120.1	91.2	9.11	27.46	24.01	1	3	5	3	17	22.2	7.02	0	9.118	81	0.739	1.163	0.803	0.714	1.261	1.048	1.035	0.923	0.766	84.3	88.9	100.5	120.3	72.5	125.1	85.9	91.4	131.1	45.1	47.5	53.7	64.3	38.7	66.9	45.9	48.8
NP_001019795.1	cyclin-dependent kinase-like 5 [Mus musculus]	0.914	1.085	0.756	0.572835	0.12293	0.242635	104.6	94.3	101.1	25.12	18.39	26.52	1	29	41	29	35	105.4	9.58	0	118.574	884	0.82	1.115	0.914	1.085	1.071	1.243	0.756	1.04	0.735	106.1	65.6	105.5	80	95.2	115.5	86.7	102	143.5	1717.2	1061.8	1707.7	1294.4	1540.6	1869.2	1404.2	1650.8
NP_031694.1	cyclin-dependent-like kinase 5 [Mus musculus]	0.97	0.979	1.132	0.805149	0.766	0.213559	101.7	100.8	97.5	12.13	12.59	15.45	1	12	47	12	42	33.3	7.66	0	79.406	1211	1.344	0.97	0.859	1.187	0.979	0.752	1.132	0.991	1.142	106.1	115.3	90.3	85.8	109.4	105.2	101.8	107	79.1	2973.1	3230.3	2531.7	2403.5	3065	2948.7	2852.6	3000
NP_705797.1	cyclin-G-associated kinase isoform 1 [Mus musculus]	0.911	1.003	0.952	0.891103	0.685072	0.605586	101.2	99	99.8	10.19	10.46	3.85	1	30	58	27	26	143.6	5.69	0	163.977	1635	1.188	0.911	0.885	1.107	0.957	1.003	1.073	0.952	0.882	101	107	87.4	90.1	110.9	98.8	99.7	106.1	99.1	2569.4	2720.2	2222.7	2290.6	2819.6	2512.2	2534.9	2698.8
XP_006515506.1	cyclin-K isoform X1 [Mus musculus]	1.233	0.987	1.249				117.2	102.3	80.5	17.81	31.65	40.08	1	1	2	1	3	64.3	8.41	0.005	5.23	89	1.233	0.912	100	0.987	0.592	100	1.249	1.54	0.961	120.4	103.3	146.9	83.7	132		82.7	78.1	152.9	8	6.9	9.8	5.6	8.8		5.5	5.2
NP_080760.2	cyclin-Y [Mus musculus]	0.985	0.988	1.105	0.913257	0.372608	0.233364	102.7	102.6	94.8	8.59	6.29	9.23	1	8	22	6	27	39.4	7.2	0	46.865	589	0.985	0.944	1.093	0.988	0.775	0.989	0.996	1.217	1.105	103	94.7	112.5	96.2	109.1	102.9	95.1	84.6	101.8	878	807.4	958.8	819.9	930.1	877.1	810.3	721.2
NP_001091113.1	cyclin-Y-like protein 1 [Mus musculus]	0.92	0.922	1.074	0.916812	0.247947	0.225664	97.3	105.2	97.4	10.45	3.12	5.91	1	8	12	6	28	33.7	6.93	0	38.367	304	1.156	0.92	0.915	1.007	0.922	0.851	1.147	0.999	1.074	96.5	114.5	95.5	99.1	104.8	104.4	99.8	96.6	88.9	611	724.6	604.4	627.1	663.8	660.6	631.7	611.8
XP_006515309.1	CYFIP-related Rac1 interactor A isoform X1 [Mus musculus]	0.925	1.057	1.086	0.881273	0.947346	0.670065	100.3	96.4	103.3	25.15	14.28	24.82	1	14	59	12	47	37.3	6.01	0	117.819	1647	1.543	0.925	0.778	1.272	1.057	0.716	1.213	0.875	1.086	103.3	129.1	77.2	83.7	111.7	99.3	106.5	118.1	71.1	1414.7	1768.2	1057.3	1146	1529.2	1359.6	1457.5	1616.5
XP_006520826.1	CYFIP-related Rac1 interactor B isoform X4 [Mus musculus]	1.284	1.056	1.216	0.226588	0.450566	0.716299	115.4	89.8	94.9	24.61	6.88	12.6	1	13	37	1	47	36.8	6.06	0	82.252	945	0.978	1.284	1.433	1.367	1.056	0.942	0.716	1.216	1.522	119.5	80.5	133.2	82.3	93	93	112.5	98.3	87.6	13.5	9.1	15	9.3	10.5	10.5	12.7	11.1
XP_011243866.1	CYFIP-related Rac1 interactor B isoform X5 [Mus musculus]	1.073	1.298	0.974	0.711132	0.799331	0.908654	93.4	110.8	95.8	18.74	40.45	36.47	1	14	37	2	47	36.8	6.46	0	83.747	935	1.287	1.073	0.499	1.321	1.298	0.419	0.974	0.826	1.192	112.1	88.1	78.3	68.4	104.5	156.8	90.4	135.7	65.7	33	25.9	23	20.1	30.8	46.2	26.6	39.9
NP_034106.2	cystatin-C precursor [Mus musculus]	0.902	1.024	0.753	0.784198	0.528453	0.30773	107.6	93.6	98.8	27.96	26.3	40.14	1	3	6	3	20	15.5	9	0	13.838	186	1.852	0.771	0.902	2.657	1.024	0.828	0.697	0.753	1.089	66.8	119.7	99.7	64.6	86.7	110.5	171.7	88.8	91.5	77.7	139	115.8	75.1	100.7	128.4	199.5	103.2
XP_036013811.1	cysteine and glycine-rich protein 1 isoform X1 [Mus musculus]	1.116	0.905	1.232	0.514164	0.772399	0.33109	102.2	89.5	108.3	31.53	29.54	16.39	1	3	5	3	18	20.6	8.57	0	18.152	66	2.361	0.805	1.116	1.517	0.87	0.905	1.556	0.925	1.232	96	158.2	93.8	67	119.3	84.1	101.7	103.7	76.1	124.2	204.7	121.4	86.7	154.3	108.8	131.6	134.2
NP_031818.3	cysteine and glycine-rich protein 2 [Mus musculus]	1.075	0.986	1.091	0.386999	0.741636	0.0623372	102.8	98	99.1	21.96	19.86	21.44	1	2	3	2	13	20.9	8.62	0.002	7.674	89	1.125	0.963	1.075	1.085	0.87	0.986	1.037	1.107	1.091	87.4	95.2	130.4	84.6	90.8	121.3	91.8	79	119.6	98.6	107.5	147.2	95.5	102.5	136.9	103.6	89.1
NP_080120.1	cysteine and histidine-rich domain-containing protein 1 [Mus musculus]	0.911	1.031	1.085	0.673928	0.636554	0.839847	92.9	102	105.1	18.83	5.33	20.41	1	10	20	10	31	37.3	7.9	0	40.999	403	1.203	0.911	0.745	1.109	1.031	0.681	1.085	0.884	1.094	95.9	118.2	81.3	98.2	105.3	109.2	108.9	108.5	74.3	682.6	840.8	578.8	699.1	749.3	777.1	774.9	772.3
NP_035041.2	cysteine desulfurase, mitochondrial [Mus musculus]	0.887	0.946	0.916	0.755148	0.965531	0.489804	91.8	107	101.2	19.65	31.95	12.2	1	4	5	4	8	50.5	8.16	0	13.447	100	1.18	0.887	0.857	1.288	0.836	0.946	0.916	1.06	0.906	117.1	79.4	93.9	67.3	132.1	109.5	86.7	110.4	103.6	374.8	254.1	300.5	215.3	422.8	350.5	277.4	353.5
NP_777363.1	cysteine protease ATG4B isoform 1 [Mus musculus]	0.886	0.967	1.269	0.747173	0.548673	0.666282	95.8	103.9	100.4	34.02	8.03	39.44	1	3	7	3	10	44.4	5.07	0	21.577	190	1.291	0.886	0.725	0.967	1.152	0.572	1.335	0.769	1.269	98.1	137.3	68.6	106.4	110.7	94.6	102.8	127.5	54.1	221.8	310.6	155.1	240.6	250.4	214	232.6	288.5
NP_038770.3	cysteine--tRNA ligase, cytoplasmic isoform 1 [Mus musculus]	0.972	1.078	0.902	0.567517	0.859647	0.00647284	95.6	98.4	106	8.73	11.93	9.89	1	31	78	31	41	94.8	6.76	0	174.146	1907	1.092	0.972	0.755	1.216	1.078	0.819	0.898	0.902	0.921	92.1	103.4	87.3	94.7	94.8	115.7	115.1	102.1	94.8	3910.4	4387.7	3706.7	4018.6	4022.4	4912.8	4885.5	4334.6
NP_001355566.1	cysteine-rich and transmembrane domain-containing protein 1 isoform 1 [Mus musculus]	1.028	1.134	0.906	0.318904	0.324583	0.82374	115.7	94.1	90.1	31.12	28.83	24.99	1	1	1	1	10	11.4	4.32	0.008	4.69	70	1.229	1.028	1.012	0.958	1.134	1.322	1.284	0.906	0.766	121.5	119.7	65.5	97.4	118.2	64.7	93.2	134.1	85.6	43	42.3	23.2	34.4	41.8	22.9	33	47.4
NP_077185.1	cysteine-rich protein 2 isoform 1 [Mus musculus]	1.586	1.171	1.11	0.379231	0.583399	0.743056	110	87.5	102.5	22.48	22.01	27.81	1	7	24	7	40	22.7	8.63	0	80.461	666	1.586	1.602	0.824	1.171	2.019	0.742	1.355	0.793	1.11	107.4	135.6	86.4	85.5	67.1	104.8	100.1	135.4	77.8	1995.4	2518.5	1604.9	1588.2	1245.9	1947.5	1859.2	2515.8
NP_082869.2	cytochrome b reductase 1 [Mus musculus]	1.251	1.34	0.929	0.013214	0.0755612	0.972827	117.6	86.4	96	19.27	18.28	18.63	1	2	3	2	9	31.8	9.06	0.003	6.567	80	1.251	1.361	1.245	1.407	1.111	1.34	0.889	1.225	0.929	119.3	84.2	121.4	67.3	87.6	97.5	94.7	97.3	130.7	327.2	231.1	333	184.7	240.4	267.6	259.9	267.1
[truncated: 4,513 more rows]
[truncated: 19 more columns]

## Sheet: DMSO v 4AP
Gene Symbol	Abundance Ratio: (4APBic) / (DMSO)	Abundance Ratio P-Value: (4APBic) / (DMSO)
Dctn2	0.275		-0.560667	#VALUE!
Cyth1			#VALUE!	#VALUE!
Cog7			#VALUE!	#VALUE!
Hspb1			#VALUE!	#VALUE!
Aldh18a1			#VALUE!	#VALUE!
Rac3			#VALUE!	#VALUE!
Flrt1			#VALUE!	#VALUE!
[truncated: 5,732 more rows]

## Sheet: DMSO v TTX
Gene Symbol	Abundance Ratio: (TTX) / (DMSO)	Abundance Ratio P-Value: (TTX) / (DMSO)
[truncated: 5,739 more rows]

[truncated: 2 more sheets: 4AP v TTX, Gene names]
